# Supplementary material for: Single-nuclei characterization of pervasive transcriptional signatures across organs in response to COVID-19
Source: eLife. 2023 Oct 13;12:e81090. doi: 10.7554/eLife.81090 (PMC10575628; doi:10.7554/eLife.81090)
Supplement: Supplementary file 1. [file elife-81090-supp1.xlsx]

## Sheet: For Publication
Donor ID	Source	Disease Statut	ICU	Age	Sex	Race	Last SARS-CoV-2 positive test before death (hours)	Postmortem sample collection delay (hours)	SARS-COV-2 detected in at least one organ by RT-qPCR	* Lung	* Intestine	* Kidney	* Testis	* Prostate	* Heart	* Liver	notes
1	UCSF	COVID19	Yes	55	M	Hispanic	-720	13	YES	nd	4589	0	0	0	0	0	Extubated 5/21, head bleed 5/24, reintubated 5/24
2	UCSF	COVID19	Yes	61	M	Hispanic	-696	115	YES	34542.8	0	3.55572	0	0	0	0
3	UCSF	COVID19	Yes	87	M	African Am	-240	78	YES	1.87401e+06	45.9248	19.5805	4.64499	14.834	59.6741	12.8774
4	UCSF	COVID19	Yes	84	M	White	-720	56	YES	1694.51	0	7.11143	0	0	0	0
5	UCSF	COVID19	Yes	81	M	Asian/Indian	-312	88	YES	2.70046e+07	274.631	218.621	12557.6	330.707	1505.14	52.3468
6	UCSF	COVID19	Yes	70	M	African Am	-648	97	YES	665.878	0	0	104.771	0	0	0	Died of left thalamaic intracranial hemorrhage from HTN
7	UCSF	COVID19	Yes	88	M	White	-168	136	YES	2.05173e+08	566.936	1914.87	547.123	19152	29446	511.719
8	Saarland University	COVID19	No	78	M	White	-168	30	YES	+	-	-	-	-	-	-
9	Saarland University	COVID19	Yes	55	M	White	-960	42	YES	+	-	-	-	-	-	-
10	Saarland University	COVID19	Yes	68	M	White	-552	40	YES	+	-	-	-	-	-	-
11	Saarland University	COVID19	Yes	60	M	White	-1128	68	NO	-	-	-	-	-	-	-
12	Saarland University	COVID19	Yes	79	M	White	-672	34	NO	-	-	-	-	-	-	-
13	Saarland University	COVID19	No	96	F	White	-1656	44	nd	nd	nd	nd	nd	nd	nd	nd	death unrelated to COVID
14	Saarland University	COVID19	Yes	69	M	White	-528	48	nd	nd	nd	nd	nd	nd	nd	nd
15	Saarland University	COVID19	Yes	57	M	White	-120	140	YES	111.512	nd	nd	nd	nd	nd	nd
16	Saarland University	COVID19	No	69	F	White	-120	58	YES	201.7	nd	nd	nd	nd	nd	nd	death unrelated to COVID
17	Saarland University	COVID19	No	89	M	White	-72	20	nd	nd	nd	nd	nd	nd	nd	nd
18	Saarland University	COVID19	No	84	M	White	-216	36	nd	nd	nd	nd	nd	nd	nd	nd
19	Saarland University	COVID19	No	74	F	White	0	70	nd	nd	nd	nd	nd	nd	nd	nd	death related to COVID
20	Biohub	Control	No	59	M	White	NA		NO	0	nd	nd	nd	nd	nd	nd
21	Saarland University	Control	No	66	M	White	NA	66	NO	0	nd	nd	nd	nd	nd	nd
22	UCSF	Control	No	67	M	White	NA		NO	nd	nd	nd	nd	nd	nd	nd
										*avg of copy number (Probe N1and N2) of SARS-CoV-2 mRNA in 100ng of total RNA OR +/- qualitatif RT-qPCR test results (+ positive for SARS-CoV-2, - negative for SARS-CoV-2). nd = no data.
