# Supplementary material for: Single-nuclei characterization of pervasive transcriptional signatures across organs in response to COVID-19
Source: eLife. 2023 Oct 13;12:e81090. doi: 10.7554/eLife.81090 (PMC10575628; doi:10.7554/eLife.81090)
Supplement: Supplementary file 2. [file elife-81090-supp2.csv]

gene	pval	log2fc	cell_type	tissue	method	covariate
A1CF	5.38207108840338e-38	-1.47700360321721	hepatocyte	liver	MAST	ngenes
A2M	0	5.15229232387177	hepatocyte	liver	MAST	ngenes
AADAC	1.94912265970426e-32	-0.870802961720003	hepatocyte	liver	MAST	ngenes
AARS	2.46848610206436e-20	0.677441671564965	hepatocyte	liver	MAST	ngenes
AASS	2.87498976840021e-64	-2.10359945457086	hepatocyte	liver	MAST	ngenes
ABAT	1.57466063960328e-20	-1.08310587131168	hepatocyte	liver	MAST	ngenes
ABCA10	5.75235634582418e-56	-1.07204725142789	hepatocyte	liver	MAST	ngenes
ABCA6	6.00619091615363e-223	-3.67423167759855	hepatocyte	liver	MAST	ngenes
ABCA8	1.45036727565095e-18	-1.01791238930916	hepatocyte	liver	MAST	ngenes
ABCA9	1.8188060244665e-104	-1.69346140430414	hepatocyte	liver	MAST	ngenes
ABCB11	0	-4.93952232283343	hepatocyte	liver	MAST	ngenes
ABCB4	2.53286537031103e-21	-1.1768957705957	hepatocyte	liver	MAST	ngenes
ABCC2	2.36071242358059e-169	-3.34359576721953	hepatocyte	liver	MAST	ngenes
ABCC3	1.24738482029683e-220	-3.53880814480531	hepatocyte	liver	MAST	ngenes
ABCC6	7.36118404148684e-15	-0.983977940130601	hepatocyte	liver	MAST	ngenes
ABCC9	2.17062342609992e-60	-1.87470247984939	hepatocyte	liver	MAST	ngenes
ABCD3	4.71771215684195e-43	-1.66036898691264	hepatocyte	liver	MAST	ngenes
ABCG5	1.25215520966594e-53	-1.68959602678347	hepatocyte	liver	MAST	ngenes
ABCG8	3.17481519419767e-55	-1.7062952227553	hepatocyte	liver	MAST	ngenes
ABHD2	5.03594328513866e-25	1.14748867823019	hepatocyte	liver	MAST	ngenes
ABHD6	2.55509088079145e-39	-1.12052970197821	hepatocyte	liver	MAST	ngenes
ABI2	5.99821629621106e-96	-1.46771068494766	hepatocyte	liver	MAST	ngenes
ABL2	1.38898781565389e-22	1.00287988532475	hepatocyte	liver	MAST	ngenes
ABTB2	4.89438352688641e-15	0.792684739076411	hepatocyte	liver	MAST	ngenes
AC002066.1	1.87653153601227e-52	-1.05502527732843	hepatocyte	liver	MAST	ngenes
AC004053.1	0	-2.93949471837981	hepatocyte	liver	MAST	ngenes
AC004862.1	3.56238898500186e-90	-0.734826066504794	hepatocyte	liver	MAST	ngenes
AC005154.6	1.22447897910626e-72	-0.911828235252182	hepatocyte	liver	MAST	ngenes
AC006369.1	4.15240777443736e-140	-0.92387804780183	hepatocyte	liver	MAST	ngenes
AC006978.2	3.3543681952102e-24	-0.717713884924727	hepatocyte	liver	MAST	ngenes
AC007221.2	4.15933153445557e-92	-1.79911608413631	hepatocyte	liver	MAST	ngenes
AC007262.2	9.60697694823799e-145	-3.15210657059343	hepatocyte	liver	MAST	ngenes
AC007319.1	3.95555389850856e-55	-1.52650542084195	hepatocyte	liver	MAST	ngenes
AC007325.4	2.22017628761505e-54	0.595762985114836	hepatocyte	liver	MAST	ngenes
AC007344.1	0	-4.12615533806851	hepatocyte	liver	MAST	ngenes
AC007364.1	4.63081913358189e-260	-4.08029657438292	hepatocyte	liver	MAST	ngenes
AC007388.1	3.00153047775233e-34	-1.35559463286535	hepatocyte	liver	MAST	ngenes
AC007529.2	7.03914036562858e-52	-0.699548208207127	hepatocyte	liver	MAST	ngenes
AC008014.1	2.81349038135906e-102	-2.52656523557732	hepatocyte	liver	MAST	ngenes
AC008250.1	7.52325963714138e-92	-0.710395548383414	hepatocyte	liver	MAST	ngenes
AC008537.1	9.38915860458939e-78	-1.12122512687931	hepatocyte	liver	MAST	ngenes
AC009690.1	3.08438339196932e-77	-0.99162923979545	hepatocyte	liver	MAST	ngenes
AC010542.3	2.87528511557649e-67	-0.921042877668191	hepatocyte	liver	MAST	ngenes
AC010976.1	5.42293382345311e-49	-0.599268375340997	hepatocyte	liver	MAST	ngenes
AC011604.2	0	-4.54739235462103	hepatocyte	liver	MAST	ngenes
AC012085.2	1.44821360329601e-72	-0.780918853929466	hepatocyte	liver	MAST	ngenes
AC012358.3	1.52152907489256e-62	-0.772790116389339	hepatocyte	liver	MAST	ngenes
AC012404.1	3.65125077655956e-58	-0.855022024950666	hepatocyte	liver	MAST	ngenes
AC012613.1	5.83058097676273e-75	-0.64766621944715	hepatocyte	liver	MAST	ngenes
AC013394.1	1.51191146456417e-34	1.0730548409325	hepatocyte	liver	MAST	ngenes
AC013652.1	1.10397725547143e-78	-1.0447886181146	hepatocyte	liver	MAST	ngenes
AC015908.3	7.03286317058283e-91	-0.709536789048979	hepatocyte	liver	MAST	ngenes
AC016687.3	2.32528095333898e-124	-1.33250249318054	hepatocyte	liver	MAST	ngenes
AC016831.7	1.7686157131415e-16	0.635322490705734	hepatocyte	liver	MAST	ngenes
AC018467.1	2.05642469810248e-239	-3.38438263025142	hepatocyte	liver	MAST	ngenes
AC018742.1	1.08618205914298e-21	0.649429350624256	hepatocyte	liver	MAST	ngenes
AC019197.1	4.32781033480532e-165	-1.16077479610551	hepatocyte	liver	MAST	ngenes
AC021231.1	7.52458409107298e-91	-0.976041785576542	hepatocyte	liver	MAST	ngenes
AC022101.1	1.34034555367279e-245	-2.28205961121975	hepatocyte	liver	MAST	ngenes
AC022335.1	5.9059048915509e-84	-0.692381454400142	hepatocyte	liver	MAST	ngenes
AC022558.2	4.07193081601487e-48	-0.667881024601625	hepatocyte	liver	MAST	ngenes
AC022784.6	6.44132191971053e-142	-1.86605853115312	hepatocyte	liver	MAST	ngenes
AC023051.1	1.81645474911667e-91	-0.766395233667742	hepatocyte	liver	MAST	ngenes
AC024145.1	6.61706155470132e-112	-0.8240251156595	hepatocyte	liver	MAST	ngenes
AC025627.1	6.93292995630821e-54	-0.80653781961568	hepatocyte	liver	MAST	ngenes
AC027018.1	1.04272791814981e-88	-0.87825579603177	hepatocyte	liver	MAST	ngenes
AC027117.2	1.98834754216826e-57	-0.897907770558334	hepatocyte	liver	MAST	ngenes
AC053527.1	1.57632302432225e-26	-0.607914503367128	hepatocyte	liver	MAST	ngenes
AC068533.3	3.87658907861931e-29	-0.593973293194791	hepatocyte	liver	MAST	ngenes
AC068533.4	4.93046886861799e-71	-1.52857152843834	hepatocyte	liver	MAST	ngenes
AC068631.1	4.05706389446992e-152	-2.04753120639341	hepatocyte	liver	MAST	ngenes
AC073332.1	2.27655615583168e-73	-1.01577747542008	hepatocyte	liver	MAST	ngenes
AC074386.1	1.42191234096452e-53	-0.749092138593068	hepatocyte	liver	MAST	ngenes
AC078881.1	1.63272539116773e-23	-0.623772896127179	hepatocyte	liver	MAST	ngenes
AC079447.1	1.51954757855732e-37	-0.61367752799076	hepatocyte	liver	MAST	ngenes
AC083902.1	4.14062167370209e-78	-0.593833662184612	hepatocyte	liver	MAST	ngenes
AC087482.1	2.34379054790171e-12	-0.774902765161797	hepatocyte	liver	MAST	ngenes
AC087564.1	1.49960804461449e-67	-1.0642567139789	hepatocyte	liver	MAST	ngenes
AC091114.1	2.68557662448956e-61	-0.685919605131657	hepatocyte	liver	MAST	ngenes
AC092142.1	5.73097442546541e-73	-0.763716020995541	hepatocyte	liver	MAST	ngenes
AC092674.1	2.30000169048387e-138	-1.65601774270825	hepatocyte	liver	MAST	ngenes
AC092802.1	9.01279486034181e-100	-1.1502916145037	hepatocyte	liver	MAST	ngenes
AC093157.1	6.49521399994155e-47	-0.703169405034622	hepatocyte	liver	MAST	ngenes
AC093725.2	2.78015485868446e-298	-2.19485970300078	hepatocyte	liver	MAST	ngenes
AC096564.1	9.19891511306583e-68	-0.874939208185796	hepatocyte	liver	MAST	ngenes
AC096577.1	1.08032854913284e-119	-1.3164362542325	hepatocyte	liver	MAST	ngenes
AC097103.2	2.43117757751696e-34	-0.654499038444072	hepatocyte	liver	MAST	ngenes
AC097376.2	8.5911217447657e-96	-2.1821092143007	hepatocyte	liver	MAST	ngenes
AC099508.2	7.46110078528436e-52	-1.18874258665657	hepatocyte	liver	MAST	ngenes
AC104123.1	1.70565336705166e-200	-3.25243748209582	hepatocyte	liver	MAST	ngenes
AC104170.1	1.62758253182748e-65	-1.55028406464018	hepatocyte	liver	MAST	ngenes
AC104461.1	6.28883972750433e-105	-2.24921008155812	hepatocyte	liver	MAST	ngenes
AC105402.3	0	5.82140040915814	hepatocyte	liver	MAST	ngenes
AC108062.1	1.15914873855974e-75	-1.18493377474458	hepatocyte	liver	MAST	ngenes
AC112206.2	4.39200934302288e-63	-1.25229783382524	hepatocyte	liver	MAST	ngenes
AC126283.2	1.29715396155031e-51	1.27856485296909	hepatocyte	liver	MAST	ngenes
AC139887.2	1.65367806971747e-58	-1.1786346902895	hepatocyte	liver	MAST	ngenes
AC233296.1	5.04204275731783e-102	-0.966787300233173	hepatocyte	liver	MAST	ngenes
AC242426.2	2.36841343685748e-130	-1.71595810581039	hepatocyte	liver	MAST	ngenes
AC243964.2	1.73968648625399e-38	-1.35715017319396	hepatocyte	liver	MAST	ngenes
AC245297.3	3.87795236964049e-27	-1.12781537043079	hepatocyte	liver	MAST	ngenes
ACAA1	1.12939869711302e-27	-1.16384159581336	hepatocyte	liver	MAST	ngenes
ACAA2	1.37162637577788e-49	1.31735392024769	hepatocyte	liver	MAST	ngenes
ACACA	2.21410734022482e-23	-1.08872038081952	hepatocyte	liver	MAST	ngenes
ACACB	4.36881974873574e-15	-0.883844216742429	hepatocyte	liver	MAST	ngenes
ACADL	5.34916323560972e-103	-1.39100653962832	hepatocyte	liver	MAST	ngenes
ACADS	2.1788132919858e-82	1.79066111207188	hepatocyte	liver	MAST	ngenes
ACAP2	3.64186092777047e-11	0.632481630637417	hepatocyte	liver	MAST	ngenes
ACAT1	0	4.66970676412839	hepatocyte	liver	MAST	ngenes
ACBD4	3.01995309761146e-16	-0.601123339466031	hepatocyte	liver	MAST	ngenes
ACBD6	1.27393226715355e-27	-0.893448671920201	hepatocyte	liver	MAST	ngenes
ACCS	1.08943193834717e-38	-0.692660814551003	hepatocyte	liver	MAST	ngenes
ACER3	6.30883928436881e-30	-0.670478620729877	hepatocyte	liver	MAST	ngenes
ACMSD	1.15594510455217e-231	-3.97332167212159	hepatocyte	liver	MAST	ngenes
ACO1	2.53895197004574e-114	2.61529848209367	hepatocyte	liver	MAST	ngenes
ACO2	4.26632367532763e-33	1.18021689639206	hepatocyte	liver	MAST	ngenes
ACOT12	7.91828817772608e-89	-1.8715940586758	hepatocyte	liver	MAST	ngenes
ACOX1	4.12455380525725e-108	2.39943111737158	hepatocyte	liver	MAST	ngenes
ACOX2	2.48471493805477e-146	-1.93361959072497	hepatocyte	liver	MAST	ngenes
ACSF2	2.92211597625517e-152	-1.779666211129	hepatocyte	liver	MAST	ngenes
ACSL1	0	2.86922732691596	hepatocyte	liver	MAST	ngenes
ACSL3	3.31383240560244e-17	-0.763323979800292	hepatocyte	liver	MAST	ngenes
ACSM2A	4.10041872383715e-123	-2.87472586501294	hepatocyte	liver	MAST	ngenes
ACSM2B	0	-5.55362118933995	hepatocyte	liver	MAST	ngenes
ACSM3	1.18846935957038e-63	-0.944169279584853	hepatocyte	liver	MAST	ngenes
ACSM5	1.9185660016108e-35	-1.35096560539515	hepatocyte	liver	MAST	ngenes
ACSS2	1.01936244186252e-50	-1.54509373365964	hepatocyte	liver	MAST	ngenes
ACSS3	1.40414801333007e-113	-2.52244171037853	hepatocyte	liver	MAST	ngenes
ACTB	0	6.44058500504772	hepatocyte	liver	MAST	ngenes
ACTG1	0	5.7139029400628	hepatocyte	liver	MAST	ngenes
ACTN4	9.86036350004686e-37	1.36389234642013	hepatocyte	liver	MAST	ngenes
ACTR2	4.96129719407073e-38	1.11002840107556	hepatocyte	liver	MAST	ngenes
ACTR3	5.82533329528974e-21	0.803166326802049	hepatocyte	liver	MAST	ngenes
ACTR3C	1.98459523733943e-27	-1.10362851253254	hepatocyte	liver	MAST	ngenes
ACVR1	1.2543721868891e-14	-0.755025906641591	hepatocyte	liver	MAST	ngenes
ACVR1B	2.62736630335583e-16	-0.661737710747677	hepatocyte	liver	MAST	ngenes
ACVR2A	7.90669939975873e-39	-0.859194572283477	hepatocyte	liver	MAST	ngenes
ACYP2	7.6230368971877e-65	-1.97504467647123	hepatocyte	liver	MAST	ngenes
ADAMTS17	7.46110078528436e-52	-1.89812819883626	hepatocyte	liver	MAST	ngenes
ADAMTSL3	8.84988598415526e-11	-0.707095383471263	hepatocyte	liver	MAST	ngenes
ADAR	1.39288185039681e-18	0.798546034527857	hepatocyte	liver	MAST	ngenes
ADCY1	3.25701682298441e-155	-2.56724149947776	hepatocyte	liver	MAST	ngenes
ADCY6	7.75204543334992e-38	-0.70483475630435	hepatocyte	liver	MAST	ngenes
ADCY9	2.99527853820467e-12	-0.733953578567078	hepatocyte	liver	MAST	ngenes
ADD1	4.74457755631227e-08	0.603463450682424	hepatocyte	liver	MAST	ngenes
ADGRA3	4.02941972668233e-243	-3.99373316274528	hepatocyte	liver	MAST	ngenes
ADGRG6	1.18493002821868e-32	-1.48245049107763	hepatocyte	liver	MAST	ngenes
ADGRL2	9.29144420623741e-87	1.81112300083241	hepatocyte	liver	MAST	ngenes
ADH1A	4.80673190306763e-229	-1.79250101935949	hepatocyte	liver	MAST	ngenes
ADH1B	9.02531151870659e-174	-3.00984426804416	hepatocyte	liver	MAST	ngenes
ADH4	0	-5.71808140138651	hepatocyte	liver	MAST	ngenes
ADH6	1.78679280716929e-140	-1.95107236003728	hepatocyte	liver	MAST	ngenes
ADHFE1	1.24635975700904e-48	-1.39842167862563	hepatocyte	liver	MAST	ngenes
ADI1	9.24068696443873e-125	2.55830706901835	hepatocyte	liver	MAST	ngenes
ADIPOR2	1.98973022499739e-279	4.06130292330748	hepatocyte	liver	MAST	ngenes
ADK	1.6436624645455e-23	0.879577436000121	hepatocyte	liver	MAST	ngenes
ADM	1.1849373784681e-313	2.79058678925807	hepatocyte	liver	MAST	ngenes
ADORA2A-AS1	6.02605763162956e-82	-1.9745806242022	hepatocyte	liver	MAST	ngenes
ADRA1A	0	-4.47660791084265	hepatocyte	liver	MAST	ngenes
ADRA1B	6.65626328539257e-212	-2.82544135883525	hepatocyte	liver	MAST	ngenes
ADSSL1	2.19219378145619e-75	1.11966795398637	hepatocyte	liver	MAST	ngenes
AEBP2	1.59344025066571e-36	-1.28626439639371	hepatocyte	liver	MAST	ngenes
AES	5.48338699665963e-141	2.33922002991071	hepatocyte	liver	MAST	ngenes
AF117829.1	7.06778092413486e-45	-0.779410337706806	hepatocyte	liver	MAST	ngenes
AF241726.2	3.6517677575372e-37	-0.887469457246895	hepatocyte	liver	MAST	ngenes
AFDN	2.45087072302345e-15	-1.01083994996175	hepatocyte	liver	MAST	ngenes
AFF3	1.4798886072101e-187	-2.45167066172689	hepatocyte	liver	MAST	ngenes
AFF4	9.34665142787068e-106	2.52266174600001	hepatocyte	liver	MAST	ngenes
AFG3L2	1.53986027874278e-14	0.6356677089658	hepatocyte	liver	MAST	ngenes
AFM	0	-5.33200712292095	hepatocyte	liver	MAST	ngenes
AFMID	8.25252505043301e-09	-0.660402772171686	hepatocyte	liver	MAST	ngenes
AGAP3	3.65396891588986e-18	-0.603639552755199	hepatocyte	liver	MAST	ngenes
AGAP6	7.92295956822873e-52	-0.916892667080715	hepatocyte	liver	MAST	ngenes
AGAP9	1.82351095003372e-51	-0.949102020053852	hepatocyte	liver	MAST	ngenes
AGL	9.90796745357119e-100	-2.25880783905807	hepatocyte	liver	MAST	ngenes
AGMO	0	-5.20059366582252	hepatocyte	liver	MAST	ngenes
AGPAT2	3.45987739543412e-31	1.10345301684805	hepatocyte	liver	MAST	ngenes
AGPAT3	5.78345608965091e-10	-0.690608192131048	hepatocyte	liver	MAST	ngenes
AGPS	1.97383626309272e-18	-0.669634933532957	hepatocyte	liver	MAST	ngenes
AGT	0	5.74664340708898	hepatocyte	liver	MAST	ngenes
AGTR1	5.01325425250149e-14	0.649432580160023	hepatocyte	liver	MAST	ngenes
AGXT2	2.79649745773712e-72	-1.55035359878774	hepatocyte	liver	MAST	ngenes
AHCYL1	1.44191078992181e-36	-1.15462605732171	hepatocyte	liver	MAST	ngenes
AHCYL2	6.68312661253298e-18	-0.883649009581119	hepatocyte	liver	MAST	ngenes
AHNAK	2.14091424725849e-31	-0.85444090860859	hepatocyte	liver	MAST	ngenes
AHR	3.27230856954434e-119	-1.19904265473837	hepatocyte	liver	MAST	ngenes
AHSG	2.63118750515139e-117	2.558433097207	hepatocyte	liver	MAST	ngenes
AIG1	1.63637622248685e-53	-1.87257168668648	hepatocyte	liver	MAST	ngenes
AJ009632.2	1.89065891564273e-164	-1.7911537023575	hepatocyte	liver	MAST	ngenes
AK3	2.75576408615435e-52	1.67281933253859	hepatocyte	liver	MAST	ngenes
AK4	2.12284618389767e-24	1.13853051996094	hepatocyte	liver	MAST	ngenes
AKAP13	2.6581805997552e-22	0.901862024236535	hepatocyte	liver	MAST	ngenes
AKAP17A	1.95594486677069e-100	-1.35477774294361	hepatocyte	liver	MAST	ngenes
AKAP8L	7.1228262478117e-55	-1.44320789573149	hepatocyte	liver	MAST	ngenes
AKR1A1	4.25781958516774e-31	-0.88868894354874	hepatocyte	liver	MAST	ngenes
AKR1C2	9.97680473298695e-19	-0.680219147815364	hepatocyte	liver	MAST	ngenes
AKR1C4	1.13043482723983e-172	-2.21539802851517	hepatocyte	liver	MAST	ngenes
AKR1D1	0	-2.93087357465162	hepatocyte	liver	MAST	ngenes
AL023755.1	2.3669338555719e-252	-2.73403748734257	hepatocyte	liver	MAST	ngenes
AL034417.4	7.68112796707814e-134	-1.08886028810399	hepatocyte	liver	MAST	ngenes
AL035706.1	5.01979920809216e-114	-0.722718261131256	hepatocyte	liver	MAST	ngenes
AL049839.2	1.95251461230434e-188	2.1226184081362	hepatocyte	liver	MAST	ngenes
AL078459.1	1.03002021479129e-45	-0.600658761981238	hepatocyte	liver	MAST	ngenes
AL109930.1	9.17361547433542e-35	-1.04809984791155	hepatocyte	liver	MAST	ngenes
AL122035.1	8.54201126573827e-77	-0.905266108371476	hepatocyte	liver	MAST	ngenes
AL133419.1	1.35539041846425e-89	-0.830603048293292	hepatocyte	liver	MAST	ngenes
AL136460.1	2.42020854428968e-152	-1.11799344904462	hepatocyte	liver	MAST	ngenes
AL138828.1	5.42031795854943e-26	0.714663872353318	hepatocyte	liver	MAST	ngenes
AL139383.1	7.06393873017982e-81	-2.07880013814989	hepatocyte	liver	MAST	ngenes
AL157786.1	1.95753517982557e-84	-0.664174276954584	hepatocyte	liver	MAST	ngenes
AL157832.3	4.32897858187427e-56	-0.671555123761754	hepatocyte	liver	MAST	ngenes
AL158154.2	9.31605948944005e-87	0.666169438477674	hepatocyte	liver	MAST	ngenes
AL162411.1	1.66984124010411e-25	0.984730859321574	hepatocyte	liver	MAST	ngenes
AL354733.3	7.42719048653714e-76	-0.607175375132748	hepatocyte	liver	MAST	ngenes
AL356272.1	2.00866502175521e-107	-1.01182543929472	hepatocyte	liver	MAST	ngenes
AL356599.1	1.48212703641819e-52	-0.59155881247161	hepatocyte	liver	MAST	ngenes
AL357793.1	5.17168037988742e-147	-1.71723271064813	hepatocyte	liver	MAST	ngenes
AL359232.1	7.51045009422654e-168	-2.08361488778943	hepatocyte	liver	MAST	ngenes
AL359915.1	0	-3.6801446544864	hepatocyte	liver	MAST	ngenes
AL359915.2	2.04493826015544e-89	-1.27073175391066	hepatocyte	liver	MAST	ngenes
AL391117.1	7.23168267293357e-64	-1.21307353120829	hepatocyte	liver	MAST	ngenes
AL450384.2	4.87720830909164e-105	-1.9943025750379	hepatocyte	liver	MAST	ngenes
AL513327.1	4.91899115704281e-55	-0.600392710421969	hepatocyte	liver	MAST	ngenes
AL583836.1	1.11240607636166e-51	-1.32584868012795	hepatocyte	liver	MAST	ngenes
AL589669.1	4.69747830110906e-80	-1.05071663557065	hepatocyte	liver	MAST	ngenes
AL592183.1	3.61076824263838e-82	-1.2402991373849	hepatocyte	liver	MAST	ngenes
AL627171.2	0	4.12734219186695	hepatocyte	liver	MAST	ngenes
AL645568.1	5.4814273184654e-128	-2.06488325652268	hepatocyte	liver	MAST	ngenes
ALB	0	1.59769895398179	hepatocyte	liver	MAST	ngenes
ALCAM	9.4754764746937e-75	-2.24795079732054	hepatocyte	liver	MAST	ngenes
ALDH1A1	2.68300201369376e-90	-2.02703963623575	hepatocyte	liver	MAST	ngenes
ALDH1A2	2.92782696186785e-55	-1.91581932015615	hepatocyte	liver	MAST	ngenes
ALDH1L1	1.22929638997453e-308	-4.3302220982958	hepatocyte	liver	MAST	ngenes
ALDH3A2	1.23436620271794e-46	-1.32420218073587	hepatocyte	liver	MAST	ngenes
ALDH6A1	3.10951319963279e-143	2.44364677261061	hepatocyte	liver	MAST	ngenes
ALDH8A1	1.64313122038167e-08	-0.633989751868936	hepatocyte	liver	MAST	ngenes
ALDH9A1	2.8483513198778e-26	0.678457984904666	hepatocyte	liver	MAST	ngenes
ALDOB	4.66332235839616e-72	1.48917000430893	hepatocyte	liver	MAST	ngenes
ALG14	9.56197257046071e-73	-1.23394951909149	hepatocyte	liver	MAST	ngenes
ALKBH7	7.20027092385577e-105	1.04126252550202	hepatocyte	liver	MAST	ngenes
ALMS1	7.97933984447329e-26	-0.779625959008944	hepatocyte	liver	MAST	ngenes
ALOX12-AS1	1.36553263370743e-87	-1.03933542615347	hepatocyte	liver	MAST	ngenes
ALPL	4.14007384431314e-14	-0.633965255245399	hepatocyte	liver	MAST	ngenes
AMBP	3.50499769559581e-205	2.462140109784	hepatocyte	liver	MAST	ngenes
AMBRA1	2.58699969902599e-08	0.619915270159421	hepatocyte	liver	MAST	ngenes
AMD1	1.10960914594109e-32	0.782979586934696	hepatocyte	liver	MAST	ngenes
AMDHD1	1.87374974545553e-11	0.753198886672873	hepatocyte	liver	MAST	ngenes
AMN	7.82414685100278e-52	0.774491852526636	hepatocyte	liver	MAST	ngenes
AMOTL1	1.10827735018408e-24	-0.680191917373084	hepatocyte	liver	MAST	ngenes
AMY2B	7.90364960886241e-86	-0.815241834787318	hepatocyte	liver	MAST	ngenes
ANGPTL3	1.74306367419529e-45	1.39143763618876	hepatocyte	liver	MAST	ngenes
ANGPTL8	0	5.18108411771767	hepatocyte	liver	MAST	ngenes
ANKAR	1.19584447087723e-84	-1.40585391578386	hepatocyte	liver	MAST	ngenes
ANKMY1	3.78791607435439e-76	-1.09219697390211	hepatocyte	liver	MAST	ngenes
ANKRD12	4.14348899228665e-54	-1.90483421339193	hepatocyte	liver	MAST	ngenes
ANKRD13A	1.86040707120038e-30	0.806169224559025	hepatocyte	liver	MAST	ngenes
ANKRD13C	8.57354692193107e-59	1.6227121685652	hepatocyte	liver	MAST	ngenes
ANKRD23	2.36091584494866e-45	-0.609931803650337	hepatocyte	liver	MAST	ngenes
ANKRD26	5.99697880594683e-23	-0.882800821297209	hepatocyte	liver	MAST	ngenes
ANKRD28	3.28381000069558e-22	-1.17707175694506	hepatocyte	liver	MAST	ngenes
ANKRD33B	1.39289828147517e-107	1.12954552353135	hepatocyte	liver	MAST	ngenes
ANKRD36C	2.69692152970374e-45	-0.602114932458976	hepatocyte	liver	MAST	ngenes
ANKRD37	1.99563995726208e-142	1.55253014455326	hepatocyte	liver	MAST	ngenes
ANKS1A	4.01373271901457e-20	-0.829969160490598	hepatocyte	liver	MAST	ngenes
ANKS1B	1.17133967260992e-18	-0.624875783715985	hepatocyte	liver	MAST	ngenes
ANKUB1	6.39305374018393e-78	-1.16669793669622	hepatocyte	liver	MAST	ngenes
ANO1	1.0771340242077e-71	-1.53997532824563	hepatocyte	liver	MAST	ngenes
ANO10	1.15021682362696e-37	-0.865192699785413	hepatocyte	liver	MAST	ngenes
ANO3	1.89407259749132e-122	-1.13829562635091	hepatocyte	liver	MAST	ngenes
ANTXR2	1.46061243533535e-54	-1.14264347359255	hepatocyte	liver	MAST	ngenes
ANXA4	2.25005183652568e-09	-0.663069394513656	hepatocyte	liver	MAST	ngenes
ANXA5	1.60722088611481e-70	1.16358382737425	hepatocyte	liver	MAST	ngenes
ANXA6	9.41498379576631e-48	1.40626669745794	hepatocyte	liver	MAST	ngenes
AOX1	8.1043418558634e-120	-2.36451503643079	hepatocyte	liver	MAST	ngenes
AP000721.2	7.69693836598976e-83	-0.805891039324416	hepatocyte	liver	MAST	ngenes
AP001043.1	6.61114246862174e-43	1.06191714666132	hepatocyte	liver	MAST	ngenes
AP001636.3	2.90911562832696e-111	-1.32373298189219	hepatocyte	liver	MAST	ngenes
AP001781.1	6.69926666347379e-42	0.874927494519667	hepatocyte	liver	MAST	ngenes
AP002518.2	0	-3.49080740372403	hepatocyte	liver	MAST	ngenes
AP003555.1	1.9193369995105e-184	-1.36013130050629	hepatocyte	liver	MAST	ngenes
AP003555.2	7.36734460077174e-108	-0.771896232934411	hepatocyte	liver	MAST	ngenes
AP003555.3	2.66856181748382e-279	-3.1921021149631	hepatocyte	liver	MAST	ngenes
AP006621.3	5.43569301933367e-171	-1.79836619762045	hepatocyte	liver	MAST	ngenes
AP1G1	2.1494789932822e-20	0.895144894937768	hepatocyte	liver	MAST	ngenes
AP2S1	1.07267560503451e-48	0.920010459768314	hepatocyte	liver	MAST	ngenes
APBA1	1.28816345476786e-69	1.96587679043634	hepatocyte	liver	MAST	ngenes
APBB1IP	3.97459029067435e-24	-1.22998607703452	hepatocyte	liver	MAST	ngenes
APBB2	2.53836523050703e-111	-2.5356310922163	hepatocyte	liver	MAST	ngenes
APCS	3.10215986054794e-238	3.71855859752468	hepatocyte	liver	MAST	ngenes
APH1A	1.4954897050386e-49	0.986372974021167	hepatocyte	liver	MAST	ngenes
APLF	5.79134049100538e-43	-0.707723817113961	hepatocyte	liver	MAST	ngenes
APLP2	2.69745541332453e-15	0.790569569827219	hepatocyte	liver	MAST	ngenes
APOA1	4.01616594091555e-169	3.04121606616391	hepatocyte	liver	MAST	ngenes
APOA2	0	4.80327621586072	hepatocyte	liver	MAST	ngenes
APOB	0	1.99913247735992	hepatocyte	liver	MAST	ngenes
APOC3	0	4.51809041627613	hepatocyte	liver	MAST	ngenes
APOE	1.72752067087376e-285	3.97912660082972	hepatocyte	liver	MAST	ngenes
APOF	4.1600327379833e-321	3.53603497710326	hepatocyte	liver	MAST	ngenes
APOH	1.09024524325718e-306	3.43828514852818	hepatocyte	liver	MAST	ngenes
APOL1	1.51124712772705e-51	0.901881531531464	hepatocyte	liver	MAST	ngenes
APOL6	1.90447201437749e-32	0.93990023512076	hepatocyte	liver	MAST	ngenes
APOO	9.42860246254827e-62	1.02580841407221	hepatocyte	liver	MAST	ngenes
APP	1.6709613748372e-34	1.23419454833699	hepatocyte	liver	MAST	ngenes
APRT	3.28013615968067e-59	0.746459038852681	hepatocyte	liver	MAST	ngenes
APTX	3.47435177191999e-19	-0.766937747243113	hepatocyte	liver	MAST	ngenes
AQP3	3.62713615632122e-51	0.902853000859928	hepatocyte	liver	MAST	ngenes
AQP4-AS1	5.73561283706762e-93	-1.10271998024501	hepatocyte	liver	MAST	ngenes
AR	5.21271415284756e-223	-3.73940012648221	hepatocyte	liver	MAST	ngenes
ARAF	9.08392303334844e-33	0.773596021967438	hepatocyte	liver	MAST	ngenes
ARAP2	1.8657409390877e-48	-0.993416271847709	hepatocyte	liver	MAST	ngenes
ARF4	3.29323613188456e-17	0.598622494826621	hepatocyte	liver	MAST	ngenes
ARF6	3.12160549137932e-68	0.805044414166887	hepatocyte	liver	MAST	ngenes
ARFGEF1	3.73868378465923e-07	-0.597212348432776	hepatocyte	liver	MAST	ngenes
ARFGEF2	2.53549280360489e-17	0.955113270399089	hepatocyte	liver	MAST	ngenes
ARFIP1	1.29036052701872e-15	-0.63117977404865	hepatocyte	liver	MAST	ngenes
ARG1	1.87204400188077e-49	1.27332556443187	hepatocyte	liver	MAST	ngenes
ARGLU1	1.19493073908352e-155	-2.60381895596791	hepatocyte	liver	MAST	ngenes
ARHGAP10	1.51220588241283e-212	-2.38280673332905	hepatocyte	liver	MAST	ngenes
ARHGAP12	1.00015695366279e-35	1.24665642565153	hepatocyte	liver	MAST	ngenes
ARHGAP32	3.41765706835025e-08	-0.622634070787464	hepatocyte	liver	MAST	ngenes
ARHGAP35	5.13483070064726e-27	1.26371260581889	hepatocyte	liver	MAST	ngenes
ARHGAP42	4.28040210561332e-40	-1.37470364613903	hepatocyte	liver	MAST	ngenes
ARHGDIA	2.79719486386728e-161	2.2094412214615	hepatocyte	liver	MAST	ngenes
ARHGEF10L	4.42402176865055e-64	-2.05709738676655	hepatocyte	liver	MAST	ngenes
ARHGEF11	5.7195592019957e-72	-1.574825351621	hepatocyte	liver	MAST	ngenes
ARHGEF12	8.49794871665318e-50	1.41419976637272	hepatocyte	liver	MAST	ngenes
ARHGEF26	5.81428470050552e-13	-0.90451571172311	hepatocyte	liver	MAST	ngenes
ARHGEF28	0	-4.42018863584995	hepatocyte	liver	MAST	ngenes
ARHGEF40	1.89237740929292e-88	-1.2595911685484	hepatocyte	liver	MAST	ngenes
ARID1A	1.20581216014176e-29	-1.23489471607776	hepatocyte	liver	MAST	ngenes
ARID1B	4.17328722390055e-71	-2.12124782808645	hepatocyte	liver	MAST	ngenes
ARID2	7.05650119077106e-37	-1.25306353641207	hepatocyte	liver	MAST	ngenes
ARID4A	1.63304682208862e-36	-1.37314968223187	hepatocyte	liver	MAST	ngenes
ARID4B	2.85308551408279e-15	0.911136875902182	hepatocyte	liver	MAST	ngenes
ARID5B	8.42099080661131e-57	-1.18565845612486	hepatocyte	liver	MAST	ngenes
ARIH1	3.47311995834879e-89	2.27495751715943	hepatocyte	liver	MAST	ngenes
ARL15	1.11307728240445e-38	-1.43334628477636	hepatocyte	liver	MAST	ngenes
ARL16	3.43565818412157e-48	-0.635237689203026	hepatocyte	liver	MAST	ngenes
ARL5B	2.54130066679375e-125	1.80256813903001	hepatocyte	liver	MAST	ngenes
ARL6IP4	6.55151689628825e-21	0.763086454724951	hepatocyte	liver	MAST	ngenes
ARMC8	4.84283833805103e-30	-0.951895681437949	hepatocyte	liver	MAST	ngenes
ARMCX3	5.11432390896706e-36	0.663320567915426	hepatocyte	liver	MAST	ngenes
ARMCX4	1.10467550062858e-92	-1.29689945313515	hepatocyte	liver	MAST	ngenes
ARMH3	1.19868046956045e-08	0.613299002144474	hepatocyte	liver	MAST	ngenes
ARNT	6.32998700380388e-69	1.81900911578174	hepatocyte	liver	MAST	ngenes
ARPC5	1.12175979159797e-61	1.02105833686129	hepatocyte	liver	MAST	ngenes
ARRDC3	2.87273453661959e-13	0.740632252354342	hepatocyte	liver	MAST	ngenes
ARSB	1.06128758384879e-29	-0.746350353746076	hepatocyte	liver	MAST	ngenes
ART4	7.49001272042647e-162	-1.86585874811433	hepatocyte	liver	MAST	ngenes
ASAP1	1.56659001769679e-15	-0.832884653542036	hepatocyte	liver	MAST	ngenes
ASB1	1.60365783455534e-39	0.659808465810474	hepatocyte	liver	MAST	ngenes
ASB13	9.44977394426989e-79	-1.33504952078998	hepatocyte	liver	MAST	ngenes
ASCC1	1.978604843668e-09	0.619613294075257	hepatocyte	liver	MAST	ngenes
ASCC3	7.42850646352754e-48	-1.62908379656585	hepatocyte	liver	MAST	ngenes
ASGR1	3.69413686124581e-120	-2.09822729704136	hepatocyte	liver	MAST	ngenes
ASGR2	3.50888077740139e-110	2.532434378501	hepatocyte	liver	MAST	ngenes
ASL	2.63873995666607e-86	1.94798051601972	hepatocyte	liver	MAST	ngenes
ASMTL-AS1	6.92020913730094e-68	-0.696208625786679	hepatocyte	liver	MAST	ngenes
ASPH	6.24216682969427e-99	-1.96232235950132	hepatocyte	liver	MAST	ngenes
ASPSCR1	5.45250021529956e-95	-1.4632618201114	hepatocyte	liver	MAST	ngenes
ASS1	5.03811571841557e-28	0.804337711288921	hepatocyte	liver	MAST	ngenes
ASXL2	3.12265506562123e-17	-0.671274476592083	hepatocyte	liver	MAST	ngenes
ATAD2B	4.89089490793824e-09	-0.634381302312529	hepatocyte	liver	MAST	ngenes
ATE1	2.82838265251481e-19	-0.941538681134289	hepatocyte	liver	MAST	ngenes
ATF3	3.80862320096104e-112	1.30838735838206	hepatocyte	liver	MAST	ngenes
ATF5	0	4.20023152928035	hepatocyte	liver	MAST	ngenes
ATF6	2.84121098630241e-15	0.798486621049335	hepatocyte	liver	MAST	ngenes
ATF7IP2	7.83599075836094e-35	-1.5225864249218	hepatocyte	liver	MAST	ngenes
ATG7	5.78104888322763e-14	-0.749359431483015	hepatocyte	liver	MAST	ngenes
ATL2	1.18581385077617e-10	0.710301714628619	hepatocyte	liver	MAST	ngenes
ATP11A	6.6046875054394e-18	0.938591240199691	hepatocyte	liver	MAST	ngenes
ATP11C	9.68870434166855e-30	-1.16806208883873	hepatocyte	liver	MAST	ngenes
ATP1B1	6.6314976210384e-57	1.57320793979581	hepatocyte	liver	MAST	ngenes
ATP2A2	6.71331522212772e-101	2.11159078313406	hepatocyte	liver	MAST	ngenes
ATP2B2	7.86817969219276e-41	-1.49023202161177	hepatocyte	liver	MAST	ngenes
ATP2B4	0	5.1135224470552	hepatocyte	liver	MAST	ngenes
ATP5F1A	1.41139431491058e-83	1.38461107623583	hepatocyte	liver	MAST	ngenes
ATP5F1B	1.53512015389524e-91	1.61261753844032	hepatocyte	liver	MAST	ngenes
ATP5F1C	1.4105788617905e-32	0.958945696866448	hepatocyte	liver	MAST	ngenes
ATP5F1D	1.01007633490985e-140	1.87974226320518	hepatocyte	liver	MAST	ngenes
ATP5F1E	1.40146275699219e-274	2.41907331594955	hepatocyte	liver	MAST	ngenes
ATP5MC2	1.05408065251228e-40	0.861499926179914	hepatocyte	liver	MAST	ngenes
ATP5MC3	5.02104288196983e-137	1.66756209234278	hepatocyte	liver	MAST	ngenes
ATP5MD	8.2079614396575e-26	0.604012979062787	hepatocyte	liver	MAST	ngenes
ATP5ME	0	4.09598890385273	hepatocyte	liver	MAST	ngenes
ATP5MG	2.05687865982706e-66	1.03223907677492	hepatocyte	liver	MAST	ngenes
ATP5MPL	9.37635097030215e-28	0.613538046148141	hepatocyte	liver	MAST	ngenes
ATP5PB	8.49179548712847e-61	0.870327959680221	hepatocyte	liver	MAST	ngenes
ATP6V0E1	7.71543142599312e-40	1.18325019152632	hepatocyte	liver	MAST	ngenes
ATP6V1G1	7.24949529798534e-68	1.11876083581265	hepatocyte	liver	MAST	ngenes
ATP7B	4.53449658696653e-20	-0.662134637462627	hepatocyte	liver	MAST	ngenes
ATP8B1	3.34281292712144e-13	0.593579850929539	hepatocyte	liver	MAST	ngenes
ATP8B4	7.5605975728535e-45	-0.930937203254905	hepatocyte	liver	MAST	ngenes
ATP9A	2.6908308168214e-52	1.20646535914229	hepatocyte	liver	MAST	ngenes
ATP9B	2.22123249366023e-29	-1.17031365774361	hepatocyte	liver	MAST	ngenes
ATR	2.76319397689347e-31	-1.1516113620959	hepatocyte	liver	MAST	ngenes
ATRN	2.99690375109645e-13	0.848644970751972	hepatocyte	liver	MAST	ngenes
ATXN10	4.72745880354721e-17	-0.902257281857751	hepatocyte	liver	MAST	ngenes
ATXN7L1	3.5356144381957e-75	-1.83701417311047	hepatocyte	liver	MAST	ngenes
AURKAIP1	1.88191594311294e-102	1.26921193368047	hepatocyte	liver	MAST	ngenes
AUTS2	1.01734940656644e-141	-2.81594628564968	hepatocyte	liver	MAST	ngenes
AVIL	9.96715135010073e-111	-0.966230782708014	hepatocyte	liver	MAST	ngenes
AVPI1	9.77244191810456e-38	0.70203608376916	hepatocyte	liver	MAST	ngenes
AZI2	5.45675576918957e-58	1.20659435059988	hepatocyte	liver	MAST	ngenes
B2M	0	4.73063415874703	hepatocyte	liver	MAST	ngenes
BAAT	1.73374759670857e-235	2.41647077515475	hepatocyte	liver	MAST	ngenes
BABAM2	3.71244244075681e-58	1.77135451192385	hepatocyte	liver	MAST	ngenes
BACE2	0	5.48283090833096	hepatocyte	liver	MAST	ngenes
BAD	4.72353486619427e-48	0.749422123836581	hepatocyte	liver	MAST	ngenes
BAG1	1.22609640795975e-44	0.699992606120169	hepatocyte	liver	MAST	ngenes
BAIAP2L1	8.50160536765996e-94	2.12924850714794	hepatocyte	liver	MAST	ngenes
BAZ1A	2.17517643909698e-25	-0.926995261688181	hepatocyte	liver	MAST	ngenes
BAZ2B	8.29045552019903e-12	-0.845919527120485	hepatocyte	liver	MAST	ngenes
BBS9	5.67160641124498e-55	-1.23831376153538	hepatocyte	liver	MAST	ngenes
BBX	4.42204087789275e-45	-1.3634056632548	hepatocyte	liver	MAST	ngenes
BCAP31	2.06976015017786e-76	1.33803614265495	hepatocyte	liver	MAST	ngenes
BCAR1	3.52382866464672e-54	1.23204054766522	hepatocyte	liver	MAST	ngenes
BCAT2	6.5569977835935e-103	-1.39112916011344	hepatocyte	liver	MAST	ngenes
BCHE	1.84045117913678e-137	-1.26445855868686	hepatocyte	liver	MAST	ngenes
BCKDHB	8.94936442923977e-22	-1.19196044588509	hepatocyte	liver	MAST	ngenes
BCL2L14	8.06543009197505e-22	-0.641620601727877	hepatocyte	liver	MAST	ngenes
BCL6	1.30291552296149e-09	-0.683576302700511	hepatocyte	liver	MAST	ngenes
BCLAF1	3.83383891729161e-21	-0.85250434358169	hepatocyte	liver	MAST	ngenes
BCO2	1.17848385353462e-135	-2.08647517755989	hepatocyte	liver	MAST	ngenes
BDH1	5.52694695159497e-188	-3.25226720662708	hepatocyte	liver	MAST	ngenes
BDNF-AS	2.00788268812873e-41	-0.808169454532436	hepatocyte	liver	MAST	ngenes
BDP1	2.68938095306323e-15	0.836473739603685	hepatocyte	liver	MAST	ngenes
BHLHE40	7.0936276100657e-77	1.51730731652131	hepatocyte	liver	MAST	ngenes
BHMT	1.2071375585503e-125	2.21307983286916	hepatocyte	liver	MAST	ngenes
BICRAL	2.69707343552741e-27	-0.918788508919696	hepatocyte	liver	MAST	ngenes
BIRC3	5.46193318186767e-66	0.982491977138661	hepatocyte	liver	MAST	ngenes
BLCAP	3.14971879254492e-35	-0.942648452950295	hepatocyte	liver	MAST	ngenes
BMP1	1.0772202833532e-53	-0.835882187716249	hepatocyte	liver	MAST	ngenes
BMPR2	1.47261858489182e-15	-0.84388899499154	hepatocyte	liver	MAST	ngenes
BNIP2	8.11979997935531e-27	0.90221389086645	hepatocyte	liver	MAST	ngenes
BNIP3	1.99609219959154e-69	1.6976973715823	hepatocyte	liver	MAST	ngenes
BNIP3L	1.08610495180858e-31	0.767094597765084	hepatocyte	liver	MAST	ngenes
BOD1L1	4.60805680041687e-12	-0.624735936180278	hepatocyte	liver	MAST	ngenes
BOK	4.34594247860292e-32	1.01478292728274	hepatocyte	liver	MAST	ngenes
BPHL	6.89085777589892e-32	-0.878667411309432	hepatocyte	liver	MAST	ngenes
BPTF	1.56687287570098e-30	-1.40257042778851	hepatocyte	liver	MAST	ngenes
BRCA1	3.84490960586427e-29	-0.739098239085833	hepatocyte	liver	MAST	ngenes
BRD1	7.878328736691e-22	-0.656178384586265	hepatocyte	liver	MAST	ngenes
BRD2	9.31062498162157e-33	-1.02987462365203	hepatocyte	liver	MAST	ngenes
BRD4	2.62492468504033e-07	0.650090436153774	hepatocyte	liver	MAST	ngenes
BRD8	5.43534570904036e-45	-0.8124721746836	hepatocyte	liver	MAST	ngenes
BRD9	4.61453534872022e-85	-1.36386814339588	hepatocyte	liver	MAST	ngenes
BRF1	6.49591252714965e-47	1.18513446559819	hepatocyte	liver	MAST	ngenes
BSG	7.99087132616406e-31	0.748619091664977	hepatocyte	liver	MAST	ngenes
BTBD7	1.35570120904403e-17	-0.787845944814456	hepatocyte	liver	MAST	ngenes
BTF3L4	6.27861794913524e-23	0.663591123293847	hepatocyte	liver	MAST	ngenes
BTG1	6.2980857057496e-76	1.73358959046717	hepatocyte	liver	MAST	ngenes
C11orf96	5.85407129721654e-70	1.07085917018229	hepatocyte	liver	MAST	ngenes
C16orf45	1.24442460673901e-87	-1.37595957890924	hepatocyte	liver	MAST	ngenes
C17orf100	1.95500842736557e-115	-1.52363668955507	hepatocyte	liver	MAST	ngenes
C19orf24	1.9024114638526e-57	0.896603971271144	hepatocyte	liver	MAST	ngenes
C19orf66	9.05094748170596e-34	-1.16524877379508	hepatocyte	liver	MAST	ngenes
C1QTNF3-AMACR	2.08987296605187e-107	-1.78268447042833	hepatocyte	liver	MAST	ngenes
C1R	9.22617184033235e-09	0.591229610484201	hepatocyte	liver	MAST	ngenes
C1RL	1.16397241448041e-97	-2.34708920469102	hepatocyte	liver	MAST	ngenes
C1RL-AS1	4.20496384833987e-69	-0.781049981962194	hepatocyte	liver	MAST	ngenes
C1orf115	3.18527250992716e-101	1.4943654881928	hepatocyte	liver	MAST	ngenes
C2orf72	6.84569379051924e-120	-1.98737335880122	hepatocyte	liver	MAST	ngenes
C4BPA	0	3.29257424243744	hepatocyte	liver	MAST	ngenes
C4BPB	2.12096624288086e-28	1.3484773601888	hepatocyte	liver	MAST	ngenes
C4orf19	7.54928026882109e-33	-1.42632923059291	hepatocyte	liver	MAST	ngenes
C4orf3	1.9343676371218e-43	0.742159550670101	hepatocyte	liver	MAST	ngenes
C5	6.42638876819274e-223	-3.22032687579978	hepatocyte	liver	MAST	ngenes
C5AR1	1.66997003213639e-195	2.97619715269284	hepatocyte	liver	MAST	ngenes
C5orf17	1.21780702582714e-44	-0.983729420049266	hepatocyte	liver	MAST	ngenes
C6	1.85012836742819e-194	-3.48626647898362	hepatocyte	liver	MAST	ngenes
C6orf106	1.42520463520535e-32	1.34082718033637	hepatocyte	liver	MAST	ngenes
C6orf62	3.78997372528071e-13	0.594599803308274	hepatocyte	liver	MAST	ngenes
C8B	1.95479927514393e-06	-0.612735568480931	hepatocyte	liver	MAST	ngenes
C8G	8.14530800029687e-46	1.36507957674712	hepatocyte	liver	MAST	ngenes
C9	8.77243778960034e-45	-1.13853404326737	hepatocyte	liver	MAST	ngenes
C9orf3	1.2654028976353e-74	-1.91856687649691	hepatocyte	liver	MAST	ngenes
C9orf41-AS1	5.89751437804017e-127	1.42990122160389	hepatocyte	liver	MAST	ngenes
CA3	3.45788349999216e-58	-0.6562235898327	hepatocyte	liver	MAST	ngenes
CA5A	4.91396795673123e-31	1.32938999690166	hepatocyte	liver	MAST	ngenes
CAAP1	1.45076110089026e-24	-0.762700569123504	hepatocyte	liver	MAST	ngenes
CACFD1	1.95915603182915e-42	0.801685866794249	hepatocyte	liver	MAST	ngenes
CACNA1A	2.75594136769254e-37	0.690063604122731	hepatocyte	liver	MAST	ngenes
CACNA1D	2.54795258862391e-101	2.38886833450419	hepatocyte	liver	MAST	ngenes
CACNB2	3.86435261695186e-26	-0.802266615043205	hepatocyte	liver	MAST	ngenes
CACUL1	8.09677784155858e-15	0.648442125939356	hepatocyte	liver	MAST	ngenes
CADM1	3.03665946898487e-109	-2.66449598029308	hepatocyte	liver	MAST	ngenes
CADPS2	2.31931761809288e-42	-1.36980362275215	hepatocyte	liver	MAST	ngenes
CALCB	1.39104326657317e-70	-0.800789623664054	hepatocyte	liver	MAST	ngenes
CALCOCO2	4.36851118495435e-16	0.711745157406119	hepatocyte	liver	MAST	ngenes
CALD1	3.40425418137403e-10	0.630205636829066	hepatocyte	liver	MAST	ngenes
CALM3	9.71887854656469e-45	0.665598203444881	hepatocyte	liver	MAST	ngenes
CALR	0	4.71474368157175	hepatocyte	liver	MAST	ngenes
CAMK2D	3.61231932969988e-20	-1.15372176713369	hepatocyte	liver	MAST	ngenes
CAMK2G	7.59505504005805e-37	-0.770885368466459	hepatocyte	liver	MAST	ngenes
CAMK2N1	2.91095120208026e-50	1.04820427010732	hepatocyte	liver	MAST	ngenes
CAMKMT	1.78155835583702e-10	-0.695326517565581	hepatocyte	liver	MAST	ngenes
CAMSAP2	3.35419709063861e-20	-0.713670302899922	hepatocyte	liver	MAST	ngenes
CAMSAP3	4.19391236958492e-20	-0.598814008755955	hepatocyte	liver	MAST	ngenes
CANX	1.6817507687216e-227	3.45701751139545	hepatocyte	liver	MAST	ngenes
CAPN12	0	-5.59936272214324	hepatocyte	liver	MAST	ngenes
CAPN7	2.17193082312873e-23	-0.711438630306641	hepatocyte	liver	MAST	ngenes
CAPNS1	8.51340715927005e-41	0.84091707365257	hepatocyte	liver	MAST	ngenes
CAPS2	1.97190878054115e-29	-0.635999721536799	hepatocyte	liver	MAST	ngenes
CAPZA1	1.04759102962322e-22	0.866441971100804	hepatocyte	liver	MAST	ngenes
CAPZB	6.94152854502784e-09	0.624663012488835	hepatocyte	liver	MAST	ngenes
CASC3	3.10153017554144e-15	0.624742403235231	hepatocyte	liver	MAST	ngenes
CASK	1.45829971167541e-14	-0.718678552342122	hepatocyte	liver	MAST	ngenes
CAST	1.07636953115741e-91	2.39097689636147	hepatocyte	liver	MAST	ngenes
CATSPERE	5.16807149395653e-38	-0.628139443032871	hepatocyte	liver	MAST	ngenes
CBFA2T2	2.78156302761466e-90	2.18703289377019	hepatocyte	liver	MAST	ngenes
CBLC	1.18562018219674e-44	-0.894330917868311	hepatocyte	liver	MAST	ngenes
CBR4	9.27624978926833e-95	-2.24526948533906	hepatocyte	liver	MAST	ngenes
CCDC107	3.92805571801202e-39	0.740947857744095	hepatocyte	liver	MAST	ngenes
CCDC12	2.21815989509736e-28	-0.80854434091766	hepatocyte	liver	MAST	ngenes
CCDC122	3.23838425139564e-41	-0.70637844483897	hepatocyte	liver	MAST	ngenes
CCDC138	6.93691622182345e-47	-0.884975070974999	hepatocyte	liver	MAST	ngenes
CCDC14	5.72971547883764e-54	-1.10847363118672	hepatocyte	liver	MAST	ngenes
CCDC146	1.03302142489773e-50	-0.922735389638391	hepatocyte	liver	MAST	ngenes
CCDC18	2.44713629101246e-61	-0.902454757940991	hepatocyte	liver	MAST	ngenes
CCDC198	4.32914424037896e-51	-1.03771095951332	hepatocyte	liver	MAST	ngenes
CCDC57	7.19661210444086e-41	-0.914816993731414	hepatocyte	liver	MAST	ngenes
CCDC66	7.65724253631992e-52	-0.888800242498973	hepatocyte	liver	MAST	ngenes
CCDC69	4.041683727095e-42	1.01524955798766	hepatocyte	liver	MAST	ngenes
CCDC85C	2.85288905175033e-32	-0.812859056844395	hepatocyte	liver	MAST	ngenes
CCDC91	2.77262904629439e-27	-1.29630742408777	hepatocyte	liver	MAST	ngenes
CCM2	9.15194424274884e-17	-0.797771456698203	hepatocyte	liver	MAST	ngenes
CCNH	7.08396286800684e-85	-1.68752863778926	hepatocyte	liver	MAST	ngenes
CCNL1	1.20282398818691e-58	-1.72863604592695	hepatocyte	liver	MAST	ngenes
CCNL2	2.68844241597146e-120	-2.46324361572785	hepatocyte	liver	MAST	ngenes
CCNT2-AS1	3.83887637134985e-292	-3.10982547515842	hepatocyte	liver	MAST	ngenes
CCNYL1	2.68037759195418e-43	-0.866197432007366	hepatocyte	liver	MAST	ngenes
CCPG1	4.84744581581417e-11	0.614299048242066	hepatocyte	liver	MAST	ngenes
CCS	2.04269837465566e-26	-0.941851564682559	hepatocyte	liver	MAST	ngenes
CCSER2	1.65386538074338e-14	-0.753072813756246	hepatocyte	liver	MAST	ngenes
CCT4	5.71235828234387e-24	0.68808502638678	hepatocyte	liver	MAST	ngenes
CD14	2.77039119215369e-30	0.702069601796474	hepatocyte	liver	MAST	ngenes
CD164	1.21499888563467e-36	0.872943389505899	hepatocyte	liver	MAST	ngenes
CD302	1.93692213503805e-184	2.07890707328904	hepatocyte	liver	MAST	ngenes
CD46	1.73270683325031e-76	2.03366667588657	hepatocyte	liver	MAST	ngenes
CD63	1.74309071226474e-45	0.845156418637403	hepatocyte	liver	MAST	ngenes
CD81	3.01607781047153e-101	-1.53240276246475	hepatocyte	liver	MAST	ngenes
CD99L2	1.05907277762016e-71	1.65477297927854	hepatocyte	liver	MAST	ngenes
CDC14B	1.69592837915848e-12	0.749205764275402	hepatocyte	liver	MAST	ngenes
CDC37L1	8.3099368587183e-13	-0.586083723566749	hepatocyte	liver	MAST	ngenes
CDC42	1.0441501926914e-96	1.69435034984956	hepatocyte	liver	MAST	ngenes
CDC42BPA	3.59623690874192e-17	-1.04516970663292	hepatocyte	liver	MAST	ngenes
CDC42EP1	1.92373822997262e-38	0.859218418497717	hepatocyte	liver	MAST	ngenes
CDC73	3.83414844448388e-17	0.794266780510039	hepatocyte	liver	MAST	ngenes
CDH1	9.70863815243707e-107	2.35927530948148	hepatocyte	liver	MAST	ngenes
CDH2	7.78009508717195e-153	-2.72066395750292	hepatocyte	liver	MAST	ngenes
CDHR2	2.43082541656286e-60	-0.901848630428896	hepatocyte	liver	MAST	ngenes
CDHR3	3.39688486146098e-88	-1.75903693546981	hepatocyte	liver	MAST	ngenes
CDK11A	1.25732484598555e-56	-0.64570218531053	hepatocyte	liver	MAST	ngenes
CDK11B	2.15938627275219e-36	-0.65666354429143	hepatocyte	liver	MAST	ngenes
CDK13	3.96264277658463e-18	-1.03931704762972	hepatocyte	liver	MAST	ngenes
CDK14	2.75293935663701e-14	-0.855993328668585	hepatocyte	liver	MAST	ngenes
CDK19	8.40135882480055e-123	2.71582444188968	hepatocyte	liver	MAST	ngenes
CDK2AP2	5.35725972585813e-93	1.11599711224482	hepatocyte	liver	MAST	ngenes
CDK5RAP3	7.24864149487983e-82	-1.28673479015291	hepatocyte	liver	MAST	ngenes
CDK6	1.0639772507333e-36	-1.12239271623897	hepatocyte	liver	MAST	ngenes
CDK9	5.28644102229846e-51	1.04565100317615	hepatocyte	liver	MAST	ngenes
CDR2	1.047129964891e-28	-0.981620181498669	hepatocyte	liver	MAST	ngenes
CDV3	9.79859358804911e-88	1.32346408437873	hepatocyte	liver	MAST	ngenes
CDYL	5.06798001748476e-135	-1.44950795382916	hepatocyte	liver	MAST	ngenes
CEACAM1	6.26645660708602e-21	0.674688055855044	hepatocyte	liver	MAST	ngenes
CEACAM19	8.30772975099293e-34	-0.688209519787354	hepatocyte	liver	MAST	ngenes
CEBPA	6.85081935476243e-46	0.904148538298557	hepatocyte	liver	MAST	ngenes
CEBPB	1.05355052793353e-113	2.46095215699284	hepatocyte	liver	MAST	ngenes
CEBPD	1.25533801211791e-38	1.23513903843331	hepatocyte	liver	MAST	ngenes
CECR2	1.00024662481092e-17	-0.87476062912155	hepatocyte	liver	MAST	ngenes
CELF1	3.21091930701209e-11	0.687621676394794	hepatocyte	liver	MAST	ngenes
CEMIP2	4.85626548766524e-11	-0.662925198334732	hepatocyte	liver	MAST	ngenes
CENPC	2.00678960826245e-22	-0.663394291415	hepatocyte	liver	MAST	ngenes
CEP162	3.83194380008049e-49	-0.734433685362148	hepatocyte	liver	MAST	ngenes
CEP164	2.48515375461355e-33	-0.900880706957767	hepatocyte	liver	MAST	ngenes
CEP57	4.13153807439423e-30	-1.20918136180701	hepatocyte	liver	MAST	ngenes
CEP63	7.57303932118127e-61	-1.09647898590417	hepatocyte	liver	MAST	ngenes
CEP70	1.63071554041022e-18	-0.726974519107966	hepatocyte	liver	MAST	ngenes
CEP85L	2.65486089541072e-26	-0.909512273675062	hepatocyte	liver	MAST	ngenes
CERS2	2.05886999968777e-61	1.37968508491487	hepatocyte	liver	MAST	ngenes
CERS3-AS1	1.91986802697628e-72	-0.688846217926045	hepatocyte	liver	MAST	ngenes
CES1	9.05606167402296e-90	2.2637264623827	hepatocyte	liver	MAST	ngenes
CES2	3.00101654205851e-46	1.48726971859908	hepatocyte	liver	MAST	ngenes
CES3	1.33338958439968e-25	0.812773381259415	hepatocyte	liver	MAST	ngenes
CFAP44	2.97487604607623e-62	-1.11036365374148	hepatocyte	liver	MAST	ngenes
CFAP57	8.13294014853181e-168	-2.2112140848227	hepatocyte	liver	MAST	ngenes
CFB	3.88805790853182e-273	3.22771512606626	hepatocyte	liver	MAST	ngenes
CFDP1	9.15220587065533e-48	1.5597051273616	hepatocyte	liver	MAST	ngenes
CFH	3.52762755691749e-153	-1.65614252114582	hepatocyte	liver	MAST	ngenes
CFHR2	1.94341755550037e-200	1.73652931752581	hepatocyte	liver	MAST	ngenes
CFHR3	7.29469084934367e-32	-1.21950690477882	hepatocyte	liver	MAST	ngenes
CFL1	4.11634161216172e-162	1.91929936849872	hepatocyte	liver	MAST	ngenes
CFL2	1.49392865095318e-27	0.59355319946229	hepatocyte	liver	MAST	ngenes
CFLAR	3.65655223984654e-27	-1.26109033130645	hepatocyte	liver	MAST	ngenes
CGN	1.9774422293695e-16	-0.620573648365131	hepatocyte	liver	MAST	ngenes
CGNL1	3.95764935953872e-51	1.74185777993355	hepatocyte	liver	MAST	ngenes
CHCHD10	4.80967907535579e-64	1.40821307891353	hepatocyte	liver	MAST	ngenes
CHCHD2	2.1582355257684e-189	1.67664697698522	hepatocyte	liver	MAST	ngenes
CHD1L	7.04139226354895e-22	0.885034028694526	hepatocyte	liver	MAST	ngenes
CHD6	6.61938502401246e-40	-1.33973258876444	hepatocyte	liver	MAST	ngenes
CHD7	2.61819205635353e-35	-1.04270683110312	hepatocyte	liver	MAST	ngenes
CHD9	5.09452628558594e-60	-1.92773614741997	hepatocyte	liver	MAST	ngenes
CHDH	9.89447255094571e-26	-1.00455565267188	hepatocyte	liver	MAST	ngenes
CHI3L1	0	3.9924610985782	hepatocyte	liver	MAST	ngenes
CHKA	3.08946171416415e-43	1.4977050328717	hepatocyte	liver	MAST	ngenes
CHMP4B	5.99562774019919e-24	0.64083571914235	hepatocyte	liver	MAST	ngenes
CHP1	1.42535334045468e-11	0.705108736150598	hepatocyte	liver	MAST	ngenes
CHPF	7.73542394336816e-126	1.3706371005863	hepatocyte	liver	MAST	ngenes
CHRD	1.66206273337113e-238	-3.01601058331536	hepatocyte	liver	MAST	ngenes
CHRM3	1.05532368127089e-159	1.68749380189214	hepatocyte	liver	MAST	ngenes
CHRNA4	3.10306564253173e-49	-1.08096248822347	hepatocyte	liver	MAST	ngenes
CHST9	1.80613659405606e-140	-2.08021062352071	hepatocyte	liver	MAST	ngenes
CHSY3	7.83176110703158e-90	-1.74920869709901	hepatocyte	liver	MAST	ngenes
CIB1	4.73126660163615e-92	1.4144150442977	hepatocyte	liver	MAST	ngenes
CIRBP	2.79975689897349e-58	-1.36048950925089	hepatocyte	liver	MAST	ngenes
CISD2	2.07763785097447e-26	0.594745929547464	hepatocyte	liver	MAST	ngenes
CISD3	1.13923119093183e-57	0.948487126737662	hepatocyte	liver	MAST	ngenes
CITED2	0	4.84800498390358	hepatocyte	liver	MAST	ngenes
CKAP4	1.25733346865299e-48	0.703605527033792	hepatocyte	liver	MAST	ngenes
CKMT2-AS1	6.63041368256561e-42	-1.26479992977868	hepatocyte	liver	MAST	ngenes
CLASP1	4.23810887678569e-16	-1.04064011329837	hepatocyte	liver	MAST	ngenes
CLDN1	6.2452220815835e-86	2.06207591648617	hepatocyte	liver	MAST	ngenes
CLDN12	1.25169254430465e-19	0.728503549969363	hepatocyte	liver	MAST	ngenes
CLDN14	1.45084872262027e-12	-0.589640092651258	hepatocyte	liver	MAST	ngenes
CLEC16A	4.34294237779509e-39	-1.45719562491684	hepatocyte	liver	MAST	ngenes
CLINT1	3.2538564853377e-09	0.626740448141028	hepatocyte	liver	MAST	ngenes
CLIP1	5.78345608965091e-10	0.725774517272476	hepatocyte	liver	MAST	ngenes
CLMN	5.87733658598603e-66	1.87410020415102	hepatocyte	liver	MAST	ngenes
CLOCK	7.21477013087381e-29	-0.9777426211375	hepatocyte	liver	MAST	ngenes
CLPTM1L	4.38656181300291e-23	0.840015905098609	hepatocyte	liver	MAST	ngenes
CLPX	4.54361582417881e-20	0.879564327134254	hepatocyte	liver	MAST	ngenes
CLTB	6.82910230402862e-32	0.709401479446378	hepatocyte	liver	MAST	ngenes
CLTC	1.85791529516442e-72	1.96968302699608	hepatocyte	liver	MAST	ngenes
CLTCL1	2.55965781622954e-65	1.57120487627494	hepatocyte	liver	MAST	ngenes
CLU	0	5.14864655974573	hepatocyte	liver	MAST	ngenes
CLYBL	1.69218394192316e-11	0.774299365437113	hepatocyte	liver	MAST	ngenes
CMIP	5.43395279820902e-10	-0.719382228226023	hepatocyte	liver	MAST	ngenes
CMPK1	8.45662199563301e-165	2.70701714794322	hepatocyte	liver	MAST	ngenes
CMTM6	1.2250583675648e-109	1.8964114125876	hepatocyte	liver	MAST	ngenes
CMTM8	9.50156800054041e-112	-2.54605072246644	hepatocyte	liver	MAST	ngenes
CNBP	3.12530395769968e-19	0.766247529670936	hepatocyte	liver	MAST	ngenes
CNDP2	1.82911064768859e-41	1.23778373724037	hepatocyte	liver	MAST	ngenes
CNGA1	4.70082454425866e-52	-1.00747971957149	hepatocyte	liver	MAST	ngenes
CNIH1	4.14375958644335e-24	0.764524295553277	hepatocyte	liver	MAST	ngenes
CNN3	1.99114249686824e-58	1.4839676938334	hepatocyte	liver	MAST	ngenes
CNNM2	4.10190351803128e-11	0.681646217081898	hepatocyte	liver	MAST	ngenes
CNOT1	3.94402828445432e-12	0.722187577916336	hepatocyte	liver	MAST	ngenes
CNST	1.52923899486451e-89	-1.75093874820069	hepatocyte	liver	MAST	ngenes
CNTLN	3.46384913976406e-309	-4.34318656254786	hepatocyte	liver	MAST	ngenes
CNTN3	7.37108486302031e-141	-2.15613054095401	hepatocyte	liver	MAST	ngenes
CNTNAP2	2.25024025269974e-23	0.674859391718465	hepatocyte	liver	MAST	ngenes
CNTNAP3B	7.72832394659025e-68	-1.36204582384254	hepatocyte	liver	MAST	ngenes
COA1	3.85310591169199e-46	-1.25809523081	hepatocyte	liver	MAST	ngenes
COA3	2.30570944845958e-180	1.5611671469058	hepatocyte	liver	MAST	ngenes
COBL	3.62695505164601e-20	-1.1347594502536	hepatocyte	liver	MAST	ngenes
COBLL1	1.33874038130464e-70	-2.15086049666904	hepatocyte	liver	MAST	ngenes
COG3	1.60387276539892e-16	-0.774587271284688	hepatocyte	liver	MAST	ngenes
COG6	1.29744389892041e-41	-0.829144582029303	hepatocyte	liver	MAST	ngenes
COL18A1	3.65970078039057e-147	-2.60401857796214	hepatocyte	liver	MAST	ngenes
COL19A1	2.02474046340625e-50	-0.596375699399706	hepatocyte	liver	MAST	ngenes
COL27A1	6.16532371274556e-09	-0.733696410466541	hepatocyte	liver	MAST	ngenes
COL5A3	8.77690258693505e-44	-0.658462511905319	hepatocyte	liver	MAST	ngenes
COMMD10	5.32517262678325e-68	-2.03206468784061	hepatocyte	liver	MAST	ngenes
COPB2	8.21386284736545e-14	0.616132678177549	hepatocyte	liver	MAST	ngenes
COPE	3.25012521733363e-41	0.755863797722077	hepatocyte	liver	MAST	ngenes
COPRS	1.44221233749664e-125	1.09384089612482	hepatocyte	liver	MAST	ngenes
COPZ1	3.4272973289931e-24	0.677231105999693	hepatocyte	liver	MAST	ngenes
COQ8A	4.02227747901749e-24	-0.903630471897803	hepatocyte	liver	MAST	ngenes
CORO1C	1.82262653448493e-148	2.21932528061038	hepatocyte	liver	MAST	ngenes
COX4I1	2.34645957397798e-55	0.92767580218062	hepatocyte	liver	MAST	ngenes
COX5A	2.66105622935334e-44	0.85734770139725	hepatocyte	liver	MAST	ngenes
COX5B	5.43189984753819e-131	1.63123475938875	hepatocyte	liver	MAST	ngenes
COX6B1	6.93298757980415e-54	0.694500135158317	hepatocyte	liver	MAST	ngenes
COX6C	5.60540407223351e-49	0.913801207146091	hepatocyte	liver	MAST	ngenes
COX7A2	6.81115326805515e-43	0.728116408301678	hepatocyte	liver	MAST	ngenes
COX7C	3.21872326712717e-169	1.64091766807223	hepatocyte	liver	MAST	ngenes
CP	0	1.9448019535369	hepatocyte	liver	MAST	ngenes
CPB2-AS1	1.8884023008344e-207	-2.51356988711531	hepatocyte	liver	MAST	ngenes
CPD	5.99017771078706e-68	1.6565004487406	hepatocyte	liver	MAST	ngenes
CPE	1.58196995975032e-228	2.24614340640328	hepatocyte	liver	MAST	ngenes
CPEB4	5.72542739172287e-60	1.82141476915437	hepatocyte	liver	MAST	ngenes
CPED1	2.43011853091173e-06	-0.597636511843268	hepatocyte	liver	MAST	ngenes
CPM	6.71613258549948e-28	-0.776555736196023	hepatocyte	liver	MAST	ngenes
CPN1	1.18048434663955e-15	0.702437176780339	hepatocyte	liver	MAST	ngenes
CPN2	2.34465485592382e-29	0.682493889879058	hepatocyte	liver	MAST	ngenes
CPNE3	3.90517957876599e-19	0.654253937751674	hepatocyte	liver	MAST	ngenes
CPQ	1.31084553190171e-58	-1.70580129529528	hepatocyte	liver	MAST	ngenes
CPT1A	9.89900694807895e-155	2.81053607513653	hepatocyte	liver	MAST	ngenes
CPTP	3.61056378499872e-94	0.969894439290351	hepatocyte	liver	MAST	ngenes
CRADD	8.06330949629798e-37	-1.58262690590661	hepatocyte	liver	MAST	ngenes
CREB1	2.26008000593404e-20	-0.674609226089776	hepatocyte	liver	MAST	ngenes
CREB3L2	1.18553432434629e-66	-1.1477191368347	hepatocyte	liver	MAST	ngenes
CREB3L3	4.59576491804718e-60	1.8703839458871	hepatocyte	liver	MAST	ngenes
CRIP2	2.99785937801332e-45	0.602169842867697	hepatocyte	liver	MAST	ngenes
CRKL	5.16252941314407e-58	1.14587245907261	hepatocyte	liver	MAST	ngenes
CRLS1	3.1385158721925e-35	-1.14925471022059	hepatocyte	liver	MAST	ngenes
CROT	4.92912356358842e-67	-1.06347024582059	hepatocyte	liver	MAST	ngenes
CRP	0	3.56407132301204	hepatocyte	liver	MAST	ngenes
CRY2	1.4105788617905e-32	-1.18373452361739	hepatocyte	liver	MAST	ngenes
CRYL1	2.5306834374051e-81	-2.28617457892857	hepatocyte	liver	MAST	ngenes
CSAD	2.71190282866917e-54	-1.31396645762907	hepatocyte	liver	MAST	ngenes
CSDE1	5.65279590095542e-113	2.330428062859	hepatocyte	liver	MAST	ngenes
CSK	1.16058412588182e-23	0.640468744302507	hepatocyte	liver	MAST	ngenes
CSMD1	2.38713541369616e-91	-0.961151710802685	hepatocyte	liver	MAST	ngenes
CSNK1A1	1.76027473186921e-44	1.57436893589376	hepatocyte	liver	MAST	ngenes
CSNK1G3	4.02089807466512e-13	-0.60723800680912	hepatocyte	liver	MAST	ngenes
CSPP1	4.17618297598821e-27	-0.998446134361393	hepatocyte	liver	MAST	ngenes
CST3	6.28602063564649e-204	2.75921708689886	hepatocyte	liver	MAST	ngenes
CSTB	0	5.2571185210332	hepatocyte	liver	MAST	ngenes
CTDSPL2	4.63211641056028e-10	0.596488369083707	hepatocyte	liver	MAST	ngenes
CTH	1.33180948576426e-208	3.13199206485959	hepatocyte	liver	MAST	ngenes
CTNNA1	1.81906045117889e-23	1.17706336262942	hepatocyte	liver	MAST	ngenes
CTNNA3	1.31584770123152e-128	-2.22541219960157	hepatocyte	liver	MAST	ngenes
CTNND1	2.96192289479953e-38	1.32069173234726	hepatocyte	liver	MAST	ngenes
CTPS1	4.6177366800784e-69	-1.13270814314805	hepatocyte	liver	MAST	ngenes
CTSB	1.25023478159157e-255	3.42448203770871	hepatocyte	liver	MAST	ngenes
CTSO	1.84330447427035e-47	-0.79032855398473	hepatocyte	liver	MAST	ngenes
CTSZ	6.20321409575042e-82	1.76020758503987	hepatocyte	liver	MAST	ngenes
CU633967.1	2.0572558566138e-76	-0.676103359287974	hepatocyte	liver	MAST	ngenes
CUX1	4.42712838607832e-21	1.01391961534491	hepatocyte	liver	MAST	ngenes
CUX2	0	-6.19037826785447	hepatocyte	liver	MAST	ngenes
CWC25	4.65043799439094e-19	-0.62734666808101	hepatocyte	liver	MAST	ngenes
CWC27	1.00590951448542e-26	-0.770792497080326	hepatocyte	liver	MAST	ngenes
CWF19L2	1.31889143534403e-17	-0.683100159625414	hepatocyte	liver	MAST	ngenes
CXADR	5.78143959242138e-25	1.04196958593986	hepatocyte	liver	MAST	ngenes
CXCL2	2.34854973796084e-206	-2.89176336254517	hepatocyte	liver	MAST	ngenes
CXXC5	9.23929565021403e-212	3.10617819227762	hepatocyte	liver	MAST	ngenes
CYB5D2	4.6633697778002e-40	-0.627850432387541	hepatocyte	liver	MAST	ngenes
CYB5R3	8.92300243889944e-213	3.03684793232466	hepatocyte	liver	MAST	ngenes
CYCS	8.83752311670032e-94	1.01885705946769	hepatocyte	liver	MAST	ngenes
CYP27A1	3.74599495295005e-14	-0.806514909518016	hepatocyte	liver	MAST	ngenes
CYP2A6	1.03475041196275e-183	-1.37528926841049	hepatocyte	liver	MAST	ngenes
CYP2A7	2.68629724403517e-269	-1.99954377271488	hepatocyte	liver	MAST	ngenes
CYP2B6	7.83744312504671e-12	-0.672354110051333	hepatocyte	liver	MAST	ngenes
CYP2C8	1.34469286842938e-85	-2.2746147943472	hepatocyte	liver	MAST	ngenes
CYP2C9	0	-5.49732582308763	hepatocyte	liver	MAST	ngenes
CYP39A1	4.55850547027213e-83	-1.3221618897489	hepatocyte	liver	MAST	ngenes
CYP3A4	0	-4.61239528284016	hepatocyte	liver	MAST	ngenes
CYP3A43	5.03313317827736e-177	-1.36143411045047	hepatocyte	liver	MAST	ngenes
CYP3A5	0	-5.4689732571888	hepatocyte	liver	MAST	ngenes
CYP4A11	3.34010023597228e-68	-1.41997791065142	hepatocyte	liver	MAST	ngenes
CYP4A22-AS1	8.42493098607304e-82	-0.647381189046745	hepatocyte	liver	MAST	ngenes
CYP4F12	3.53357476290917e-72	-1.45692524450831	hepatocyte	liver	MAST	ngenes
CYP4F2	2.9223966681241e-91	-1.41841796825638	hepatocyte	liver	MAST	ngenes
CYP4F3	5.72592953688462e-93	-2.14613620488207	hepatocyte	liver	MAST	ngenes
CYP51A1	1.43527435323819e-170	1.20350762660161	hepatocyte	liver	MAST	ngenes
CYP7B1	3.38343993947408e-84	-1.77988769696871	hepatocyte	liver	MAST	ngenes
CYP8B1	1.68929070281342e-59	1.83067400475859	hepatocyte	liver	MAST	ngenes
CYTH1	9.06911606075578e-48	1.48040934405048	hepatocyte	liver	MAST	ngenes
D2HGDH	2.6005464355796e-70	-1.39481633903794	hepatocyte	liver	MAST	ngenes
DAB1	9.30105843556884e-30	-0.914774249776092	hepatocyte	liver	MAST	ngenes
DAB2IP	1.08928913522579e-22	-0.680977891923777	hepatocyte	liver	MAST	ngenes
DAG1	8.29385892989766e-27	0.820407517208046	hepatocyte	liver	MAST	ngenes
DAPK1	1.50993345411326e-69	1.91934862567155	hepatocyte	liver	MAST	ngenes
DARS	1.23231019861348e-40	1.27798275488767	hepatocyte	liver	MAST	ngenes
DAZAP2	3.3038158965769e-37	0.922093121340144	hepatocyte	liver	MAST	ngenes
DBH-AS1	1.27385149559085e-156	-1.66271510740268	hepatocyte	liver	MAST	ngenes
DBI	3.45327217244119e-168	2.16541744064491	hepatocyte	liver	MAST	ngenes
DCAF10	4.25156613094251e-27	-0.919959337738724	hepatocyte	liver	MAST	ngenes
DCAF5	4.95145922662042e-29	-1.09977623763177	hepatocyte	liver	MAST	ngenes
DCBLD2	9.26316867578137e-56	-1.01573001520043	hepatocyte	liver	MAST	ngenes
DCDC1	7.54875335994491e-60	-1.10245227013294	hepatocyte	liver	MAST	ngenes
DCP1B	7.12729709371964e-50	-0.796618663553996	hepatocyte	liver	MAST	ngenes
DCPS	1.20731446821236e-37	-0.968098181438149	hepatocyte	liver	MAST	ngenes
DCTN4	3.50905002244055e-13	-0.5980698487881	hepatocyte	liver	MAST	ngenes
DCUN1D4	1.24954856460892e-08	-0.60188094115884	hepatocyte	liver	MAST	ngenes
DCXR	1.41271354506543e-53	1.50596162892792	hepatocyte	liver	MAST	ngenes
DDIT4	4.95597894071353e-90	2.13637295770622	hepatocyte	liver	MAST	ngenes
DDT	1.24813391997665e-57	1.28639505605853	hepatocyte	liver	MAST	ngenes
DDX17	8.11652491403659e-32	-1.45216832674496	hepatocyte	liver	MAST	ngenes
DDX3X	1.8358797923964e-47	1.31035187508535	hepatocyte	liver	MAST	ngenes
DDX46	8.05153840639944e-31	-1.14820151302741	hepatocyte	liver	MAST	ngenes
DDX5	9.06705548018064e-287	-4.29649724968595	hepatocyte	liver	MAST	ngenes
DDX6	5.24060019379475e-33	1.01455473594591	hepatocyte	liver	MAST	ngenes
DECR1	2.69071642945202e-88	-2.09467947033561	hepatocyte	liver	MAST	ngenes
DENND1B	5.19405219595464e-26	-0.983729707869115	hepatocyte	liver	MAST	ngenes
DENND4A	5.57362844802526e-190	3.28295010043415	hepatocyte	liver	MAST	ngenes
DENND5A	1.17198143206932e-109	2.0702732942389	hepatocyte	liver	MAST	ngenes
DENND5B	4.1221619048898e-24	-1.2791986317671	hepatocyte	liver	MAST	ngenes
DEPDC7	9.904939024799e-35	1.12770798553219	hepatocyte	liver	MAST	ngenes
DEPTOR	5.8428867107071e-25	-0.846703148991541	hepatocyte	liver	MAST	ngenes
DERA	2.66435654300728e-17	0.861462916269792	hepatocyte	liver	MAST	ngenes
DERL1	6.01536162245797e-39	0.813780648555798	hepatocyte	liver	MAST	ngenes
DGCR6L	6.587444221747e-128	1.3671670732651	hepatocyte	liver	MAST	ngenes
DGCR8	8.34859895159726e-59	-1.01830967004282	hepatocyte	liver	MAST	ngenes
DGKB	8.16940310216103e-144	-1.33739625554686	hepatocyte	liver	MAST	ngenes
DHCR24	3.76999536140632e-223	3.58346507050489	hepatocyte	liver	MAST	ngenes
DHCR7	1.35146254016189e-263	2.78857745342435	hepatocyte	liver	MAST	ngenes
DHFR	6.83140607811373e-118	1.77406591600988	hepatocyte	liver	MAST	ngenes
DHRS3	3.64697386906148e-30	1.33055209297181	hepatocyte	liver	MAST	ngenes
DHRS7B	8.82334544128974e-38	-0.743387503869305	hepatocyte	liver	MAST	ngenes
DHRSX	2.94178914596031e-88	2.30622414443683	hepatocyte	liver	MAST	ngenes
DHTKD1	2.34130880039545e-11	-0.843840596330666	hepatocyte	liver	MAST	ngenes
DHX32	7.93666304346948e-18	0.742020235628872	hepatocyte	liver	MAST	ngenes
DHX34	2.20329826979482e-36	0.954075344402601	hepatocyte	liver	MAST	ngenes
DHX36	7.49346616471235e-11	-0.639021448397555	hepatocyte	liver	MAST	ngenes
DIAPH1	3.04065392113097e-33	1.43781594688315	hepatocyte	liver	MAST	ngenes
DIAPH2	5.12238013871691e-31	-1.40465210444217	hepatocyte	liver	MAST	ngenes
DIP2B	6.63670179313938e-27	1.21285798844048	hepatocyte	liver	MAST	ngenes
DIS3L2	5.61570864262218e-26	-1.03594914712193	hepatocyte	liver	MAST	ngenes
DLC1	1.79257859184964e-18	-1.0617297304356	hepatocyte	liver	MAST	ngenes
DLEU2	1.20340881052686e-100	-2.50203018926993	hepatocyte	liver	MAST	ngenes
DLG1	1.20385453641696e-23	-1.23417342379944	hepatocyte	liver	MAST	ngenes
DLG2	5.19729967523794e-157	-3.25858443727856	hepatocyte	liver	MAST	ngenes
DLG5	4.22081799653313e-34	-0.630532136590784	hepatocyte	liver	MAST	ngenes
DLGAP1	1.51357557404724e-97	1.3511455340105	hepatocyte	liver	MAST	ngenes
DLGAP2	3.75157187683146e-39	1.09057058372669	hepatocyte	liver	MAST	ngenes
DLGAP4	3.2032442624094e-10	0.586000116097352	hepatocyte	liver	MAST	ngenes
DMD	7.98533160478749e-137	-2.82007395180373	hepatocyte	liver	MAST	ngenes
DMGDH	2.86033760607119e-19	-1.15310451025803	hepatocyte	liver	MAST	ngenes
DMTF1	2.16574553128535e-19	-0.612595782983024	hepatocyte	liver	MAST	ngenes
DMXL1	1.08555794409469e-12	-0.813892274224866	hepatocyte	liver	MAST	ngenes
DNAH14	3.48887921217564e-48	-1.55084429851158	hepatocyte	liver	MAST	ngenes
DNAH5	1.02992689599311e-108	-1.9527748210919	hepatocyte	liver	MAST	ngenes
DNAJA1	1.24080436874676e-50	1.28818813021224	hepatocyte	liver	MAST	ngenes
DNAJB1	9.86412580456992e-110	1.37946763456604	hepatocyte	liver	MAST	ngenes
DNAJB9	1.48926901115479e-48	0.688230864809984	hepatocyte	liver	MAST	ngenes
DNAJC12	2.7181334296869e-44	0.918047298010848	hepatocyte	liver	MAST	ngenes
DNAJC3	1.84063715202665e-18	0.876763508259504	hepatocyte	liver	MAST	ngenes
DNAJC5	6.98924947402601e-41	1.23520482410079	hepatocyte	liver	MAST	ngenes
DNASE1	4.36127823303712e-27	-0.602511672247568	hepatocyte	liver	MAST	ngenes
DNHD1	6.05082167529415e-41	-0.72512136939099	hepatocyte	liver	MAST	ngenes
DNM2	4.47805688977915e-10	0.649469271241679	hepatocyte	liver	MAST	ngenes
DNMBP	1.12444978895989e-26	-0.855380581808411	hepatocyte	liver	MAST	ngenes
DOCK5	8.07211333580379e-154	2.88115182932611	hepatocyte	liver	MAST	ngenes
DOCK6	8.75593247286284e-77	1.46457627890761	hepatocyte	liver	MAST	ngenes
DOCK7	9.3456654472513e-62	1.76086527928356	hepatocyte	liver	MAST	ngenes
DOCK8	0	6.42282630969741	hepatocyte	liver	MAST	ngenes
DOCK9	1.35387129012566e-44	-1.16185010794384	hepatocyte	liver	MAST	ngenes
DOPEY1	9.97417821658496e-15	-0.645031837561781	hepatocyte	liver	MAST	ngenes
DPF3	8.1486110283202e-21	0.82487991672555	hepatocyte	liver	MAST	ngenes
DPH6	4.13837362735689e-186	-2.81695410699471	hepatocyte	liver	MAST	ngenes
DPH6-DT	3.7147369567782e-63	-1.02229790358127	hepatocyte	liver	MAST	ngenes
DPP9	1.19700702136858e-77	-1.56412660812182	hepatocyte	liver	MAST	ngenes
DPYD	1.04683950763442e-193	-3.45003055881517	hepatocyte	liver	MAST	ngenes
DPYD-AS1	2.84569773357557e-188	-1.49874450629877	hepatocyte	liver	MAST	ngenes
DPYS	3.61988493418916e-76	-2.13959396334469	hepatocyte	liver	MAST	ngenes
DRAIC	3.82679975273659e-45	-1.15860015208297	hepatocyte	liver	MAST	ngenes
DSE	1.05491874165147e-94	-1.13597128744018	hepatocyte	liver	MAST	ngenes
DSP	2.49007850346537e-279	3.96813735527647	hepatocyte	liver	MAST	ngenes
DSTN	1.9331808762634e-77	1.45722965631566	hepatocyte	liver	MAST	ngenes
DTWD2	1.01115052194844e-45	-0.9248388459999	hepatocyte	liver	MAST	ngenes
DTX3L	5.66206607360731e-25	0.636923766335135	hepatocyte	liver	MAST	ngenes
DUSP1	0	4.33766716511109	hepatocyte	liver	MAST	ngenes
DUSP16	6.05735902478767e-86	2.33219303561701	hepatocyte	liver	MAST	ngenes
DUSP23	5.39406968683313e-56	0.813654006717538	hepatocyte	liver	MAST	ngenes
DUSP3	4.74535512635214e-34	0.813209914036602	hepatocyte	liver	MAST	ngenes
DYNC1I2	4.1221619048898e-24	0.786101299048389	hepatocyte	liver	MAST	ngenes
DYNC1LI2	9.42210677266849e-11	-0.611936564756139	hepatocyte	liver	MAST	ngenes
DYNLL1	2.36492659093922e-57	0.887168394037982	hepatocyte	liver	MAST	ngenes
DYNLL2	6.16574181257469e-59	0.94103190582194	hepatocyte	liver	MAST	ngenes
EAF1	7.65752061436314e-45	0.788425476115202	hepatocyte	liver	MAST	ngenes
EBF1	2.68061125637743e-37	0.652040364353301	hepatocyte	liver	MAST	ngenes
EBLN3P	1.15679626924866e-24	-0.750661727638447	hepatocyte	liver	MAST	ngenes
EBNA1BP2	9.60105373227927e-96	-2.53997584004925	hepatocyte	liver	MAST	ngenes
EBPL	8.65150858555457e-49	-0.94181420297509	hepatocyte	liver	MAST	ngenes
ECE1	6.06351948020054e-66	1.85587247301858	hepatocyte	liver	MAST	ngenes
ECHDC1	5.63209663602279e-25	-0.746231413266167	hepatocyte	liver	MAST	ngenes
ECHDC2	0	-4.87809365087897	hepatocyte	liver	MAST	ngenes
ECHS1	9.98778478089971e-187	2.80949048801672	hepatocyte	liver	MAST	ngenes
ECM2	2.07037681883417e-31	-0.783932724185848	hepatocyte	liver	MAST	ngenes
ECPAS	1.01955000368456e-10	0.722806048873749	hepatocyte	liver	MAST	ngenes
ECSIT	3.35095276119146e-18	0.588290748934599	hepatocyte	liver	MAST	ngenes
EDA	1.1743085102644e-91	-0.950169452314341	hepatocyte	liver	MAST	ngenes
EDEM1	3.24258237725307e-34	1.12010757468981	hepatocyte	liver	MAST	ngenes
EDF1	3.50283565886147e-18	0.675701421941053	hepatocyte	liver	MAST	ngenes
EEA1	1.21261472402748e-13	-0.793685259421815	hepatocyte	liver	MAST	ngenes
EEF1A1	4.03373943724443e-144	2.01942420154982	hepatocyte	liver	MAST	ngenes
EEF1B2	6.18719691039381e-43	0.847763624076145	hepatocyte	liver	MAST	ngenes
EEF1D	5.1617365904903e-183	2.93776720710728	hepatocyte	liver	MAST	ngenes
EEF2	1.12039266507419e-319	3.77529200688524	hepatocyte	liver	MAST	ngenes
EEF2K	1.03869653153096e-56	-1.0379620425281	hepatocyte	liver	MAST	ngenes
EEFSEC	2.06343886270008e-26	-0.874717224187367	hepatocyte	liver	MAST	ngenes
EEPD1	2.24197231320275e-125	2.69406169118409	hepatocyte	liver	MAST	ngenes
EFHD1	4.58359686496459e-29	-0.813492561780558	hepatocyte	liver	MAST	ngenes
EFNA1	0	4.65950332693423	hepatocyte	liver	MAST	ngenes
EGFR	8.55999480269285e-98	1.27711009990275	hepatocyte	liver	MAST	ngenes
EGLN1	1.31263243709876e-22	0.981350858653949	hepatocyte	liver	MAST	ngenes
EHBP1	1.34277128366975e-140	-2.82877384326474	hepatocyte	liver	MAST	ngenes
EHD2	2.06458843045647e-168	1.6426434124174	hepatocyte	liver	MAST	ngenes
EHHADH	1.70976954527132e-18	-1.05354045368313	hepatocyte	liver	MAST	ngenes
EHMT1	3.47818768391873e-49	-1.70051871495329	hepatocyte	liver	MAST	ngenes
EI24	1.2650958282969e-69	1.5720755973308	hepatocyte	liver	MAST	ngenes
EID1	9.31313709110538e-55	0.833943463022967	hepatocyte	liver	MAST	ngenes
EIF1	2.89457290745587e-86	1.67437460603263	hepatocyte	liver	MAST	ngenes
EIF1AX	1.77370852428274e-44	1.19415648443893	hepatocyte	liver	MAST	ngenes
EIF2AK4	1.82000141885571e-37	-0.940578043683219	hepatocyte	liver	MAST	ngenes
EIF2B3	1.64159876204448e-36	-1.03077179981183	hepatocyte	liver	MAST	ngenes
EIF3A	1.62425396667762e-13	0.803256510296647	hepatocyte	liver	MAST	ngenes
EIF3K	2.98016866047741e-26	0.62100947746707	hepatocyte	liver	MAST	ngenes
EIF3L	5.90820714472679e-52	1.22727655283286	hepatocyte	liver	MAST	ngenes
EIF4A2	2.42127905780854e-13	-0.674469988579405	hepatocyte	liver	MAST	ngenes
EIF4EBP2	2.06796022007237e-14	0.625809575215408	hepatocyte	liver	MAST	ngenes
EIF4G1	1.62702851341254e-20	0.9500764745402	hepatocyte	liver	MAST	ngenes
EIF4G2	1.35374501644187e-32	1.02601342806059	hepatocyte	liver	MAST	ngenes
EIF5A	5.18521948995565e-100	1.16948745510483	hepatocyte	liver	MAST	ngenes
EIPR1	9.62464164354235e-56	-1.10750205687428	hepatocyte	liver	MAST	ngenes
ELF2	5.08904419757674e-20	-1.16359302865159	hepatocyte	liver	MAST	ngenes
ELF3	2.85123360118579e-111	2.14363550292282	hepatocyte	liver	MAST	ngenes
ELL2	1.45954850515801e-291	2.94649204065761	hepatocyte	liver	MAST	ngenes
ELMO1	1.14630933377061e-60	-2.01760686473133	hepatocyte	liver	MAST	ngenes
ELMOD3	1.93114384869479e-57	-0.955230019155455	hepatocyte	liver	MAST	ngenes
ELOB	1.83067865350624e-59	0.681779434830986	hepatocyte	liver	MAST	ngenes
ELOVL6	2.40804928466869e-73	-1.58595069107955	hepatocyte	liver	MAST	ngenes
ELP2	3.95427575154363e-27	1.07798263393611	hepatocyte	liver	MAST	ngenes
ELP4	3.32900756778444e-47	-1.37793630633206	hepatocyte	liver	MAST	ngenes
EML4	4.02388405092528e-157	3.03756775276552	hepatocyte	liver	MAST	ngenes
ENO1	2.74008415879147e-200	3.097478993088	hepatocyte	liver	MAST	ngenes
ENOSF1	8.90736882430943e-19	0.99377330221602	hepatocyte	liver	MAST	ngenes
ENOX2	2.2439088900005e-25	-0.991825259880438	hepatocyte	liver	MAST	ngenes
ENPP1	7.63588219727505e-46	1.62220349815499	hepatocyte	liver	MAST	ngenes
ENTPD1-AS1	9.5717255411701e-55	-1.12841620179924	hepatocyte	liver	MAST	ngenes
ENTPD5	1.73047773788417e-14	-0.632530917318214	hepatocyte	liver	MAST	ngenes
EPAS1	1.1937148451009e-13	0.865892633498295	hepatocyte	liver	MAST	ngenes
EPB41	3.27618232904835e-212	3.4538416465344	hepatocyte	liver	MAST	ngenes
EPB41L4B	7.12469099350748e-14	0.731969425088204	hepatocyte	liver	MAST	ngenes
EPB41L5	5.62423748759418e-61	-2.03078007045176	hepatocyte	liver	MAST	ngenes
EPC2	5.65250451669062e-32	-0.944521454594712	hepatocyte	liver	MAST	ngenes
EPHB1	6.3812457455467e-22	0.793097913890205	hepatocyte	liver	MAST	ngenes
EPHX1	3.56395448947717e-83	-1.75076011462565	hepatocyte	liver	MAST	ngenes
EPHX2	3.58570158025392e-36	-1.44538988076445	hepatocyte	liver	MAST	ngenes
EPO	5.94671850870863e-199	1.90436858128444	hepatocyte	liver	MAST	ngenes
EPS8	4.03036432371466e-23	-1.10947262149424	hepatocyte	liver	MAST	ngenes
EPS8L2	1.77886103386155e-18	-0.964039383141249	hepatocyte	liver	MAST	ngenes
ERBB3	3.13699725999941e-71	-1.5608553145755	hepatocyte	liver	MAST	ngenes
ERC1	5.31364826637984e-08	0.674283467253743	hepatocyte	liver	MAST	ngenes
ERCC6L2	1.20209332585982e-20	-0.746392813965685	hepatocyte	liver	MAST	ngenes
ERCC8	1.36158265015356e-39	-0.765543876907251	hepatocyte	liver	MAST	ngenes
ERG28	1.1866279220035e-34	0.714861525217144	hepatocyte	liver	MAST	ngenes
ERGIC1	4.37518795345264e-64	1.9939562423761	hepatocyte	liver	MAST	ngenes
ERI3	7.13512990846085e-21	-0.689453364818795	hepatocyte	liver	MAST	ngenes
ERICH1	1.12490418978337e-74	-1.20497805407216	hepatocyte	liver	MAST	ngenes
ERLIN1	2.08714709404107e-44	1.25280102945918	hepatocyte	liver	MAST	ngenes
ERN1	3.36398927528634e-10	0.637778310506799	hepatocyte	liver	MAST	ngenes
ERO1A	0	3.96424455388173	hepatocyte	liver	MAST	ngenes
ERP29	9.63122724732149e-58	1.05252529340711	hepatocyte	liver	MAST	ngenes
ERRFI1	2.05174774723524e-29	0.909361895904013	hepatocyte	liver	MAST	ngenes
ESD	1.41671275484629e-18	-0.593132697536119	hepatocyte	liver	MAST	ngenes
ESPN	1.34475642595433e-23	0.599754433436625	hepatocyte	liver	MAST	ngenes
ESR1	0	-5.0765460900516	hepatocyte	liver	MAST	ngenes
ESRRG	2.46399503691045e-41	0.774518591681594	hepatocyte	liver	MAST	ngenes
ESYT2	7.36336351781874e-148	2.60316034604694	hepatocyte	liver	MAST	ngenes
ETF1	7.21031099940267e-20	0.68249815826587	hepatocyte	liver	MAST	ngenes
ETFA	2.1519720405536e-38	1.56422810558021	hepatocyte	liver	MAST	ngenes
ETFB	8.07404094858272e-49	1.22997927442414	hepatocyte	liver	MAST	ngenes
ETNK1	6.46662884624016e-16	0.664726090449588	hepatocyte	liver	MAST	ngenes
ETNK2	1.28477511550286e-28	-0.982157352620859	hepatocyte	liver	MAST	ngenes
ETS2	3.15615679564511e-269	3.99905737515591	hepatocyte	liver	MAST	ngenes
ETV6	1.25191719510531e-29	-1.18606046434003	hepatocyte	liver	MAST	ngenes
EVA1A	4.80345727533629e-13	0.595412195267148	hepatocyte	liver	MAST	ngenes
EVI5	3.01576606179524e-84	-2.25436301593833	hepatocyte	liver	MAST	ngenes
EVL	2.58638014003725e-23	1.19199274774611	hepatocyte	liver	MAST	ngenes
EXD3	1.14146164211e-29	-0.687786415562674	hepatocyte	liver	MAST	ngenes
EXOC3L4	1.96411161438375e-71	-1.84285728695296	hepatocyte	liver	MAST	ngenes
EXOC4	1.23403840304278e-20	-1.15194397748136	hepatocyte	liver	MAST	ngenes
EXOC5	3.5908214338399e-18	0.6850808039695	hepatocyte	liver	MAST	ngenes
EXOC6B	1.12018097099277e-17	-0.978108928360639	hepatocyte	liver	MAST	ngenes
EXT1	2.88457778371534e-294	2.42453292517326	hepatocyte	liver	MAST	ngenes
EYA2	2.9307010964103e-43	-1.06461522362909	hepatocyte	liver	MAST	ngenes
EYS	4.43126713695963e-45	-0.813171330377851	hepatocyte	liver	MAST	ngenes
EZR	0	4.14266475991989	hepatocyte	liver	MAST	ngenes
F11	2.27864046019871e-37	-1.28490850400823	hepatocyte	liver	MAST	ngenes
F11R	1.06122374077364e-68	1.10450182704627	hepatocyte	liver	MAST	ngenes
F12	2.59863811313689e-74	-2.08958174110977	hepatocyte	liver	MAST	ngenes
F13B	3.2143288258131e-152	-1.67076554376177	hepatocyte	liver	MAST	ngenes
F2	1.59556872288285e-19	0.921813670574095	hepatocyte	liver	MAST	ngenes
F5	1.60686098719688e-19	-1.15245883932431	hepatocyte	liver	MAST	ngenes
F9	1.54533196361526e-98	2.48754929895645	hepatocyte	liver	MAST	ngenes
FAAH2	8.19452721294701e-13	-0.806955407123898	hepatocyte	liver	MAST	ngenes
FABP1	2.35926137796555e-44	1.36012510409944	hepatocyte	liver	MAST	ngenes
FAF2	1.88042982141002e-16	0.733150486931515	hepatocyte	liver	MAST	ngenes
FAM102A	1.91468228139042e-22	0.791311756360876	hepatocyte	liver	MAST	ngenes
FAM107B	1.04858479497314e-08	0.640606266829243	hepatocyte	liver	MAST	ngenes
FAM110B	1.31212960247953e-146	2.81706212512212	hepatocyte	liver	MAST	ngenes
FAM114A1	2.12742048709271e-38	-1.25143989967129	hepatocyte	liver	MAST	ngenes
FAM120B	1.02767001317266e-11	-0.632916016081261	hepatocyte	liver	MAST	ngenes
FAM126A	4.01727738240295e-52	-1.18490815786261	hepatocyte	liver	MAST	ngenes
FAM126B	2.82846224180505e-23	-0.766836888950567	hepatocyte	liver	MAST	ngenes
FAM13A	1.80073602972856e-182	3.22377913948243	hepatocyte	liver	MAST	ngenes
FAM157C	6.50263532996864e-49	-0.760961067357415	hepatocyte	liver	MAST	ngenes
FAM160A1	1.0882551565947e-27	1.08310258283639	hepatocyte	liver	MAST	ngenes
FAM168B	2.17113043414778e-10	0.587302238916652	hepatocyte	liver	MAST	ngenes
FAM171A1	1.90203625268169e-26	-0.856665116887255	hepatocyte	liver	MAST	ngenes
FAM172A	1.38188764569944e-09	-0.729052021633799	hepatocyte	liver	MAST	ngenes
FAM177B	9.72943969878927e-86	1.02620972548099	hepatocyte	liver	MAST	ngenes
FAM184A	6.72933383502441e-72	-1.17684744144185	hepatocyte	liver	MAST	ngenes
FAM185A	2.36829866773662e-40	-0.903230271718102	hepatocyte	liver	MAST	ngenes
FAM193B	2.51395105315034e-15	-0.74467043464476	hepatocyte	liver	MAST	ngenes
FAM19A2	8.53484382039884e-26	-0.670991126596095	hepatocyte	liver	MAST	ngenes
FAM20A	4.11083613705118e-192	-3.46499598151765	hepatocyte	liver	MAST	ngenes
FAM20C	2.51742535696469e-09	-0.58550292151337	hepatocyte	liver	MAST	ngenes
FAM210A	2.8250610941685e-49	1.00823155878533	hepatocyte	liver	MAST	ngenes
FAM210B	8.04362138279102e-83	0.804749467990617	hepatocyte	liver	MAST	ngenes
FAM214A	7.42325347844552e-54	-1.76098273672516	hepatocyte	liver	MAST	ngenes
FAM76B	4.03506176151446e-42	-0.857373417700732	hepatocyte	liver	MAST	ngenes
FAM78B	1.06801062723814e-47	-0.61486127402299	hepatocyte	liver	MAST	ngenes
FAM85B	3.49867374996817e-57	-1.36916249230858	hepatocyte	liver	MAST	ngenes
FAM92A	2.72230350322111e-44	-0.588182406480164	hepatocyte	liver	MAST	ngenes
FAM96A	1.09890994382499e-45	1.06945595685591	hepatocyte	liver	MAST	ngenes
FAM9B	3.90041139949938e-214	-2.185561091218	hepatocyte	liver	MAST	ngenes
FANCC	1.88639121452453e-103	-2.28606524146643	hepatocyte	liver	MAST	ngenes
FANCL	1.00325544273211e-66	-1.19585221814556	hepatocyte	liver	MAST	ngenes
FARP1	8.42142080739756e-06	-0.590367181722448	hepatocyte	liver	MAST	ngenes
FARP2	8.5697288909746e-27	-0.929091940893093	hepatocyte	liver	MAST	ngenes
FARS2	2.58433194287843e-19	-0.918795632796792	hepatocyte	liver	MAST	ngenes
FASN	1.03163884789609e-88	-1.62537258779286	hepatocyte	liver	MAST	ngenes
FASTKD1	2.18578518716969e-67	1.34466888302352	hepatocyte	liver	MAST	ngenes
FAT4	6.690326755323e-57	-0.816211212787116	hepatocyte	liver	MAST	ngenes
FAU	3.55239969913481e-46	0.621384236363794	hepatocyte	liver	MAST	ngenes
FAXDC2	7.38720068169226e-99	-1.82255549180917	hepatocyte	liver	MAST	ngenes
FBRSL1	1.08618962552941e-33	-0.966133524350088	hepatocyte	liver	MAST	ngenes
FBXL17	1.02335547865419e-20	-1.07464449949724	hepatocyte	liver	MAST	ngenes
FBXL18	1.68244173319626e-32	-0.696642110479083	hepatocyte	liver	MAST	ngenes
FBXL20	2.42275143253582e-23	1.07079253647014	hepatocyte	liver	MAST	ngenes
FBXL4	6.61433891385315e-32	-0.897693235148573	hepatocyte	liver	MAST	ngenes
FBXL5	6.78683353749539e-20	-0.812390163485284	hepatocyte	liver	MAST	ngenes
FBXO22	4.19345532823957e-25	-0.66975884145967	hepatocyte	liver	MAST	ngenes
FBXO25	2.29341419920909e-43	1.28763917937077	hepatocyte	liver	MAST	ngenes
FBXO28	3.40809665783786e-14	-0.714682566308477	hepatocyte	liver	MAST	ngenes
FBXO38	3.10627744810703e-22	-0.703799822734179	hepatocyte	liver	MAST	ngenes
FBXO42	1.41892059378415e-42	1.4049687226308	hepatocyte	liver	MAST	ngenes
FBXO9	3.13376384158517e-71	-1.37141329716741	hepatocyte	liver	MAST	ngenes
FBXW5	4.0357797731221e-130	2.48040343871046	hepatocyte	liver	MAST	ngenes
FDPS	2.99592100585037e-44	-1.52688759304197	hepatocyte	liver	MAST	ngenes
FEM1B	1.66909455490032e-80	1.35963310425202	hepatocyte	liver	MAST	ngenes
FEM1C	1.39805105436746e-130	1.62991332186962	hepatocyte	liver	MAST	ngenes
FFAR4	7.49740774819361e-91	-0.938947230196932	hepatocyte	liver	MAST	ngenes
FGA	0	1.89380145682921	hepatocyte	liver	MAST	ngenes
FGB	0	1.45187754463088	hepatocyte	liver	MAST	ngenes
FGD4	3.06744003518628e-44	1.4592394778804	hepatocyte	liver	MAST	ngenes
FGF14	9.59738978769357e-32	-0.849073392801704	hepatocyte	liver	MAST	ngenes
FGFR3	2.97577169334126e-41	-0.617795318998672	hepatocyte	liver	MAST	ngenes
FGG	0	1.84668771193252	hepatocyte	liver	MAST	ngenes
FGGY	4.61668135967461e-316	-4.55952027353755	hepatocyte	liver	MAST	ngenes
FGL1	1.93322071934243e-162	1.22482969695218	hepatocyte	liver	MAST	ngenes
FIGN	2.45353526998215e-109	-1.94290782899294	hepatocyte	liver	MAST	ngenes
FIS1	1.83641749673463e-106	1.51766319110345	hepatocyte	liver	MAST	ngenes
FKBP4	1.91286303562761e-61	0.816077421461374	hepatocyte	liver	MAST	ngenes
FKBP5	7.56770341576625e-222	-3.57519216109907	hepatocyte	liver	MAST	ngenes
FKBP8	9.32859413912552e-23	0.615384070354106	hepatocyte	liver	MAST	ngenes
FLNB	5.12578195815835e-115	2.50096703878411	hepatocyte	liver	MAST	ngenes
FLVCR2	4.3325210888266e-116	2.61108273344973	hepatocyte	liver	MAST	ngenes
FMO3	0	-4.21588618394523	hepatocyte	liver	MAST	ngenes
FMO4	6.31244366607695e-57	-1.0887736965144	hepatocyte	liver	MAST	ngenes
FMO5	1.1922524690082e-173	-3.37885322818482	hepatocyte	liver	MAST	ngenes
FN1	1.55109792991364e-121	2.03964773786258	hepatocyte	liver	MAST	ngenes
FNBP1	3.4513101748227e-205	3.31290686953071	hepatocyte	liver	MAST	ngenes
FNBP1L	3.21373562909747e-20	0.8238141610045	hepatocyte	liver	MAST	ngenes
FNDC3A	9.32675439706918e-18	1.04078303739939	hepatocyte	liver	MAST	ngenes
FNDC3B	9.05635456413782e-232	2.32042525141581	hepatocyte	liver	MAST	ngenes
FNIP2	1.95897778860005e-99	-2.32716851498208	hepatocyte	liver	MAST	ngenes
FOLH1	2.5128239801817e-86	-0.806504747049951	hepatocyte	liver	MAST	ngenes
FOS	3.33110285572389e-180	1.81905080879279	hepatocyte	liver	MAST	ngenes
FOSL2	3.97496189046384e-26	0.614538981212416	hepatocyte	liver	MAST	ngenes
FOXJ3	2.12834123770523e-42	1.46757589751647	hepatocyte	liver	MAST	ngenes
FOXK1	2.05196803585259e-32	1.04262343248753	hepatocyte	liver	MAST	ngenes
FOXN3	1.10535155299615e-16	-0.811471741199548	hepatocyte	liver	MAST	ngenes
FOXO1	2.09202574953855e-180	2.71960275977501	hepatocyte	liver	MAST	ngenes
FOXO3	4.01802198354853e-54	-1.90964524260198	hepatocyte	liver	MAST	ngenes
FOXP2	5.60483221588386e-199	-3.67815950758109	hepatocyte	liver	MAST	ngenes
FOXQ1	1.40623262573907e-191	1.45398531528581	hepatocyte	liver	MAST	ngenes
FP236383.1	2.06552859490796e-248	2.87890370989125	hepatocyte	liver	MAST	ngenes
FP671120.1	1.78378645800625e-185	1.61770922036152	hepatocyte	liver	MAST	ngenes
FPGS	2.01947678034335e-94	2.14360440559832	hepatocyte	liver	MAST	ngenes
FRK	1.77816188690389e-61	-1.58346061086166	hepatocyte	liver	MAST	ngenes
FRMD4B	1.26539816145498e-22	0.813026180303233	hepatocyte	liver	MAST	ngenes
FRMD5	2.03031166806103e-95	1.17099544455323	hepatocyte	liver	MAST	ngenes
FRRS1	3.87987559191761e-10	0.670592825625985	hepatocyte	liver	MAST	ngenes
FRS2	8.47019318258024e-11	-0.632662652150622	hepatocyte	liver	MAST	ngenes
FRY	1.30683586816824e-15	0.783032562910716	hepatocyte	liver	MAST	ngenes
FTCD	2.41690604450564e-313	-4.10238221152302	hepatocyte	liver	MAST	ngenes
FTCDNL1	3.56797963987947e-50	-0.962103295967772	hepatocyte	liver	MAST	ngenes
FTH1	0	4.90612308928764	hepatocyte	liver	MAST	ngenes
FTL	0	6.3649752925585	hepatocyte	liver	MAST	ngenes
FTX	1.82671744331844e-42	-1.38384964192739	hepatocyte	liver	MAST	ngenes
FUNDC2	2.31063744784674e-222	2.49997097153018	hepatocyte	liver	MAST	ngenes
FUOM	2.30927348471071e-21	0.589858893449584	hepatocyte	liver	MAST	ngenes
FURIN	5.71760778646478e-17	0.669941698070443	hepatocyte	liver	MAST	ngenes
FUT10	1.10877284584793e-16	-0.602088706565	hepatocyte	liver	MAST	ngenes
FXR1	4.17650496594875e-48	1.41005484294523	hepatocyte	liver	MAST	ngenes
FYB2	4.63102937679683e-58	-2.01002393744814	hepatocyte	liver	MAST	ngenes
G0S2	8.42346670820687e-185	2.44089515331017	hepatocyte	liver	MAST	ngenes
G3BP1	7.77782924795783e-11	0.624685942096908	hepatocyte	liver	MAST	ngenes
G6PC	8.6858564359633e-13	-0.6637485098566	hepatocyte	liver	MAST	ngenes
GAB1	9.96857709591756e-19	-0.827864957204321	hepatocyte	liver	MAST	ngenes
GABARAPL1	1.20450664061549e-56	1.37824424811184	hepatocyte	liver	MAST	ngenes
GABPB1-AS1	1.02870323610878e-166	-1.76306904056006	hepatocyte	liver	MAST	ngenes
GABRB3	8.41417775638204e-40	0.596340082462219	hepatocyte	liver	MAST	ngenes
GADD45B	1.43104771207065e-83	1.79589310172931	hepatocyte	liver	MAST	ngenes
GADD45G	1.25968220473981e-19	-0.735161551489566	hepatocyte	liver	MAST	ngenes
GADD45GIP1	7.03122344066257e-51	0.591576235891893	hepatocyte	liver	MAST	ngenes
GAK	4.1541116693454e-22	-0.91504564437962	hepatocyte	liver	MAST	ngenes
GALE	8.36264375612667e-54	-0.863403681015639	hepatocyte	liver	MAST	ngenes
GALK2	4.15687569982504e-36	-1.1381161475167	hepatocyte	liver	MAST	ngenes
GALNT18	6.37922212916725e-20	-0.62562927197956	hepatocyte	liver	MAST	ngenes
GALNT2	3.40022431052525e-63	1.97621045411489	hepatocyte	liver	MAST	ngenes
GAMT	3.16806703181639e-18	0.921955375457845	hepatocyte	liver	MAST	ngenes
GANC	2.47015973244508e-45	-1.20953912783865	hepatocyte	liver	MAST	ngenes
GAPDH	0	4.42439241600391	hepatocyte	liver	MAST	ngenes
GAPVD1	4.9246554052851e-12	0.712498585412855	hepatocyte	liver	MAST	ngenes
GAREM1	2.57800746377761e-11	0.676778090292119	hepatocyte	liver	MAST	ngenes
GARNL3	2.21413705288251e-37	-0.924654311248659	hepatocyte	liver	MAST	ngenes
GAS2	6.31675455499398e-313	-4.48194235153289	hepatocyte	liver	MAST	ngenes
GATA4	3.13970159809129e-31	-0.961227082893121	hepatocyte	liver	MAST	ngenes
GATAD2A	1.77580933052393e-19	-0.842077608079829	hepatocyte	liver	MAST	ngenes
GATAD2B	5.22479724419939e-13	-0.814364157069463	hepatocyte	liver	MAST	ngenes
GATM	2.91637753323212e-41	1.28433343405834	hepatocyte	liver	MAST	ngenes
GBF1	2.76473871507275e-08	-0.651619492533059	hepatocyte	liver	MAST	ngenes
GBP1	1.2508417261798e-91	1.30536735402322	hepatocyte	liver	MAST	ngenes
GBP2	3.3541190244169e-118	2.1955768665645	hepatocyte	liver	MAST	ngenes
GBP7	5.18485469512826e-48	-0.72295313094191	hepatocyte	liver	MAST	ngenes
GC	1.28136253154014e-71	1.91534278213558	hepatocyte	liver	MAST	ngenes
GCC2-AS1	1.74362124929263e-48	-0.830828128122748	hepatocyte	liver	MAST	ngenes
GCFC2	1.09424264282241e-114	-1.81457428585171	hepatocyte	liver	MAST	ngenes
GCGR	4.100089511625e-29	-0.886892449677778	hepatocyte	liver	MAST	ngenes
GCH1	5.65067004378053e-69	2.00394061891974	hepatocyte	liver	MAST	ngenes
GCHFR	2.83887710687711e-142	1.68935963728773	hepatocyte	liver	MAST	ngenes
GCLC	1.38380757403406e-19	0.875421525493792	hepatocyte	liver	MAST	ngenes
GCNT2	2.35867082629105e-25	1.07940797496538	hepatocyte	liver	MAST	ngenes
GDA	7.35050255945976e-98	2.11564456285557	hepatocyte	liver	MAST	ngenes
GDF15	3.10958845661533e-271	2.39634914930897	hepatocyte	liver	MAST	ngenes
GEN1	1.18781699352576e-56	-0.797385112762432	hepatocyte	liver	MAST	ngenes
GFPT1	2.33606354939752e-16	0.720291644571387	hepatocyte	liver	MAST	ngenes
GFRA1	1.71088841464344e-18	-0.783562411969762	hepatocyte	liver	MAST	ngenes
GGA1	7.30813162879406e-22	-0.636036904072471	hepatocyte	liver	MAST	ngenes
GGT1	3.63544253110121e-32	-0.669690090507729	hepatocyte	liver	MAST	ngenes
GHITM	5.97520400821362e-157	1.78110806363209	hepatocyte	liver	MAST	ngenes
GHR	1.49405299232055e-77	-2.07427128984662	hepatocyte	liver	MAST	ngenes
GID8	8.45292412663001e-25	0.653050635597538	hepatocyte	liver	MAST	ngenes
GIGYF1	8.1986975674244e-35	-0.827990665507281	hepatocyte	liver	MAST	ngenes
GIPC2	9.80981648372309e-14	-0.80917619581601	hepatocyte	liver	MAST	ngenes
GK	9.8138046090574e-103	2.32731813837991	hepatocyte	liver	MAST	ngenes
GKAP1	1.05100244181713e-38	-1.01146001560021	hepatocyte	liver	MAST	ngenes
GLCCI1	2.77908873618082e-60	-1.03952310162607	hepatocyte	liver	MAST	ngenes
GLCE	4.78210535664233e-33	1.13826174553926	hepatocyte	liver	MAST	ngenes
GLDC	1.16803952500379e-255	3.82549744649248	hepatocyte	liver	MAST	ngenes
GLIS3	1.98668793798907e-23	-1.22382061228053	hepatocyte	liver	MAST	ngenes
GLYAT	2.27428549112627e-231	-2.90146981105216	hepatocyte	liver	MAST	ngenes
GLYATL1	5.718592793918e-49	-1.45863815113098	hepatocyte	liver	MAST	ngenes
GLYCTK	1.4551278210856e-47	-1.2060212629073	hepatocyte	liver	MAST	ngenes
GMDS	1.3325440109714e-20	-1.10187871496495	hepatocyte	liver	MAST	ngenes
GMDS-DT	1.63649891256436e-28	-1.40137343129323	hepatocyte	liver	MAST	ngenes
GNA13	2.27177339684583e-230	2.71221399018444	hepatocyte	liver	MAST	ngenes
GNAI2	8.04395579549672e-29	0.857885922843736	hepatocyte	liver	MAST	ngenes
GNAL	2.5943432345906e-44	0.73117933774795	hepatocyte	liver	MAST	ngenes
GNAO1	2.84783008397949e-46	-0.992655054913476	hepatocyte	liver	MAST	ngenes
GNAS	2.02979824924801e-63	1.49919971450143	hepatocyte	liver	MAST	ngenes
GNB1	6.69576056034935e-64	1.83152317246751	hepatocyte	liver	MAST	ngenes
GNB2	1.1568096931163e-34	0.661855802251293	hepatocyte	liver	MAST	ngenes
GNE	5.13118777532082e-18	0.933459658564639	hepatocyte	liver	MAST	ngenes
GNG12-AS1	1.90186132900206e-18	-0.846485656247822	hepatocyte	liver	MAST	ngenes
GNMT	3.13379483402834e-32	-0.661462369700849	hepatocyte	liver	MAST	ngenes
GNPNAT1	8.62423927252912e-23	0.620781491559804	hepatocyte	liver	MAST	ngenes
GOLGA4	4.35844402064868e-152	2.26293732358312	hepatocyte	liver	MAST	ngenes
GOLGA8B	3.13738935854493e-240	-2.67623114456439	hepatocyte	liver	MAST	ngenes
GOLGB1	1.57034350614366e-08	-0.654423217038289	hepatocyte	liver	MAST	ngenes
GOLIM4	1.82044466383331e-18	0.962300381221798	hepatocyte	liver	MAST	ngenes
GOLPH3	1.99554003042219e-276	4.02764347436474	hepatocyte	liver	MAST	ngenes
GOLT1A	1.51323388429933e-21	0.865515618638988	hepatocyte	liver	MAST	ngenes
GON4L	6.0669084104553e-12	-0.647712022841741	hepatocyte	liver	MAST	ngenes
GOT1	6.49992723323478e-227	3.80451704145722	hepatocyte	liver	MAST	ngenes
GOT2	8.9362055288751e-37	1.20812801274303	hepatocyte	liver	MAST	ngenes
GPAM	4.2481635642398e-157	-3.22027953209457	hepatocyte	liver	MAST	ngenes
GPAT3	8.16855625372418e-208	2.47002294711287	hepatocyte	liver	MAST	ngenes
GPATCH2	5.85160188256009e-48	-1.14184264585385	hepatocyte	liver	MAST	ngenes
GPBP1	2.83775258647412e-93	2.37419115877533	hepatocyte	liver	MAST	ngenes
GPBP1L1	6.20064205609218e-57	1.88005750610694	hepatocyte	liver	MAST	ngenes
GPC6	1.39182170513824e-257	-3.49353618846114	hepatocyte	liver	MAST	ngenes
GPCPD1	9.56450373233804e-153	2.27162098507781	hepatocyte	liver	MAST	ngenes
GPD1	1.12614210515377e-27	-0.588110950114776	hepatocyte	liver	MAST	ngenes
GPHN	8.20758885690432e-242	-2.64116645472756	hepatocyte	liver	MAST	ngenes
GPI	1.43599060190629e-117	2.42033415746662	hepatocyte	liver	MAST	ngenes
GPLD1	5.19250125099065e-70	-1.56124731776986	hepatocyte	liver	MAST	ngenes
GPR107	8.5769242318938e-15	0.624679549161606	hepatocyte	liver	MAST	ngenes
GPR135	5.08762835460729e-74	-0.693320536933715	hepatocyte	liver	MAST	ngenes
GPR153	2.20413522244813e-53	-0.661147624665182	hepatocyte	liver	MAST	ngenes
GPR157	1.0067338131553e-169	2.17416380479624	hepatocyte	liver	MAST	ngenes
GPR180	3.45142115852218e-22	0.602359662818936	hepatocyte	liver	MAST	ngenes
GPR39	1.12860624906921e-91	-1.85903307870838	hepatocyte	liver	MAST	ngenes
GPR75-ASB3	2.61344664813221e-75	-0.96303599024938	hepatocyte	liver	MAST	ngenes
GPS2	1.26098413847954e-56	0.822129897454508	hepatocyte	liver	MAST	ngenes
GPT2	2.05360923885654e-124	2.77402294642814	hepatocyte	liver	MAST	ngenes
GPX2	5.38080261900055e-114	2.08360035359569	hepatocyte	liver	MAST	ngenes
GPX3	0	7.23496980258621	hepatocyte	liver	MAST	ngenes
GPX4	3.01141086562728e-23	0.739260476559359	hepatocyte	liver	MAST	ngenes
GRAMD2B	1.74873919203628e-09	-0.75357969324539	hepatocyte	liver	MAST	ngenes
GRAMD4	3.91111719838697e-41	1.432307707009	hepatocyte	liver	MAST	ngenes
GRB10	2.06338671120277e-10	-0.763248222562793	hepatocyte	liver	MAST	ngenes
GRB14	3.63638170722807e-54	-1.8353454130041	hepatocyte	liver	MAST	ngenes
GREB1L	2.03231708929237e-39	-0.995829825273247	hepatocyte	liver	MAST	ngenes
GREM2	0	6.10120668611572	hepatocyte	liver	MAST	ngenes
GRIA3	4.02287317088594e-75	-0.632437131001887	hepatocyte	liver	MAST	ngenes
GRINA	4.04831340463813e-34	0.989303817133215	hepatocyte	liver	MAST	ngenes
GRK6	4.23382483578326e-59	-0.711224162506016	hepatocyte	liver	MAST	ngenes
GRTP1	1.94499292905891e-47	-1.54258793948445	hepatocyte	liver	MAST	ngenes
GSAP	2.12035582434977e-94	-1.90046995102776	hepatocyte	liver	MAST	ngenes
GSE1	1.88846173088242e-33	1.47412457765133	hepatocyte	liver	MAST	ngenes
GSK3B	5.52863240218567e-56	-1.76779558018949	hepatocyte	liver	MAST	ngenes
GSPT1	5.51216833839902e-23	0.879144772928398	hepatocyte	liver	MAST	ngenes
GSTA1	7.20143255594069e-98	-0.927470101139886	hepatocyte	liver	MAST	ngenes
GSTK1	1.70887001796086e-52	-1.02077478256298	hepatocyte	liver	MAST	ngenes
GTF2E2	1.091062318904e-75	1.70616101500722	hepatocyte	liver	MAST	ngenes
GTF2IRD2B	1.78686839561141e-37	-0.720036310491328	hepatocyte	liver	MAST	ngenes
GTPBP10	8.56970242664708e-29	-0.619312612561824	hepatocyte	liver	MAST	ngenes
GUK1	1.44336201278854e-59	1.19437419906372	hepatocyte	liver	MAST	ngenes
GXYLT2	1.83178099121474e-73	0.738136069867223	hepatocyte	liver	MAST	ngenes
GYG2	6.98339876169809e-35	-0.737410644006532	hepatocyte	liver	MAST	ngenes
GYS2	4.55103316104458e-60	-1.41112069003059	hepatocyte	liver	MAST	ngenes
H1F0	3.21060983295407e-127	1.60374796214738	hepatocyte	liver	MAST	ngenes
H1FX	4.2531279595276e-51	0.721343094568148	hepatocyte	liver	MAST	ngenes
H2AFJ	2.47504514415343e-89	0.857071821155395	hepatocyte	liver	MAST	ngenes
H3F3B	1.06903139179622e-129	1.87740149627015	hepatocyte	liver	MAST	ngenes
H6PD	6.04667696379149e-08	0.63075800679768	hepatocyte	liver	MAST	ngenes
HAAO	9.06234247791377e-86	-1.66708813590071	hepatocyte	liver	MAST	ngenes
HACD2	1.10427714745288e-15	0.690663402516774	hepatocyte	liver	MAST	ngenes
HADHA	9.321757458818e-40	1.30002219250262	hepatocyte	liver	MAST	ngenes
HADHB	1.72057880566663e-70	1.92398710433793	hepatocyte	liver	MAST	ngenes
HAGH	1.72249249969155e-146	-2.17762672267335	hepatocyte	liver	MAST	ngenes
HAL	3.1907271939679e-139	2.3608274059693	hepatocyte	liver	MAST	ngenes
HAO1	3.77869456403596e-14	-0.949093516308764	hepatocyte	liver	MAST	ngenes
HAO2	1.30914251075907e-19	-0.778976457009394	hepatocyte	liver	MAST	ngenes
HBP1	5.84135631955958e-68	1.38241208010837	hepatocyte	liver	MAST	ngenes
HCG17	1.94419839474263e-53	-0.894287090352241	hepatocyte	liver	MAST	ngenes
HDAC4	2.95626226044798e-37	-1.17565243251478	hepatocyte	liver	MAST	ngenes
HDAC6	1.6917935488168e-73	-1.16087693565113	hepatocyte	liver	MAST	ngenes
HDAC8	1.6116446427707e-84	-2.17552330946297	hepatocyte	liver	MAST	ngenes
HDHD5	9.21519459936816e-23	0.711931551702924	hepatocyte	liver	MAST	ngenes
HDLBP	7.84805096506946e-128	2.7352937267383	hepatocyte	liver	MAST	ngenes
HECTD2	7.55541432755215e-58	-0.759932159705927	hepatocyte	liver	MAST	ngenes
HELZ	3.54547456674649e-71	2.03204673806876	hepatocyte	liver	MAST	ngenes
HERC1	6.0988530513873e-30	1.24562013773927	hepatocyte	liver	MAST	ngenes
HERC2	3.53795548981814e-28	-1.22037958973807	hepatocyte	liver	MAST	ngenes
HERC4	8.92049941523985e-33	1.37315992943512	hepatocyte	liver	MAST	ngenes
HEXB	3.67816049840136e-21	0.607641281600307	hepatocyte	liver	MAST	ngenes
HEXDC	4.20604389557459e-16	-0.604899846326144	hepatocyte	liver	MAST	ngenes
HIBADH	5.05130053174063e-13	-0.882809500620201	hepatocyte	liver	MAST	ngenes
HIBCH	1.27909694182948e-113	-2.38158280378731	hepatocyte	liver	MAST	ngenes
HIF1A	1.20873838815592e-23	0.839394246393549	hepatocyte	liver	MAST	ngenes
HIF3A	5.4397548521296e-76	-0.757105573758217	hepatocyte	liver	MAST	ngenes
HILPDA	2.3047981116463e-69	0.734627564526851	hepatocyte	liver	MAST	ngenes
HINT1	7.43327057368374e-72	1.39104433338961	hepatocyte	liver	MAST	ngenes
HIPK2	2.06696845076747e-47	1.56497583754233	hepatocyte	liver	MAST	ngenes
HIPK3	3.11780515275305e-24	1.16292621115032	hepatocyte	liver	MAST	ngenes
HIRA	4.81090053572456e-24	-0.656757765721683	hepatocyte	liver	MAST	ngenes
HIST1H1C	8.56916505721421e-85	0.730198699587619	hepatocyte	liver	MAST	ngenes
HIST1H2AC	3.35960648443635e-31	0.710923208834188	hepatocyte	liver	MAST	ngenes
HIST1H2BD	4.83136883702922e-59	0.686616174925812	hepatocyte	liver	MAST	ngenes
HIVEP1	1.21612283673699e-55	-1.70554211614391	hepatocyte	liver	MAST	ngenes
HIVEP3	8.96905616734367e-31	-0.964394832885029	hepatocyte	liver	MAST	ngenes
HKDC1	4.51737848468077e-82	0.98025516706253	hepatocyte	liver	MAST	ngenes
HLA-A	1.48834239431107e-25	0.632972219479954	hepatocyte	liver	MAST	ngenes
HLA-B	4.54275632579001e-174	1.92299210511694	hepatocyte	liver	MAST	ngenes
HLA-C	4.00242996852755e-23	0.694428889785723	hepatocyte	liver	MAST	ngenes
HLA-E	7.63319229569878e-216	2.51977825797222	hepatocyte	liver	MAST	ngenes
HLF	7.02858544035816e-72	-1.87842641450789	hepatocyte	liver	MAST	ngenes
HMBOX1	2.32961364032689e-13	0.789681114131465	hepatocyte	liver	MAST	ngenes
HMCN1	7.26121288399824e-86	-0.947733859974354	hepatocyte	liver	MAST	ngenes
HMG20A	1.26332881959804e-37	1.10849428220312	hepatocyte	liver	MAST	ngenes
HMGB1	2.5785291350194e-38	-1.25954519385294	hepatocyte	liver	MAST	ngenes
HMGB3	0	3.47481872935344	hepatocyte	liver	MAST	ngenes
HMGCL	7.12996439823592e-27	1.00212257733477	hepatocyte	liver	MAST	ngenes
HMGN3	1.18352718926581e-105	-1.84603799497316	hepatocyte	liver	MAST	ngenes
HNF4A	3.91391673348252e-14	-0.965968922706494	hepatocyte	liver	MAST	ngenes
HNF4A-AS1	1.91762789768721e-177	-2.90616926725067	hepatocyte	liver	MAST	ngenes
HNF4G	2.47532208699835e-45	-1.5884465532068	hepatocyte	liver	MAST	ngenes
HNMT	3.1258783655769e-112	-2.33024144117863	hepatocyte	liver	MAST	ngenes
HNRNPA2B1	1.98860477180073e-13	-0.882596070511763	hepatocyte	liver	MAST	ngenes
HNRNPC	1.78620370835596e-09	-0.73657563072104	hepatocyte	liver	MAST	ngenes
HNRNPDL	1.98593671119946e-10	-0.62317736596579	hepatocyte	liver	MAST	ngenes
HNRNPH1	9.6572496459049e-42	-1.61135798350659	hepatocyte	liver	MAST	ngenes
HNRNPH2	3.04174240613972e-72	0.726962261887097	hepatocyte	liver	MAST	ngenes
HNRNPK	3.3971553866588e-26	1.07273507229336	hepatocyte	liver	MAST	ngenes
HNRNPL	6.33457984761426e-32	-0.884782449457413	hepatocyte	liver	MAST	ngenes
HOMER2	1.28274512718801e-19	-0.913556541086476	hepatocyte	liver	MAST	ngenes
HOOK1	2.33858855059727e-23	0.724585521874951	hepatocyte	liver	MAST	ngenes
HOOK2	1.87211760034624e-90	-1.56114782291344	hepatocyte	liver	MAST	ngenes
HORMAD2-AS1	3.34192524805664e-105	-1.09965318713478	hepatocyte	liver	MAST	ngenes
HP	0	1.84027524529266	hepatocyte	liver	MAST	ngenes
HPCAL1	5.26426188999824e-125	-2.61816418200311	hepatocyte	liver	MAST	ngenes
HPD	0	3.44916232401656	hepatocyte	liver	MAST	ngenes
HPGD	2.6945561044728e-89	-2.0589392177988	hepatocyte	liver	MAST	ngenes
HPS5	5.64239194046301e-18	0.95887220044039	hepatocyte	liver	MAST	ngenes
HRG	1.10041778113784e-22	-0.791769234802087	hepatocyte	liver	MAST	ngenes
HS2ST1	1.05594827039489e-33	-1.11204263349417	hepatocyte	liver	MAST	ngenes
HS6ST1	5.76116523131376e-39	-0.921930683620668	hepatocyte	liver	MAST	ngenes
HSD17B11	2.13394756703271e-34	-1.1173330152774	hepatocyte	liver	MAST	ngenes
HSD17B12	3.54477344322249e-34	1.32816502894037	hepatocyte	liver	MAST	ngenes
HSD17B14	1.43587575664056e-78	-0.772814187098136	hepatocyte	liver	MAST	ngenes
HSD17B2	2.0563694208321e-13	-0.793701925965246	hepatocyte	liver	MAST	ngenes
HSD17B4	4.82481179440636e-22	-1.2039658527712	hepatocyte	liver	MAST	ngenes
HSD17B6	1.51166784941703e-41	1.27204254339836	hepatocyte	liver	MAST	ngenes
HSD3B7	1.13310019679168e-188	2.65858092893885	hepatocyte	liver	MAST	ngenes
HSP90AA1	0	5.01131532405101	hepatocyte	liver	MAST	ngenes
HSP90AB1	7.07074167515411e-157	2.45530291936623	hepatocyte	liver	MAST	ngenes
HSP90B1	0	4.7208647974768	hepatocyte	liver	MAST	ngenes
HSPA1A	4.68467721990557e-177	1.7598544261822	hepatocyte	liver	MAST	ngenes
HSPA1B	5.36840941173536e-192	1.56285727248008	hepatocyte	liver	MAST	ngenes
HSPA4L	4.31125796532379e-124	1.71348787605717	hepatocyte	liver	MAST	ngenes
HSPA5	7.65934342854656e-174	2.38063070347807	hepatocyte	liver	MAST	ngenes
HSPA9	3.9699494118784e-130	2.5369743965257	hepatocyte	liver	MAST	ngenes
HSPB1	1.06400576852076e-65	0.853939457114249	hepatocyte	liver	MAST	ngenes
HSPD1	2.02193766919292e-181	3.18114445184214	hepatocyte	liver	MAST	ngenes
HTT	3.00144464021066e-20	0.915212340874979	hepatocyte	liver	MAST	ngenes
HYAL1	2.28167270179485e-20	-0.77245374675647	hepatocyte	liver	MAST	ngenes
HYOU1	9.85046464176655e-165	2.00948502921684	hepatocyte	liver	MAST	ngenes
IBTK	3.00313228662528e-107	2.47817405943788	hepatocyte	liver	MAST	ngenes
ID2	0	4.3079548163831	hepatocyte	liver	MAST	ngenes
IDH1	2.24352363399197e-39	-1.25467411638376	hepatocyte	liver	MAST	ngenes
IDI1	4.85615004738199e-88	1.21900122713886	hepatocyte	liver	MAST	ngenes
IDO2	1.37031878109803e-126	-1.30394464644714	hepatocyte	liver	MAST	ngenes
IER3	7.18107461845641e-77	1.21413540590531	hepatocyte	liver	MAST	ngenes
IFI16	7.00038651335595e-68	0.666919558919785	hepatocyte	liver	MAST	ngenes
IFITM2	0	5.11851072219869	hepatocyte	liver	MAST	ngenes
IFITM3	3.98054444372901e-276	3.3229371769151	hepatocyte	liver	MAST	ngenes
IFNAR1	5.13299491602224e-55	1.30471813468915	hepatocyte	liver	MAST	ngenes
IFRD1	2.60790565404461e-59	1.5759262449696	hepatocyte	liver	MAST	ngenes
IFT74	2.61100144317705e-30	-0.652737686701125	hepatocyte	liver	MAST	ngenes
IFT88	6.54629608550901e-16	-0.817519988976333	hepatocyte	liver	MAST	ngenes
IGF2-AS	3.94422159938254e-100	-0.668876111636253	hepatocyte	liver	MAST	ngenes
IGF2R	1.10747130235731e-18	0.979167723844751	hepatocyte	liver	MAST	ngenes
IGFBP1	0	4.4282649941033	hepatocyte	liver	MAST	ngenes
IGFBP2	2.43012367597147e-19	-0.838433227290319	hepatocyte	liver	MAST	ngenes
IGFBP3	5.94858841005503e-163	1.29637441213441	hepatocyte	liver	MAST	ngenes
IGFBP4	1.71371682364855e-207	3.44122190328634	hepatocyte	liver	MAST	ngenes
IGSF23	8.85233907306386e-30	-0.806237439133045	hepatocyte	liver	MAST	ngenes
IKBKG	6.94978838366155e-40	-0.87905129993186	hepatocyte	liver	MAST	ngenes
IL15RA	3.12051515692899e-25	-0.628289073719885	hepatocyte	liver	MAST	ngenes
IL1R1	2.65864100833655e-37	-1.44433730364142	hepatocyte	liver	MAST	ngenes
IL1RAP	1.28133006755304e-50	-1.85736189855209	hepatocyte	liver	MAST	ngenes
IL1RAPL2	3.82151871541186e-126	-1.79876292024392	hepatocyte	liver	MAST	ngenes
IL1RN	6.97355929268151e-180	2.26245953432852	hepatocyte	liver	MAST	ngenes
IL32	1.66107973046256e-296	3.66547758255982	hepatocyte	liver	MAST	ngenes
IL4R	5.31873712899696e-10	0.745057864585087	hepatocyte	liver	MAST	ngenes
IL6R	4.34390591660366e-13	0.841735862859846	hepatocyte	liver	MAST	ngenes
IL6ST	6.48947084330029e-13	0.734824744968402	hepatocyte	liver	MAST	ngenes
IL7	7.84705239111917e-56	-0.92091953145575	hepatocyte	liver	MAST	ngenes
IMP3	4.45687095704335e-34	0.605236719775219	hepatocyte	liver	MAST	ngenes
IMP4	5.45887685918487e-33	0.601084030217623	hepatocyte	liver	MAST	ngenes
IMPA1	9.93694919380073e-23	-0.741800977456827	hepatocyte	liver	MAST	ngenes
IMPAD1	4.13915593474031e-129	1.97175526550687	hepatocyte	liver	MAST	ngenes
ING5	4.62810151082971e-34	-0.769045743962866	hepatocyte	liver	MAST	ngenes
INHBE	1.82323320230992e-123	1.66627890862321	hepatocyte	liver	MAST	ngenes
INO80	2.43216458229034e-47	1.54228994595191	hepatocyte	liver	MAST	ngenes
INO80D	2.33916367966729e-119	-0.901579224882069	hepatocyte	liver	MAST	ngenes
INPP4B	7.61645715383382e-50	-0.592101771712033	hepatocyte	liver	MAST	ngenes
INPP5B	1.21482019528362e-10	0.641940526368355	hepatocyte	liver	MAST	ngenes
INSIG1	4.68368099613055e-79	1.44573568029764	hepatocyte	liver	MAST	ngenes
INSIG2	2.77938544206443e-85	1.72811906402262	hepatocyte	liver	MAST	ngenes
INSR	1.22168129623564e-178	2.02824887134779	hepatocyte	liver	MAST	ngenes
INTS10	1.02296112460923e-10	-0.62684482588851	hepatocyte	liver	MAST	ngenes
INTS12	7.44211671198189e-38	-0.722553284096938	hepatocyte	liver	MAST	ngenes
INTS6	4.9459288101916e-117	-2.3883874903667	hepatocyte	liver	MAST	ngenes
INVS	2.664192358636e-117	-2.52171694494095	hepatocyte	liver	MAST	ngenes
IP6K3	1.72619298355055e-50	-0.736215811673196	hepatocyte	liver	MAST	ngenes
IPMK	4.02227493577206e-25	0.663397341983244	hepatocyte	liver	MAST	ngenes
IPO7	1.10475677881378e-58	1.35514912781519	hepatocyte	liver	MAST	ngenes
IQCH-AS1	6.96917741759292e-42	-0.66486634628479	hepatocyte	liver	MAST	ngenes
IQGAP2	1.08917226730404e-22	-1.18122113419628	hepatocyte	liver	MAST	ngenes
IQSEC1	7.82914729578404e-15	-0.591357758822202	hepatocyte	liver	MAST	ngenes
IRAK1BP1	8.00751939161617e-43	-0.588392263440438	hepatocyte	liver	MAST	ngenes
IRAK2	5.4560773598584e-21	0.720756177478929	hepatocyte	liver	MAST	ngenes
IRF2BP2	7.13926194092216e-25	0.881925477016001	hepatocyte	liver	MAST	ngenes
IRF3	9.85708283162924e-50	-0.964556685859673	hepatocyte	liver	MAST	ngenes
IRS1	6.9496174128134e-43	-1.13680310636045	hepatocyte	liver	MAST	ngenes
IRS2	6.47738436112775e-66	1.93070870861518	hepatocyte	liver	MAST	ngenes
ISOC2	1.56545220065823e-47	1.04969334786597	hepatocyte	liver	MAST	ngenes
ISPD	9.58797098199525e-99	-1.61799137292535	hepatocyte	liver	MAST	ngenes
IST1	8.70263749080708e-21	0.797537596238915	hepatocyte	liver	MAST	ngenes
ITFG1	3.84031032003844e-11	-0.811556031076265	hepatocyte	liver	MAST	ngenes
ITFG2	4.50863839111191e-71	-1.27282438617397	hepatocyte	liver	MAST	ngenes
ITGA5	7.75964332243165e-28	0.818155674160574	hepatocyte	liver	MAST	ngenes
ITGAV	6.35858928641498e-34	-0.865391794904007	hepatocyte	liver	MAST	ngenes
ITGB1	2.3172846892939e-12	0.712820720562287	hepatocyte	liver	MAST	ngenes
ITGB3BP	5.23139284502903e-54	-0.801877177259151	hepatocyte	liver	MAST	ngenes
ITGB5	6.49933646299102e-94	2.26773890401655	hepatocyte	liver	MAST	ngenes
ITIH1	3.95323446620832e-10	0.711104113310788	hepatocyte	liver	MAST	ngenes
ITIH2	2.20966173979945e-34	-1.16701451624417	hepatocyte	liver	MAST	ngenes
ITIH3	8.01140727148936e-141	2.17261755181666	hepatocyte	liver	MAST	ngenes
ITIH4	1.19225157361734e-13	-0.606749772155567	hepatocyte	liver	MAST	ngenes
ITM2B	2.12580578043779e-99	1.64789356707498	hepatocyte	liver	MAST	ngenes
ITPR2	0	-4.25635814698422	hepatocyte	liver	MAST	ngenes
ITSN1	1.32491365964028e-31	-1.44882057671991	hepatocyte	liver	MAST	ngenes
IYD	3.45139301207143e-73	-0.585111458453949	hepatocyte	liver	MAST	ngenes
JADE3	1.23940673412679e-34	-0.863035311661527	hepatocyte	liver	MAST	ngenes
JAK1	7.18278447854316e-09	-0.618723266847998	hepatocyte	liver	MAST	ngenes
JARID2	8.91233521995246e-32	-1.00040923479237	hepatocyte	liver	MAST	ngenes
JAZF1	1.22247460324749e-48	-1.42237285277827	hepatocyte	liver	MAST	ngenes
JPX	8.1357487652967e-18	-0.898663299326557	hepatocyte	liver	MAST	ngenes
JTB	2.84179766177185e-35	0.807214125694595	hepatocyte	liver	MAST	ngenes
JUN	0	3.57920155722139	hepatocyte	liver	MAST	ngenes
JUND	0	5.44756193023933	hepatocyte	liver	MAST	ngenes
JUP	1.31315685265658e-39	1.00515199475217	hepatocyte	liver	MAST	ngenes
KANK1	1.02290735861703e-29	1.29596959767473	hepatocyte	liver	MAST	ngenes
KANSL1	5.9811983586717e-11	0.685236639915565	hepatocyte	liver	MAST	ngenes
KANSL1L	6.63990536035784e-201	-3.05754390131866	hepatocyte	liver	MAST	ngenes
KANTR	5.67719132343484e-26	-0.8147135678546	hepatocyte	liver	MAST	ngenes
KAT2A	5.02702399432513e-59	-0.868844796353308	hepatocyte	liver	MAST	ngenes
KAT2B	6.98102303296446e-12	0.690880951162338	hepatocyte	liver	MAST	ngenes
KAT6A	1.14707574559898e-15	-0.945480019803462	hepatocyte	liver	MAST	ngenes
KAT6B	2.25064185303014e-18	0.974447194390128	hepatocyte	liver	MAST	ngenes
KCNE1	1.93119161717239e-16	-0.586981548623806	hepatocyte	liver	MAST	ngenes
KCNK5	3.495617080567e-67	-0.960812525294104	hepatocyte	liver	MAST	ngenes
KCNMA1	2.92587480967247e-48	-1.41311870569757	hepatocyte	liver	MAST	ngenes
KCNN2	8.92716003853017e-167	-1.55799239719923	hepatocyte	liver	MAST	ngenes
KCNQ1	6.83643269389648e-47	-0.69324729939965	hepatocyte	liver	MAST	ngenes
KCNQ1OT1	1.07077586827373e-88	-1.36610917748127	hepatocyte	liver	MAST	ngenes
KCNT2	3.89018721116997e-103	-2.64006378241185	hepatocyte	liver	MAST	ngenes
KCTD20	5.71046199490783e-37	1.15854291510977	hepatocyte	liver	MAST	ngenes
KDM3A	9.4974929481942e-68	1.42185292218342	hepatocyte	liver	MAST	ngenes
KDM4B	1.1985577656137e-44	-1.60259257803081	hepatocyte	liver	MAST	ngenes
KDM7A	1.54201784058872e-18	-0.766575223396427	hepatocyte	liver	MAST	ngenes
KDM8	1.05270699596551e-70	-1.03288140034839	hepatocyte	liver	MAST	ngenes
KDSR	8.00620800713946e-43	1.06303574020584	hepatocyte	liver	MAST	ngenes
KHDRBS1	3.50083469548381e-44	1.19398242214904	hepatocyte	liver	MAST	ngenes
KHK	8.42813317405969e-124	2.56729088716865	hepatocyte	liver	MAST	ngenes
KIAA0232	1.17338410684866e-08	-0.666422037821432	hepatocyte	liver	MAST	ngenes
KIAA0319L	5.28019788800918e-41	-1.57199176171047	hepatocyte	liver	MAST	ngenes
KIAA0355	5.35288535744686e-40	1.37363557217722	hepatocyte	liver	MAST	ngenes
KIAA0586	1.05146967535442e-21	-0.780817398845757	hepatocyte	liver	MAST	ngenes
KIAA0825	1.39951432557991e-26	-1.00543786916186	hepatocyte	liver	MAST	ngenes
KIAA0930	2.27297572710344e-23	0.733065755023696	hepatocyte	liver	MAST	ngenes
KIAA1217	1.65037825000649e-17	0.889319365859857	hepatocyte	liver	MAST	ngenes
KIAA1328	2.09761853241611e-27	-0.843991831217588	hepatocyte	liver	MAST	ngenes
KIAA1468	1.10505752277832e-16	-0.605908360921929	hepatocyte	liver	MAST	ngenes
KIAA1551	2.31229513970732e-46	1.52137311539719	hepatocyte	liver	MAST	ngenes
KIAA1958	2.23588645357049e-12	-0.699518829878504	hepatocyte	liver	MAST	ngenes
KIAA2026	2.58151823527466e-52	-1.54665223621022	hepatocyte	liver	MAST	ngenes
KIF1B	7.9618909401669e-75	2.19804227709203	hepatocyte	liver	MAST	ngenes
KIF27	3.82423045384354e-39	-0.764147225827517	hepatocyte	liver	MAST	ngenes
KIF3B	3.36720259326671e-16	0.608473339945087	hepatocyte	liver	MAST	ngenes
KIF5C	1.77255156573687e-59	0.708851043941899	hepatocyte	liver	MAST	ngenes
KIFC2	5.27579647348909e-59	-0.864138748774544	hepatocyte	liver	MAST	ngenes
KIFC3	1.35671733638309e-08	-0.586444215871568	hepatocyte	liver	MAST	ngenes
KLB	1.18707857585769e-83	1.9545820640533	hepatocyte	liver	MAST	ngenes
KLC4	1.72492505510453e-75	-1.58388107184706	hepatocyte	liver	MAST	ngenes
KLF12	2.7437002878115e-73	-2.22694978402927	hepatocyte	liver	MAST	ngenes
KLF13	3.7546869828506e-29	-0.878315972625618	hepatocyte	liver	MAST	ngenes
KLF15	5.01770936497677e-26	-0.819819722248217	hepatocyte	liver	MAST	ngenes
KLF3	2.54399642435969e-29	-0.781368031073453	hepatocyte	liver	MAST	ngenes
KLF6	5.33069109091566e-271	3.82091521168783	hepatocyte	liver	MAST	ngenes
KLF7	4.39739626278407e-69	-0.934713159174826	hepatocyte	liver	MAST	ngenes
KLHDC10	3.54028840236657e-115	-2.35392377159821	hepatocyte	liver	MAST	ngenes
KLHDC2	2.10160130805953e-20	-0.684980919972712	hepatocyte	liver	MAST	ngenes
KLHL2	2.01459250694284e-40	-1.27185545636108	hepatocyte	liver	MAST	ngenes
KLHL20	1.22486958451777e-23	-0.899348280388514	hepatocyte	liver	MAST	ngenes
KLHL22	4.68928404099484e-29	-0.671130629500203	hepatocyte	liver	MAST	ngenes
KLHL24	2.7222963017078e-50	1.52314819860759	hepatocyte	liver	MAST	ngenes
KLHL29	1.42001175072428e-19	0.598289638201126	hepatocyte	liver	MAST	ngenes
KLHL8	1.96459404787038e-43	-1.02711970229813	hepatocyte	liver	MAST	ngenes
KLKB1	5.8854660523727e-30	-1.34031382692125	hepatocyte	liver	MAST	ngenes
KLRD1	1.18690662640863e-39	-0.941095949407588	hepatocyte	liver	MAST	ngenes
KMO	6.1759362942357e-55	1.66500477023763	hepatocyte	liver	MAST	ngenes
KMT2B	1.17750691193769e-93	-1.15529054320862	hepatocyte	liver	MAST	ngenes
KMT2C	9.79816501165335e-21	0.888111292879654	hepatocyte	liver	MAST	ngenes
KMT2D	2.66253463060099e-39	-0.699405831818923	hepatocyte	liver	MAST	ngenes
KMT2E	1.74866661102748e-60	1.88672268701913	hepatocyte	liver	MAST	ngenes
KNG1	1.96479571789597e-14	-0.921191100447839	hepatocyte	liver	MAST	ngenes
KPNA3	2.82157908591394e-31	-0.987052049968469	hepatocyte	liver	MAST	ngenes
KPNA6	9.25678058781896e-13	0.717266736197853	hepatocyte	liver	MAST	ngenes
KRCC1	3.16051545454021e-32	-0.607978066255552	hepatocyte	liver	MAST	ngenes
KRIT1	7.36573084952505e-13	-0.659183174814026	hepatocyte	liver	MAST	ngenes
KRT18	8.23377823978839e-36	0.854189949849097	hepatocyte	liver	MAST	ngenes
KRT8	5.79264130661661e-80	1.42290455940221	hepatocyte	liver	MAST	ngenes
KTN1	1.12784793080206e-33	1.39630458293971	hepatocyte	liver	MAST	ngenes
KYAT1	5.43205200189835e-110	1.8868457180937	hepatocyte	liver	MAST	ngenes
KYNU	1.32310325431568e-13	-0.852762285383131	hepatocyte	liver	MAST	ngenes
L3MBTL4	4.0081635509619e-21	-1.16229975200454	hepatocyte	liver	MAST	ngenes
LACTB2	2.40089551249526e-39	-0.767169149197685	hepatocyte	liver	MAST	ngenes
LAMB1	5.98755588211031e-219	-2.5589712710045	hepatocyte	liver	MAST	ngenes
LAMP1	2.90707765875651e-142	2.15666818568013	hepatocyte	liver	MAST	ngenes
LAMP2	1.46380452555181e-85	1.63037787822423	hepatocyte	liver	MAST	ngenes
LAMTOR5	6.33091654122804e-57	0.737423015550597	hepatocyte	liver	MAST	ngenes
LAPTM4A	1.695274872254e-129	2.04126585491002	hepatocyte	liver	MAST	ngenes
LARGE1	7.06983781060149e-63	-2.04631463460626	hepatocyte	liver	MAST	ngenes
LARP1	1.18913229575453e-07	-0.601415410345677	hepatocyte	liver	MAST	ngenes
LARP1B	7.63003422852845e-76	-2.24812606982728	hepatocyte	liver	MAST	ngenes
LARP4	8.55267832925491e-40	1.61011555170539	hepatocyte	liver	MAST	ngenes
LBP	1.48664361401383e-28	1.36384080272274	hepatocyte	liver	MAST	ngenes
LCAT	7.5834969557384e-14	0.643043834513323	hepatocyte	liver	MAST	ngenes
LCLAT1	5.63694080422693e-46	-0.951977974288184	hepatocyte	liver	MAST	ngenes
LCORL	3.71746271423509e-31	-1.09197654806044	hepatocyte	liver	MAST	ngenes
LCP1	5.362994588807e-81	0.787662427099511	hepatocyte	liver	MAST	ngenes
LDAH	6.73322148143972e-49	-1.11052894692873	hepatocyte	liver	MAST	ngenes
LDHA	0	5.00712763030004	hepatocyte	liver	MAST	ngenes
LDLR	5.8111668173981e-31	1.1953511560312	hepatocyte	liver	MAST	ngenes
LDLRAD4	0	-5.27315523172193	hepatocyte	liver	MAST	ngenes
LEAP2	0	5.21195351660116	hepatocyte	liver	MAST	ngenes
LEKR1	7.26581395152893e-41	-0.599764582185189	hepatocyte	liver	MAST	ngenes
LEPR	9.60183187984736e-36	1.17873448612661	hepatocyte	liver	MAST	ngenes
LGALS3BP	2.16581763076023e-52	0.632607253293388	hepatocyte	liver	MAST	ngenes
LHPP	1.38096389823693e-20	-0.768914360919996	hepatocyte	liver	MAST	ngenes
LIFR	9.99810799518928e-64	-0.728878924931226	hepatocyte	liver	MAST	ngenes
LIMCH1	2.21598488950747e-16	0.855322628129559	hepatocyte	liver	MAST	ngenes
LIMS1	3.43700113188572e-19	-0.833130533859441	hepatocyte	liver	MAST	ngenes
LIN52	1.00141248224946e-35	-1.10273306638852	hepatocyte	liver	MAST	ngenes
LIN7A	4.77973496753346e-66	-1.46958925674753	hepatocyte	liver	MAST	ngenes
LIN7C	9.83410561720431e-75	0.941666950206597	hepatocyte	liver	MAST	ngenes
LINC00106	6.92911787983705e-40	-0.616966400001795	hepatocyte	liver	MAST	ngenes
LINC00278	2.44359920061183e-29	-0.76017088494508	hepatocyte	liver	MAST	ngenes
LINC00476	5.50462759649722e-76	-0.917637862395087	hepatocyte	liver	MAST	ngenes
LINC00486	1.05875904723455e-220	3.43873071811778	hepatocyte	liver	MAST	ngenes
LINC00513	1.14748481744359e-14	-0.633273346160137	hepatocyte	liver	MAST	ngenes
LINC00535	1.83773160355826e-36	-0.778507585011618	hepatocyte	liver	MAST	ngenes
LINC00598	2.92313443000291e-29	-1.16126220243234	hepatocyte	liver	MAST	ngenes
LINC00662	2.8325289657581e-43	-0.745379526097648	hepatocyte	liver	MAST	ngenes
LINC00854	2.98545870806116e-19	-0.690302532886649	hepatocyte	liver	MAST	ngenes
LINC00862	1.19589917388833e-15	-0.934770704129075	hepatocyte	liver	MAST	ngenes
LINC00884	7.3557060648991e-38	-0.590165480091179	hepatocyte	liver	MAST	ngenes
LINC00886	3.22648104706263e-99	-1.57353883005326	hepatocyte	liver	MAST	ngenes
LINC00894	6.87113164302588e-82	-1.35564355779879	hepatocyte	liver	MAST	ngenes
LINC00907	0	-6.15078201073493	hepatocyte	liver	MAST	ngenes
LINC00923	4.624571960016e-124	-1.22812459450441	hepatocyte	liver	MAST	ngenes
LINC00939	1.16551647437527e-62	-0.661685731033474	hepatocyte	liver	MAST	ngenes
LINC01004	1.12295160260401e-75	-1.35764103015275	hepatocyte	liver	MAST	ngenes
LINC01006	1.60336093520926e-36	-0.885590248997917	hepatocyte	liver	MAST	ngenes
LINC01146	0	-6.63083216546262	hepatocyte	liver	MAST	ngenes
LINC01169	3.47876649338008e-53	-0.652868359517708	hepatocyte	liver	MAST	ngenes
LINC01184	7.24967496334325e-72	-1.08821223627722	hepatocyte	liver	MAST	ngenes
LINC01239	1.2069025008956e-95	-1.80864054913072	hepatocyte	liver	MAST	ngenes
LINC01320	3.73199921921485e-83	1.68977752516214	hepatocyte	liver	MAST	ngenes
LINC01322	5.70748990498831e-74	-1.3628369013647	hepatocyte	liver	MAST	ngenes
LINC01348	4.98734559938069e-30	1.02896869584839	hepatocyte	liver	MAST	ngenes
LINC01376	5.06457936658756e-61	-1.07606654217058	hepatocyte	liver	MAST	ngenes
LINC01428	7.10525108413686e-79	-1.09438929322971	hepatocyte	liver	MAST	ngenes
LINC01482	8.6582936030149e-239	-2.6584737715358	hepatocyte	liver	MAST	ngenes
LINC01515	8.87092768334256e-135	-1.78429508210186	hepatocyte	liver	MAST	ngenes
LINC01554	4.61628950767344e-312	-3.97619423038134	hepatocyte	liver	MAST	ngenes
LINC01671	1.2804938590563e-144	1.00185998045385	hepatocyte	liver	MAST	ngenes
LINC01687	0	-4.22491393842882	hepatocyte	liver	MAST	ngenes
LINC01725	4.85229314074524e-130	-2.72457985337024	hepatocyte	liver	MAST	ngenes
LINC01818	3.93373917331251e-296	-3.87986397486525	hepatocyte	liver	MAST	ngenes
LINC01828	2.96078789992348e-168	-1.28272946307956	hepatocyte	liver	MAST	ngenes
LINC01931	6.18227544406793e-94	-0.673683042951797	hepatocyte	liver	MAST	ngenes
LINC02015	4.56365422734237e-35	-0.602993514279633	hepatocyte	liver	MAST	ngenes
LINC02027	1.84297290047214e-147	-2.96050399464047	hepatocyte	liver	MAST	ngenes
LINC02197	5.4942524742103e-98	-2.13842400509031	hepatocyte	liver	MAST	ngenes
LINC02241	8.48607365184136e-30	-0.664292378296039	hepatocyte	liver	MAST	ngenes
LINC02256	5.43078698029439e-67	-1.68599562972696	hepatocyte	liver	MAST	ngenes
LINC02484	0	-5.13294003319746	hepatocyte	liver	MAST	ngenes
LINC02499	0	-4.09026292525715	hepatocyte	liver	MAST	ngenes
LINC02506	3.71532239828145e-128	-1.07910690373483	hepatocyte	liver	MAST	ngenes
LINC02532	1.9094358354942e-38	1.14935881163831	hepatocyte	liver	MAST	ngenes
LINC02542	2.12883174911137e-74	-1.10767957009832	hepatocyte	liver	MAST	ngenes
LINGO1	2.19537708027345e-165	-1.29109853877685	hepatocyte	liver	MAST	ngenes
LIPC	2.94106733673873e-119	-2.39284196183809	hepatocyte	liver	MAST	ngenes
LIPG	4.23218745995513e-156	-2.47297907381009	hepatocyte	liver	MAST	ngenes
LITAF	0	3.82859759187313	hepatocyte	liver	MAST	ngenes
LIX1-AS1	1.24371442518108e-57	-1.10603768665508	hepatocyte	liver	MAST	ngenes
LLGL2	2.99425722718328e-69	-1.70670120355873	hepatocyte	liver	MAST	ngenes
LMAN1	2.13895056791132e-200	2.97092409042621	hepatocyte	liver	MAST	ngenes
LMAN2	2.76086800047295e-119	2.03985609103415	hepatocyte	liver	MAST	ngenes
LMBRD1	1.86744668477965e-22	1.07751913308604	hepatocyte	liver	MAST	ngenes
LNPK	4.12556734684695e-16	0.70219109126227	hepatocyte	liver	MAST	ngenes
LNX2	5.58087563948145e-47	-1.36719149517638	hepatocyte	liver	MAST	ngenes
LPGAT1	1.89490626563645e-36	1.37989486401071	hepatocyte	liver	MAST	ngenes
LPIN1	3.59185631315047e-29	-1.12223769349924	hepatocyte	liver	MAST	ngenes
LPIN2	5.45526886251127e-196	3.39890995331103	hepatocyte	liver	MAST	ngenes
LPIN3	5.45149823633737e-45	-1.27101002771911	hepatocyte	liver	MAST	ngenes
LRAT	1.18870746265338e-78	-0.947855858495424	hepatocyte	liver	MAST	ngenes
LRBA	2.65018557436021e-11	-0.714368409132685	hepatocyte	liver	MAST	ngenes
LRCH3	7.71523242087576e-20	0.97955156753854	hepatocyte	liver	MAST	ngenes
LRIG1	1.64286554286871e-25	-0.941245251841068	hepatocyte	liver	MAST	ngenes
LRMDA	6.4472014892942e-37	-1.31218035987316	hepatocyte	liver	MAST	ngenes
LRP1	1.40839633210112e-125	-2.75830813083502	hepatocyte	liver	MAST	ngenes
LRP1B	3.49143762315782e-241	-2.20984116480552	hepatocyte	liver	MAST	ngenes
LRP2	3.13514437172979e-110	1.10237064951679	hepatocyte	liver	MAST	ngenes
LRP5L	3.04551112585879e-38	-0.975666513658586	hepatocyte	liver	MAST	ngenes
LRP6	6.51547886142496e-08	0.633219885327482	hepatocyte	liver	MAST	ngenes
LRPPRC	1.37112129479032e-48	1.38062959172355	hepatocyte	liver	MAST	ngenes
LRRC28	4.79807258027785e-28	-1.05697934499858	hepatocyte	liver	MAST	ngenes
LRRC37A3	3.84522561664672e-26	-0.610588673262789	hepatocyte	liver	MAST	ngenes
LRRC69	1.44984143821978e-204	2.78999660552859	hepatocyte	liver	MAST	ngenes
LRRC8A	8.23312037413345e-19	-0.610907486800097	hepatocyte	liver	MAST	ngenes
LRRFIP2	9.19617368605716e-24	1.15880983844683	hepatocyte	liver	MAST	ngenes
LRRK2	6.6900504987081e-42	-0.695667096720882	hepatocyte	liver	MAST	ngenes
LRRTM4	2.08337590061694e-42	-0.667303541297867	hepatocyte	liver	MAST	ngenes
LSS	8.44164076133058e-34	-1.14576560209569	hepatocyte	liver	MAST	ngenes
LTBP3	6.49995281744334e-24	-0.650334428894637	hepatocyte	liver	MAST	ngenes
LTBR	1.35857322918753e-14	-0.603077075998533	hepatocyte	liver	MAST	ngenes
LUC7L	2.15531256353358e-48	1.46229142953262	hepatocyte	liver	MAST	ngenes
LUC7L3	1.37181307637033e-15	-0.967322047233999	hepatocyte	liver	MAST	ngenes
LURAP1L	7.21021183702166e-96	-2.01919064031577	hepatocyte	liver	MAST	ngenes
LURAP1L-AS1	5.35957792172052e-112	-0.775792802040156	hepatocyte	liver	MAST	ngenes
LY6E	7.69037015338948e-119	1.70466768089503	hepatocyte	liver	MAST	ngenes
LYPLA1	4.11651204816412e-12	0.700133558411566	hepatocyte	liver	MAST	ngenes
LYPLAL1	1.67718648436267e-63	-1.15624565782623	hepatocyte	liver	MAST	ngenes
LYST	1.30683977861876e-51	-1.4785682667966	hepatocyte	liver	MAST	ngenes
MACF1	4.07964304072388e-83	1.70316539840476	hepatocyte	liver	MAST	ngenes
MACROD1	4.97093571263301e-21	-0.81871282671365	hepatocyte	liver	MAST	ngenes
MACROD2	8.5209066907358e-13	-0.8892660290791	hepatocyte	liver	MAST	ngenes
MAF	4.13978860684598e-228	2.4613458663932	hepatocyte	liver	MAST	ngenes
MAFF	1.28176584140298e-78	1.00705928317759	hepatocyte	liver	MAST	ngenes
MAGED1	2.80371963342664e-10	-0.612661912628611	hepatocyte	liver	MAST	ngenes
MAGI1	6.56365625894073e-25	0.587243768209406	hepatocyte	liver	MAST	ngenes
MAGI2	1.4678919098625e-99	-2.52965117581112	hepatocyte	liver	MAST	ngenes
MAGI3	1.48368250577082e-46	-1.75969296783765	hepatocyte	liver	MAST	ngenes
MAGT1	1.60655858777889e-42	1.21936908873428	hepatocyte	liver	MAST	ngenes
MALAT1	5.32692533884896e-205	-1.1934269371138	hepatocyte	liver	MAST	ngenes
MAML1	5.41511427245122e-47	1.09333170940763	hepatocyte	liver	MAST	ngenes
MAML3	2.03254233406533e-294	-4.43369769227826	hepatocyte	liver	MAST	ngenes
MAN1A2	2.77340466973189e-32	-1.26659573245744	hepatocyte	liver	MAST	ngenes
MAN1C1	1.98815124741518e-144	-2.06724605992846	hepatocyte	liver	MAST	ngenes
MANBA	6.40978486144864e-20	-0.735384949862639	hepatocyte	liver	MAST	ngenes
MANF	2.59583231455382e-49	0.906811190900861	hepatocyte	liver	MAST	ngenes
MAOA	7.56703195726181e-08	-0.608325337441679	hepatocyte	liver	MAST	ngenes
MAOB	3.92750139134269e-28	-1.18209645005192	hepatocyte	liver	MAST	ngenes
MAP1LC3B	2.39231296136718e-68	1.06517974458057	hepatocyte	liver	MAST	ngenes
MAP2K3	7.62790655731472e-35	1.00987067149931	hepatocyte	liver	MAST	ngenes
MAP2K5	2.3284646572335e-29	-1.18441171178612	hepatocyte	liver	MAST	ngenes
MAP3K13	2.57886324757437e-114	-2.71541343868646	hepatocyte	liver	MAST	ngenes
MAP3K3	2.67084610058407e-65	-1.4448382058869	hepatocyte	liver	MAST	ngenes
MAP3K7	1.94053484892901e-20	-0.594363600558796	hepatocyte	liver	MAST	ngenes
MAP4	6.11345523401433e-17	0.900378477200178	hepatocyte	liver	MAST	ngenes
MAP4K4	2.3001935827046e-54	-1.85671484907256	hepatocyte	liver	MAST	ngenes
MAP4K5	1.02138560184416e-19	-0.629757060809028	hepatocyte	liver	MAST	ngenes
MAP7	1.6872525044335e-26	1.18682866217705	hepatocyte	liver	MAST	ngenes
MAPK1	1.86150335572653e-16	0.804070130454715	hepatocyte	liver	MAST	ngenes
MAPK14	1.18667414728818e-42	1.56240098631343	hepatocyte	liver	MAST	ngenes
MAPK1IP1L	7.25237252018458e-28	0.781467478224803	hepatocyte	liver	MAST	ngenes
MAPK4	2.02996928696066e-80	1.25280954565003	hepatocyte	liver	MAST	ngenes
MAPK6	7.39537678406291e-98	2.24583261609596	hepatocyte	liver	MAST	ngenes
MAPKAP1	3.62243956385992e-15	-0.831936565540607	hepatocyte	liver	MAST	ngenes
MAPKAPK2	1.25463826011517e-44	1.28139816363644	hepatocyte	liver	MAST	ngenes
MAPRE2	4.32300224611388e-23	0.782726264223681	hepatocyte	liver	MAST	ngenes
MAPT	2.4890550767312e-57	-1.06753311608047	hepatocyte	liver	MAST	ngenes
MARC1	2.75522260301118e-27	-0.858793696703843	hepatocyte	liver	MAST	ngenes
MARC2	8.36582600959684e-16	-0.954745123858888	hepatocyte	liver	MAST	ngenes
MARCH6	1.11346984932167e-66	1.91755497247613	hepatocyte	liver	MAST	ngenes
MARK3	5.9305394303183e-58	1.89391059617105	hepatocyte	liver	MAST	ngenes
MASP1	3.4504116422823e-73	1.90559971061476	hepatocyte	liver	MAST	ngenes
MASP2	2.55727655260582e-07	-0.612962587936237	hepatocyte	liver	MAST	ngenes
MAST2	6.36151085186718e-25	1.04430964463638	hepatocyte	liver	MAST	ngenes
MAST3	2.1544674730885e-40	-0.81616654608118	hepatocyte	liver	MAST	ngenes
MAST4	3.63765504551281e-54	1.70648817449401	hepatocyte	liver	MAST	ngenes
MAT1A	1.90818083082283e-204	-3.60779607274601	hepatocyte	liver	MAST	ngenes
MAT2A	6.184479137929e-61	-0.790660260201078	hepatocyte	liver	MAST	ngenes
MATN2	2.12063639261568e-33	-0.694747694010018	hepatocyte	liver	MAST	ngenes
MBD2	7.95840271374644e-22	-0.6931537437468	hepatocyte	liver	MAST	ngenes
MBD4	1.27951885936565e-23	-0.6290759198578	hepatocyte	liver	MAST	ngenes
MBD5	3.55556757695211e-32	-1.36235280296083	hepatocyte	liver	MAST	ngenes
MBD6	1.69676912717059e-25	-0.598133906810953	hepatocyte	liver	MAST	ngenes
MBNL2	6.49514245764935e-188	2.58779119551215	hepatocyte	liver	MAST	ngenes
MBP	1.05197242558968e-08	0.598850674745814	hepatocyte	liver	MAST	ngenes
MCC	7.13732927344536e-17	-1.00264726034053	hepatocyte	liver	MAST	ngenes
MCEE	2.80904986491623e-37	-0.786091981988651	hepatocyte	liver	MAST	ngenes
MCFD2	1.07853149816561e-17	0.617918558687001	hepatocyte	liver	MAST	ngenes
MCL1	7.57629369288957e-44	1.17521678233218	hepatocyte	liver	MAST	ngenes
MCM9	9.60335967282208e-52	-0.984972591699541	hepatocyte	liver	MAST	ngenes
MCPH1	5.13899778438488e-46	-1.31302294448858	hepatocyte	liver	MAST	ngenes
MDFIC	6.41771902098609e-25	-0.828182471490102	hepatocyte	liver	MAST	ngenes
MDH2	3.76413585893247e-38	0.918866167196778	hepatocyte	liver	MAST	ngenes
MDM2	5.23795084360359e-51	1.66538345091976	hepatocyte	liver	MAST	ngenes
MDN1	1.05967994363422e-09	0.617693268220425	hepatocyte	liver	MAST	ngenes
ME1	3.11301582685447e-113	-1.49275484477286	hepatocyte	liver	MAST	ngenes
MEAF6	1.23540833813863e-31	0.728653185762811	hepatocyte	liver	MAST	ngenes
MED13	7.70772154711593e-19	0.962655483469165	hepatocyte	liver	MAST	ngenes
MED13L	5.73651918408364e-40	1.36735277269866	hepatocyte	liver	MAST	ngenes
MEF2A	3.55601616165521e-30	-1.44440161251036	hepatocyte	liver	MAST	ngenes
MEGF9	1.5141150852202e-33	-1.32322422297062	hepatocyte	liver	MAST	ngenes
MEIS1	7.32606515218304e-47	-0.65760606592522	hepatocyte	liver	MAST	ngenes
MEIS2	8.21599201719433e-23	-0.991811787650892	hepatocyte	liver	MAST	ngenes
MERTK	6.54041473198593e-69	-0.987509767748578	hepatocyte	liver	MAST	ngenes
MET	2.63205622558452e-34	-1.04956305237555	hepatocyte	liver	MAST	ngenes
METAP2	4.12464825964761e-19	0.796696446130326	hepatocyte	liver	MAST	ngenes
METTL15	1.32228917715116e-25	-1.07364730825484	hepatocyte	liver	MAST	ngenes
METTL25	7.64483345390885e-55	-0.938976976097197	hepatocyte	liver	MAST	ngenes
METTL7A	1.7706209784845e-253	3.48901547458812	hepatocyte	liver	MAST	ngenes
MFN2	5.84589056586003e-37	0.943410293195488	hepatocyte	liver	MAST	ngenes
MFSD14C	2.7382302259985e-51	-0.981814004747567	hepatocyte	liver	MAST	ngenes
MFSD2A	9.99152467887551e-97	-2.40151138570906	hepatocyte	liver	MAST	ngenes
MGAT4B	2.72884983892153e-16	-0.593668336803062	hepatocyte	liver	MAST	ngenes
MGAT4D	1.29731458132025e-91	0.781434464054579	hepatocyte	liver	MAST	ngenes
MGAT5	2.24583202128014e-30	-0.9754678456486	hepatocyte	liver	MAST	ngenes
MGLL	6.1263820434861e-12	0.775066878311476	hepatocyte	liver	MAST	ngenes
MGMT	3.23913373142822e-40	-1.64489633588531	hepatocyte	liver	MAST	ngenes
MGRN1	8.83277500100954e-49	1.43135347258357	hepatocyte	liver	MAST	ngenes
MGST1	1.05873058816916e-70	1.87485438509977	hepatocyte	liver	MAST	ngenes
MIA2	3.16027651938551e-32	-1.40353307131852	hepatocyte	liver	MAST	ngenes
MIB1	2.98510832705147e-128	-1.99411968164326	hepatocyte	liver	MAST	ngenes
MICAL3	1.62646795580511e-98	2.47774304858559	hepatocyte	liver	MAST	ngenes
MICU1	1.95537993001056e-32	-1.45439165852851	hepatocyte	liver	MAST	ngenes
MICU3	6.46508104434314e-44	-1.3217447219176	hepatocyte	liver	MAST	ngenes
MIER1	1.18064219702458e-21	0.816026757675688	hepatocyte	liver	MAST	ngenes
MINDY2	1.00471375038944e-40	1.12600759330225	hepatocyte	liver	MAST	ngenes
MIPOL1	4.18515394230222e-41	-0.943354298909468	hepatocyte	liver	MAST	ngenes
MIR122HG	3.88731975549459e-204	-3.45817435197705	hepatocyte	liver	MAST	ngenes
MIR22HG	3.94823443327425e-66	-0.692053822627922	hepatocyte	liver	MAST	ngenes
MIR29B2CHG	1.84226339091292e-32	-0.754676563472594	hepatocyte	liver	MAST	ngenes
MIR34AHG	1.33395130017944e-23	0.786143833023459	hepatocyte	liver	MAST	ngenes
MIR646HG	8.28903122539174e-88	-1.3226347427058	hepatocyte	liver	MAST	ngenes
MIR99AHG	1.31601088338894e-31	-1.34795371660795	hepatocyte	liver	MAST	ngenes
MIRLET7BHG	1.23847493447432e-87	-1.18643508479028	hepatocyte	liver	MAST	ngenes
MKL1	2.37601507229029e-27	1.16094797642166	hepatocyte	liver	MAST	ngenes
MKL2	4.64846349102911e-42	-1.49499054920288	hepatocyte	liver	MAST	ngenes
MKLN1	2.34975414452503e-33	1.20139543040243	hepatocyte	liver	MAST	ngenes
MKNK2	1.67939505729461e-191	2.6236044380323	hepatocyte	liver	MAST	ngenes
MKRN1	2.12062275839426e-23	0.714486298486835	hepatocyte	liver	MAST	ngenes
MLF2	5.46443154154971e-34	0.83518463867511	hepatocyte	liver	MAST	ngenes
MLIP	0	-4.3906668091819	hepatocyte	liver	MAST	ngenes
MLLT10	6.48190822881198e-09	-0.715637654578969	hepatocyte	liver	MAST	ngenes
MLXIP	2.41334010004797e-49	-1.21188314308596	hepatocyte	liver	MAST	ngenes
MLXIPL	0	-4.01224788061051	hepatocyte	liver	MAST	ngenes
MMAB	9.05678844631795e-85	1.82313573310458	hepatocyte	liver	MAST	ngenes
MME	7.13792708896622e-151	-1.89668986117361	hepatocyte	liver	MAST	ngenes
MOB3B	8.60635303302721e-73	-0.95876024305877	hepatocyte	liver	MAST	ngenes
MOGAT1	3.63238376314533e-134	-1.882719986845	hepatocyte	liver	MAST	ngenes
MOGAT3	1.16361635791756e-45	-0.674294450368409	hepatocyte	liver	MAST	ngenes
MORF4L1	7.85360639470056e-92	1.83497483577676	hepatocyte	liver	MAST	ngenes
MOSMO	3.86466913506975e-43	-1.03271659956441	hepatocyte	liver	MAST	ngenes
MPDU1	1.25660497268046e-69	1.22508424773152	hepatocyte	liver	MAST	ngenes
MPDZ	2.61005436296273e-76	-2.01815435061309	hepatocyte	liver	MAST	ngenes
MPHOSPH8	2.63086397553668e-33	-0.975883555676491	hepatocyte	liver	MAST	ngenes
MPP6	1.6767586712874e-55	-1.09240255758716	hepatocyte	liver	MAST	ngenes
MPPED1	6.02037121147455e-31	0.678957775879927	hepatocyte	liver	MAST	ngenes
MPST	8.97882070164979e-20	0.935861399423803	hepatocyte	liver	MAST	ngenes
MRC1	5.85691623976266e-35	0.998169115154966	hepatocyte	liver	MAST	ngenes
MREG	7.44532502647791e-138	-1.80921525630282	hepatocyte	liver	MAST	ngenes
MRPL28	1.84849325870815e-29	0.591796833366044	hepatocyte	liver	MAST	ngenes
MRPL41	7.32596463824107e-85	1.21322568048827	hepatocyte	liver	MAST	ngenes
MRPL44	3.16463616704328e-63	0.667856222060954	hepatocyte	liver	MAST	ngenes
MRPL51	2.13388818675939e-54	0.642342696211593	hepatocyte	liver	MAST	ngenes
MRPL54	1.35777453191631e-48	0.610839453712125	hepatocyte	liver	MAST	ngenes
MRPS15	2.00952169318336e-71	0.949017118007406	hepatocyte	liver	MAST	ngenes
MRPS35	9.7238885189301e-23	0.681281471755147	hepatocyte	liver	MAST	ngenes
MSH3	1.28112482436929e-114	-2.45328878205478	hepatocyte	liver	MAST	ngenes
MSI2	5.77670754652466e-13	0.841560359084041	hepatocyte	liver	MAST	ngenes
MSMO1	1.13058768014646e-237	3.62022960218128	hepatocyte	liver	MAST	ngenes
MSN	1.20209332585982e-20	0.706582508637935	hepatocyte	liver	MAST	ngenes
MSRA	1.06318425324478e-12	-0.913612115637543	hepatocyte	liver	MAST	ngenes
MSRB1	4.92512414834058e-32	0.638348501292028	hepatocyte	liver	MAST	ngenes
MST1	6.51088136324935e-133	-2.64841743538463	hepatocyte	liver	MAST	ngenes
MT-ATP6	2.43360455105544e-83	1.47832051154081	hepatocyte	liver	MAST	ngenes
MT-CO1	0	4.68500938189174	hepatocyte	liver	MAST	ngenes
MT-CO2	0	6.0084439988681	hepatocyte	liver	MAST	ngenes
MT-CO3	1.24374573245404e-282	4.68649479124026	hepatocyte	liver	MAST	ngenes
MT-CYB	3.75851172917413e-234	3.7791480037021	hepatocyte	liver	MAST	ngenes
MT-ND1	4.03490859088792e-131	2.42880448653947	hepatocyte	liver	MAST	ngenes
MT-ND2	1.72235061748715e-269	4.25932519009471	hepatocyte	liver	MAST	ngenes
MT-ND3	5.98902753212314e-156	-3.25057743486417	hepatocyte	liver	MAST	ngenes
MT-ND4	2.41659584001285e-215	3.66939468085339	hepatocyte	liver	MAST	ngenes
MT-ND4L	0	4.2910064477981	hepatocyte	liver	MAST	ngenes
MT-ND5	0	5.10951540978615	hepatocyte	liver	MAST	ngenes
MT-ND6	0	4.81262285996144	hepatocyte	liver	MAST	ngenes
MT1A	0	5.36037748587046	hepatocyte	liver	MAST	ngenes
MT1E	0	6.9928293342093	hepatocyte	liver	MAST	ngenes
MT1F	0	8.19808966412323	hepatocyte	liver	MAST	ngenes
MT1G	0	8.99022236735171	hepatocyte	liver	MAST	ngenes
MT1H	0	5.21574984476274	hepatocyte	liver	MAST	ngenes
MT1HL1	3.13822611038981e-169	1.11544778409303	hepatocyte	liver	MAST	ngenes
MT1M	0	8.87113439888736	hepatocyte	liver	MAST	ngenes
MT1X	0	6.32275297724409	hepatocyte	liver	MAST	ngenes
MT2A	0	7.7355868415853	hepatocyte	liver	MAST	ngenes
MTDH	1.00725417601969e-83	2.21205170371461	hepatocyte	liver	MAST	ngenes
MTERF4	1.80063166779324e-28	-0.608937390874042	hepatocyte	liver	MAST	ngenes
MTFR1	1.28309350724548e-25	-0.842985064943125	hepatocyte	liver	MAST	ngenes
MTHFD1	1.0957551528038e-36	-1.41569695388956	hepatocyte	liver	MAST	ngenes
MTHFD2L	4.36828206185364e-156	-3.0310877449316	hepatocyte	liver	MAST	ngenes
MTM1	1.37293043507977e-30	-1.09370187148182	hepatocyte	liver	MAST	ngenes
MTMR4	1.20060062488285e-41	1.40762399032289	hepatocyte	liver	MAST	ngenes
MTPN	4.96193404768089e-28	0.622757518588496	hepatocyte	liver	MAST	ngenes
MTRNR2L10	1.42563571138407e-82	0.888622842801531	hepatocyte	liver	MAST	ngenes
MTRNR2L8	0	6.64551460362203	hepatocyte	liver	MAST	ngenes
MTUS1	8.93377876356954e-13	0.672217559188834	hepatocyte	liver	MAST	ngenes
MTUS2	2.53406204714458e-42	-0.954555248429046	hepatocyte	liver	MAST	ngenes
MUC13	2.8400752173833e-81	0.754639183276535	hepatocyte	liver	MAST	ngenes
MUC20-OT1	2.51821986890721e-29	-1.34415282800814	hepatocyte	liver	MAST	ngenes
MUM1	6.64246279935321e-89	-1.56738567166596	hepatocyte	liver	MAST	ngenes
MVB12B	3.96059557194491e-72	-1.02628937643543	hepatocyte	liver	MAST	ngenes
MVK	8.0605721530836e-33	-0.708517426875807	hepatocyte	liver	MAST	ngenes
MXI1	1.57890554271549e-51	1.27375985466991	hepatocyte	liver	MAST	ngenes
MYCBP2	7.53970261793825e-07	-0.630621757706932	hepatocyte	liver	MAST	ngenes
MYH9	7.61200520482987e-55	1.62730267595657	hepatocyte	liver	MAST	ngenes
MYL12A	1.39333596819823e-85	1.01691265585045	hepatocyte	liver	MAST	ngenes
MYL12B	5.72970178008153e-127	1.67314801791757	hepatocyte	liver	MAST	ngenes
MYL6	1.79385438937272e-112	2.1089873987822	hepatocyte	liver	MAST	ngenes
MYLK	1.1113080920731e-142	-2.895789467437	hepatocyte	liver	MAST	ngenes
MYO15A	8.17572948946814e-63	-0.784419448028699	hepatocyte	liver	MAST	ngenes
MYO16	6.16861308271861e-99	-1.66488808590136	hepatocyte	liver	MAST	ngenes
MYO18A	5.15168447871966e-36	-1.20754723349437	hepatocyte	liver	MAST	ngenes
MYO1D	2.29829950103494e-52	-1.42484540430339	hepatocyte	liver	MAST	ngenes
MYO1E	3.0679140661735e-111	2.50197351142078	hepatocyte	liver	MAST	ngenes
MYO9B	2.12757771212231e-20	-0.794501176831062	hepatocyte	liver	MAST	ngenes
MYOM1	8.67765282464356e-10	-0.709773922944754	hepatocyte	liver	MAST	ngenes
MYRIP	1.10438516668189e-170	-3.37689638534935	hepatocyte	liver	MAST	ngenes
MZF1	3.3712539835993e-42	-0.829846768535419	hepatocyte	liver	MAST	ngenes
N4BP2L2	9.45359290393921e-19	-1.09759067070904	hepatocyte	liver	MAST	ngenes
NAA16	4.57038451685483e-19	-0.588261900350694	hepatocyte	liver	MAST	ngenes
NAA20	3.71026709815862e-28	-0.600092383988459	hepatocyte	liver	MAST	ngenes
NAA25	1.15150607316686e-26	0.962053990359592	hepatocyte	liver	MAST	ngenes
NAA50	1.39464067353701e-24	0.914918668827533	hepatocyte	liver	MAST	ngenes
NAALADL2	5.0704877167913e-311	-4.03689694893055	hepatocyte	liver	MAST	ngenes
NABP1	1.82058312585618e-132	-1.2191771573287	hepatocyte	liver	MAST	ngenes
NACA	7.59652426673421e-36	0.841898816514647	hepatocyte	liver	MAST	ngenes
NACC2	3.03375019695079e-35	-0.900503083239305	hepatocyte	liver	MAST	ngenes
NADK2	4.14689931973696e-11	0.755074401648842	hepatocyte	liver	MAST	ngenes
NAIP	1.00608300755856e-53	-1.13140140994077	hepatocyte	liver	MAST	ngenes
NAP1L4	1.21731369644134e-15	0.784971055071554	hepatocyte	liver	MAST	ngenes
NAPG	6.43133790687885e-23	-0.64990798215379	hepatocyte	liver	MAST	ngenes
NAT1	4.04369052989883e-55	-0.936731739762917	hepatocyte	liver	MAST	ngenes
NAT2	4.81510875593217e-56	-0.753385783243666	hepatocyte	liver	MAST	ngenes
NAV2	0	4.51528930473657	hepatocyte	liver	MAST	ngenes
NAXD	3.2691397724669e-86	1.662460507355	hepatocyte	liver	MAST	ngenes
NBDY	4.88808758933102e-84	-0.679614123580992	hepatocyte	liver	MAST	ngenes
NBEAL1	1.29471902204013e-07	0.594415763395721	hepatocyte	liver	MAST	ngenes
NBPF1	2.84030748277764e-31	-0.593781212965659	hepatocyte	liver	MAST	ngenes
NBPF12	2.17639278632234e-38	-1.49444792034329	hepatocyte	liver	MAST	ngenes
NBPF14	3.71497391420592e-70	-0.834616269937339	hepatocyte	liver	MAST	ngenes
NBPF19	2.12678100890371e-90	-1.22826877545919	hepatocyte	liver	MAST	ngenes
NBPF9	9.06722435235903e-34	-1.08976724635367	hepatocyte	liver	MAST	ngenes
NCKAP5	5.1391357534872e-236	-3.95003782702416	hepatocyte	liver	MAST	ngenes
NCL	1.98958638308757e-29	0.929923005353794	hepatocyte	liver	MAST	ngenes
NCLN	3.17068745325456e-27	0.673761304858943	hepatocyte	liver	MAST	ngenes
NCOA4	6.63070177279272e-70	1.45728913865686	hepatocyte	liver	MAST	ngenes
NCOA7	6.49734919374414e-28	-0.874636102287956	hepatocyte	liver	MAST	ngenes
NCOR1	1.90075558443185e-15	1.00075477374318	hepatocyte	liver	MAST	ngenes
NCOR2	1.11293746697658e-19	-0.730006397807055	hepatocyte	liver	MAST	ngenes
NDFIP1	2.28829268162985e-31	1.13202096840799	hepatocyte	liver	MAST	ngenes
NDRG1	0	6.6283772486959	hepatocyte	liver	MAST	ngenes
NDST1	4.51664395820764e-13	-0.897283873780169	hepatocyte	liver	MAST	ngenes
NDUFA1	1.38922043685302e-52	0.589431891601666	hepatocyte	liver	MAST	ngenes
NDUFA2	1.01134399419286e-51	0.874062994857453	hepatocyte	liver	MAST	ngenes
NDUFA3	7.66823131772719e-144	1.41285037866871	hepatocyte	liver	MAST	ngenes
NDUFA4	6.46601635818354e-284	2.45979388968532	hepatocyte	liver	MAST	ngenes
NDUFAF6	7.41771653014395e-81	-1.68461322721969	hepatocyte	liver	MAST	ngenes
NDUFB10	1.49202074440572e-136	1.503747320297	hepatocyte	liver	MAST	ngenes
NDUFB11	1.38598171329487e-52	0.625542915165102	hepatocyte	liver	MAST	ngenes
NDUFB7	3.83708008028105e-94	1.15892055547023	hepatocyte	liver	MAST	ngenes
NDUFC1	1.18016314786447e-46	0.70231491824307	hepatocyte	liver	MAST	ngenes
NDUFS1	8.87433870685885e-26	1.09968339799629	hepatocyte	liver	MAST	ngenes
NDUFS2	3.11295041365878e-39	0.872306058472769	hepatocyte	liver	MAST	ngenes
NDUFS3	2.23689228615261e-30	0.612581170691592	hepatocyte	liver	MAST	ngenes
NDUFS4	2.11989114241176e-12	0.625189210152131	hepatocyte	liver	MAST	ngenes
NDUFS5	4.02531439678112e-49	0.692572278991366	hepatocyte	liver	MAST	ngenes
NDUFS6	4.55038499530567e-41	1.06222114517534	hepatocyte	liver	MAST	ngenes
NDUFS7	4.7648839454325e-31	0.664079252306002	hepatocyte	liver	MAST	ngenes
NDUFS8	1.46800458812324e-19	0.64821827832935	hepatocyte	liver	MAST	ngenes
NDUFV1	1.91232289796558e-16	0.621361033331246	hepatocyte	liver	MAST	ngenes
NDUFV2	2.23692094641492e-11	0.611091087149645	hepatocyte	liver	MAST	ngenes
NEAT1	0	-2.13888773575853	hepatocyte	liver	MAST	ngenes
NEDD4	1.29824011528772e-42	-1.49774597343472	hepatocyte	liver	MAST	ngenes
NEDD4L	0	4.82722787800123	hepatocyte	liver	MAST	ngenes
NEDD9	0	4.78060574303284	hepatocyte	liver	MAST	ngenes
NEK1	4.10060939963928e-38	-1.11403202808592	hepatocyte	liver	MAST	ngenes
NEK10	5.71340778528821e-49	-0.668479628215835	hepatocyte	liver	MAST	ngenes
NEK7	6.44631901048736e-26	-1.00827823290514	hepatocyte	liver	MAST	ngenes
NEMF	8.05026348612678e-11	0.709380997526522	hepatocyte	liver	MAST	ngenes
NEU3	8.56524257648169e-61	-0.837894193614946	hepatocyte	liver	MAST	ngenes
NF1	1.5131322261891e-14	0.929065665607228	hepatocyte	liver	MAST	ngenes
NFATC2IP	3.4773473661989e-35	-0.986327250807344	hepatocyte	liver	MAST	ngenes
NFATC3	7.05737361565054e-12	-0.876193095879763	hepatocyte	liver	MAST	ngenes
NFE2L2	2.24861223955981e-28	-1.17073344024964	hepatocyte	liver	MAST	ngenes
NFIB	1.72009785788328e-06	-0.591078463219154	hepatocyte	liver	MAST	ngenes
NFIC	1.25063836792322e-13	-0.77544515234464	hepatocyte	liver	MAST	ngenes
NFIL3	6.92310972197544e-164	2.54590849477689	hepatocyte	liver	MAST	ngenes
NFKBIZ	1.52768474198971e-61	-1.42744725840142	hepatocyte	liver	MAST	ngenes
NFX1	5.98314210596865e-30	1.3426089676433	hepatocyte	liver	MAST	ngenes
NGEF	2.7579813447895e-26	-0.863487183577231	hepatocyte	liver	MAST	ngenes
NGLY1	6.33937050055956e-141	2.60717494866019	hepatocyte	liver	MAST	ngenes
NHLRC3	2.76200126841945e-32	-0.804291661373432	hepatocyte	liver	MAST	ngenes
NHSL1	1.05695580444221e-19	-0.995889772155546	hepatocyte	liver	MAST	ngenes
NINL	3.50552563052655e-24	-0.72837374391015	hepatocyte	liver	MAST	ngenes
NIPAL1	7.56705009579328e-34	-0.776865030496694	hepatocyte	liver	MAST	ngenes
NIT1	3.57599621950997e-25	-0.585853234025742	hepatocyte	liver	MAST	ngenes
NKIRAS1	1.05006258810316e-26	0.677377984016396	hepatocyte	liver	MAST	ngenes
NKTR	3.26449861123937e-10	-0.770227880831407	hepatocyte	liver	MAST	ngenes
NLGN4Y	4.30410885455747e-32	-0.961137017536827	hepatocyte	liver	MAST	ngenes
NLK	1.50250276919709e-30	-1.0239423484162	hepatocyte	liver	MAST	ngenes
NME7	1.53285672547993e-27	-0.665120912598247	hepatocyte	liver	MAST	ngenes
NMRK1	1.50617818813116e-48	-0.730933399113349	hepatocyte	liver	MAST	ngenes
NMT1	5.53910724155635e-09	-0.627040543904382	hepatocyte	liver	MAST	ngenes
NNMT	9.95790842423009e-239	2.7930423007682	hepatocyte	liver	MAST	ngenes
NOCT	1.93152501051434e-209	2.73548154117437	hepatocyte	liver	MAST	ngenes
NOP53	2.42951056165942e-73	0.909705789354703	hepatocyte	liver	MAST	ngenes
NOP58	2.86735456486164e-33	1.18853510087594	hepatocyte	liver	MAST	ngenes
NORAD	2.81275482414122e-38	0.930773739831	hepatocyte	liver	MAST	ngenes
NOS1AP	6.09479726376619e-07	0.606705306557682	hepatocyte	liver	MAST	ngenes
NOTCH2	2.90191687910334e-45	-1.13907951281843	hepatocyte	liver	MAST	ngenes
NPAS2	3.24113862070388e-56	1.79002991621904	hepatocyte	liver	MAST	ngenes
NPC1L1	8.50450318182931e-15	-0.644500661337145	hepatocyte	liver	MAST	ngenes
NPC2	1.34537201366498e-81	0.78397549670029	hepatocyte	liver	MAST	ngenes
NPEPPS	4.42580978992154e-41	1.52213652646172	hepatocyte	liver	MAST	ngenes
NPLOC4	1.85228514988518e-39	1.38765462547231	hepatocyte	liver	MAST	ngenes
NR1H4	1.50264801890457e-11	-0.822011228185231	hepatocyte	liver	MAST	ngenes
NR1I2	2.38991381907197e-95	-1.77711122602134	hepatocyte	liver	MAST	ngenes
NR1I3	1.04433255045157e-21	1.01788287518137	hepatocyte	liver	MAST	ngenes
NR2F2-AS1	3.67439695432926e-75	-0.941701736639382	hepatocyte	liver	MAST	ngenes
NR3C2	3.11753333403097e-18	-1.08100740465634	hepatocyte	liver	MAST	ngenes
NR4A2	9.73482755554456e-49	0.725105618782472	hepatocyte	liver	MAST	ngenes
NR5A2	1.97306024732556e-26	0.981243437611668	hepatocyte	liver	MAST	ngenes
NRBP2	3.41555334431809e-56	-1.25391194239905	hepatocyte	liver	MAST	ngenes
NRDE2	8.63977833766469e-26	-0.734853296549761	hepatocyte	liver	MAST	ngenes
NREP	3.52680366448816e-34	-0.776224855595704	hepatocyte	liver	MAST	ngenes
NRF1	5.37200312567987e-29	-0.85085413962921	hepatocyte	liver	MAST	ngenes
NRG1	1.27608829914927e-10	0.680754067481973	hepatocyte	liver	MAST	ngenes
NRIP1	3.8908074760567e-11	-0.680501033359839	hepatocyte	liver	MAST	ngenes
NRP1	4.03338551308979e-119	-1.65487729865847	hepatocyte	liver	MAST	ngenes
NSD1	1.78614264551869e-22	-1.06676703967484	hepatocyte	liver	MAST	ngenes
NSD2	7.45416823185733e-53	-0.967671983515001	hepatocyte	liver	MAST	ngenes
NSD3	3.15748403892805e-10	-0.60979050985815	hepatocyte	liver	MAST	ngenes
NSFL1C	4.80293012015518e-43	0.893953779175301	hepatocyte	liver	MAST	ngenes
NSL1	1.55567928413795e-27	-0.623476499131306	hepatocyte	liver	MAST	ngenes
NSMCE2	1.26526153497291e-41	-1.60010887388279	hepatocyte	liver	MAST	ngenes
NSMF	6.86611754518577e-29	-0.599497085064131	hepatocyte	liver	MAST	ngenes
NSUN6	1.35343691680563e-24	-1.24630316048445	hepatocyte	liver	MAST	ngenes
NT5DC1	1.98785333897579e-146	-2.78106628217665	hepatocyte	liver	MAST	ngenes
NTHL1	2.24839467906705e-20	0.648511552030393	hepatocyte	liver	MAST	ngenes
NUAK1	6.55531323392772e-51	-0.65743877727583	hepatocyte	liver	MAST	ngenes
NUBPL	2.12335209872865e-30	-0.89867821499456	hepatocyte	liver	MAST	ngenes
NUCB1	7.43878623559339e-257	3.69587375181079	hepatocyte	liver	MAST	ngenes
NUCKS1	1.04515035944513e-151	2.8719257861046	hepatocyte	liver	MAST	ngenes
NUDT16L1	9.64209221428936e-96	1.24258608512129	hepatocyte	liver	MAST	ngenes
NUDT5	7.58979476727423e-31	-0.915270486208051	hepatocyte	liver	MAST	ngenes
NUDT7	2.54797139568814e-21	-0.620927202585041	hepatocyte	liver	MAST	ngenes
NUGGC	1.45084143235987e-102	-1.94661906642293	hepatocyte	liver	MAST	ngenes
NUP153	1.08432104036485e-72	1.79485127929392	hepatocyte	liver	MAST	ngenes
NUP210	1.94877802406904e-18	-0.686175736290538	hepatocyte	liver	MAST	ngenes
NUP50	4.23323697680958e-31	0.76160035581411	hepatocyte	liver	MAST	ngenes
NUP50-DT	1.24672925181074e-21	0.867721150521073	hepatocyte	liver	MAST	ngenes
NUP98	2.9532127115126e-15	0.746836534052221	hepatocyte	liver	MAST	ngenes
NUPR1	0	4.80779009480198	hepatocyte	liver	MAST	ngenes
NUTM2A-AS1	2.70077957289652e-52	-1.14399700664147	hepatocyte	liver	MAST	ngenes
NUTM2B-AS1	1.20665681349393e-30	-0.884939511639268	hepatocyte	liver	MAST	ngenes
NXN	3.662095058701e-18	-0.689415517101923	hepatocyte	liver	MAST	ngenes
OAF	1.75891620602362e-45	-1.65135492888408	hepatocyte	liver	MAST	ngenes
OAT	4.30352405625319e-51	0.96048035399651	hepatocyte	liver	MAST	ngenes
OCIAD1	2.87431330014769e-12	0.620694660156868	hepatocyte	liver	MAST	ngenes
ONECUT1	3.6190258648431e-48	-1.47929973347569	hepatocyte	liver	MAST	ngenes
ONECUT2	1.15281622905542e-48	-1.03147396435585	hepatocyte	liver	MAST	ngenes
OOEP	9.83364712597102e-200	1.98150792803866	hepatocyte	liver	MAST	ngenes
OPA1	9.93330198949024e-13	0.680351720431892	hepatocyte	liver	MAST	ngenes
OPTN	2.97908803030506e-82	1.72488874306013	hepatocyte	liver	MAST	ngenes
ORC2	1.16692206343541e-15	-0.643763854033828	hepatocyte	liver	MAST	ngenes
ORC5	3.81049938312493e-35	-0.71282916042516	hepatocyte	liver	MAST	ngenes
ORM1	0	3.96934405615061	hepatocyte	liver	MAST	ngenes
ORM2	4.60022445193495e-112	2.32881654520072	hepatocyte	liver	MAST	ngenes
ORMDL1	2.68722722286614e-69	-1.09598630770512	hepatocyte	liver	MAST	ngenes
ORMDL3	2.20352223795662e-29	0.709824140319915	hepatocyte	liver	MAST	ngenes
OS9	2.0608074915455e-76	1.61871321255107	hepatocyte	liver	MAST	ngenes
OSBP	4.62445653518939e-10	0.59801568230762	hepatocyte	liver	MAST	ngenes
OSBPL6	1.63576607024304e-67	-1.27708424193017	hepatocyte	liver	MAST	ngenes
OSBPL9	1.66608947670209e-166	2.88298580401423	hepatocyte	liver	MAST	ngenes
OSGIN1	1.0302655473009e-54	-1.01610343917794	hepatocyte	liver	MAST	ngenes
OST4	2.05771622335466e-83	0.786735431469939	hepatocyte	liver	MAST	ngenes
OSTC	5.90559169561354e-19	0.594017201851013	hepatocyte	liver	MAST	ngenes
OXNAD1	2.8854231850827e-82	-1.55016761926207	hepatocyte	liver	MAST	ngenes
OXR1	2.96306576322319e-12	-0.608951283637975	hepatocyte	liver	MAST	ngenes
OXSR1	6.57247500913197e-64	1.53767049317288	hepatocyte	liver	MAST	ngenes
P2RX7	2.02799566164506e-85	1.23088212848313	hepatocyte	liver	MAST	ngenes
P4HA1	7.32425565643996e-36	1.01122525688008	hepatocyte	liver	MAST	ngenes
P4HB	2.09195184402308e-223	3.43480176912377	hepatocyte	liver	MAST	ngenes
PABPC1	1.66421660914472e-34	1.09903115096462	hepatocyte	liver	MAST	ngenes
PABPN1	6.98956628603125e-18	-0.593269612125131	hepatocyte	liver	MAST	ngenes
PACRG	5.33272417287065e-85	-1.53585279605795	hepatocyte	liver	MAST	ngenes
PACSIN2	5.41016341931261e-41	1.37477687979979	hepatocyte	liver	MAST	ngenes
PAFAH1B1	1.35216611935424e-75	2.0767629833106	hepatocyte	liver	MAST	ngenes
PAFAH1B2	4.50672110765165e-22	0.697771429906785	hepatocyte	liver	MAST	ngenes
PAG1	1.67025765087963e-34	0.894121029576203	hepatocyte	liver	MAST	ngenes
PAH	8.61228909174666e-24	-0.883341170729201	hepatocyte	liver	MAST	ngenes
PAIP2	1.51226299052309e-24	0.772753331624181	hepatocyte	liver	MAST	ngenes
PAIP2B	8.18966862845623e-28	0.723093657667151	hepatocyte	liver	MAST	ngenes
PAK2	4.95847778871998e-31	1.27275390092408	hepatocyte	liver	MAST	ngenes
PALM2-AKAP2	6.00642978836263e-19	1.02064740082187	hepatocyte	liver	MAST	ngenes
PALMD	1.10156746868088e-124	-1.49141386008837	hepatocyte	liver	MAST	ngenes
PAM	1.30230833407621e-40	0.651000767059842	hepatocyte	liver	MAST	ngenes
PAN2	3.255069536067e-81	-1.23920190867444	hepatocyte	liver	MAST	ngenes
PAPOLA	7.25362824345788e-22	0.935647837419689	hepatocyte	liver	MAST	ngenes
PAPSS2	5.91076110448137e-25	-1.2784759300297	hepatocyte	liver	MAST	ngenes
PARD3B	6.72139554477339e-113	-2.66664759005259	hepatocyte	liver	MAST	ngenes
PARG	2.65600514810857e-42	-1.10868306706538	hepatocyte	liver	MAST	ngenes
PARP11	1.47285863482045e-37	-0.614016914890736	hepatocyte	liver	MAST	ngenes
PARP9	9.05237889758565e-33	-1.07762941868281	hepatocyte	liver	MAST	ngenes
PATJ	9.66589086726499e-18	-1.0769489160267	hepatocyte	liver	MAST	ngenes
PAWR	6.01574958853472e-12	-0.743069058509708	hepatocyte	liver	MAST	ngenes
PAXBP1	1.45559747864581e-44	-1.06667019384897	hepatocyte	liver	MAST	ngenes
PBLD	2.10528266194134e-25	1.11138444769515	hepatocyte	liver	MAST	ngenes
PBX1	7.89742339952225e-165	-2.09505996923739	hepatocyte	liver	MAST	ngenes
PBX3	1.52667414168678e-89	-2.03017468335842	hepatocyte	liver	MAST	ngenes
PC	9.20155605885622e-11	-0.806250621303358	hepatocyte	liver	MAST	ngenes
PCAT1	8.39270775350548e-22	-0.872837714605881	hepatocyte	liver	MAST	ngenes
PCBD2	1.30118271308305e-43	-1.13595333384251	hepatocyte	liver	MAST	ngenes
PCBP1	0	3.86837779282088	hepatocyte	liver	MAST	ngenes
PCBP2	5.13851274377211e-14	0.859303068093835	hepatocyte	liver	MAST	ngenes
PCCA	2.05067953578368e-59	1.06947275834342	hepatocyte	liver	MAST	ngenes
PCDH9	7.2645436576226e-62	-1.1961272117567	hepatocyte	liver	MAST	ngenes
PCF11	4.29865189441724e-49	-0.897902353814656	hepatocyte	liver	MAST	ngenes
PCGF3	2.51555366062007e-54	-1.08960365741524	hepatocyte	liver	MAST	ngenes
PCK1	0	3.04411877520291	hepatocyte	liver	MAST	ngenes
PCK2	5.77630665204524e-25	-0.617144673090995	hepatocyte	liver	MAST	ngenes
PCM1	1.30165018251556e-29	-1.34888946984194	hepatocyte	liver	MAST	ngenes
PCMT1	1.8815963415412e-29	1.00289471282212	hepatocyte	liver	MAST	ngenes
PCMTD1	5.8483346203421e-15	-0.714672166732017	hepatocyte	liver	MAST	ngenes
PCNT	1.14051824410852e-16	0.669148086944882	hepatocyte	liver	MAST	ngenes
PCSK5	1.1355266918642e-70	-1.26930592315864	hepatocyte	liver	MAST	ngenes
PCSK6	7.38168141503518e-78	1.18064271474176	hepatocyte	liver	MAST	ngenes
PCYT2	3.03318415991388e-13	-0.644315606397492	hepatocyte	liver	MAST	ngenes
PDCD4	1.50285193201786e-141	2.07171588585357	hepatocyte	liver	MAST	ngenes
PDCD7	2.45605389776907e-47	-0.755491302472973	hepatocyte	liver	MAST	ngenes
PDE3B	3.13589773824951e-20	-1.07737992050651	hepatocyte	liver	MAST	ngenes
[truncated: 48,492 more rows]
