# Supplementary material for: Single-nuclei characterization of pervasive transcriptional signatures across organs in response to COVID-19
Source: eLife. 2023 Oct 13;12:e81090. doi: 10.7554/eLife.81090 (PMC10575628; doi:10.7554/eLife.81090)
Supplement: Supplementary file 3. [file elife-81090-supp3.xlsx]

## Sheet: liver
Term_Description	cell_type	Fold_Enrichment	highest_p	support	database	significant_genes	direction	organ
BIOCARTA_MET_PATHWAY	endothelial	6.25068	1.74321e-07	0.073033	BioCarta	ITGB1, JUN, PIK3R1, PTEN, PTEN, PTPN11, RAP1B, STAT3	up	liver
BIOCARTA_INSULIN_PATHWAY	endothelial	5.61285	3.23865e-06	0.0375879	BioCarta	INSR, JUN, PIK3R1, PTPN11	up	liver
BIOCARTA_TNFR2_PATHWAY	endothelial	5.52515	5.41716e-06	0.02	BioCarta	TANK, TNFAIP3, TRAF3	up	liver
BIOCARTA_HIF_PATHWAY	endothelial	7.85799	6.91919e-06	0.035	BioCarta	ASPH, HSP90AA1, JUN, VEGFA	up	liver
BIOCARTA_RHO_PATHWAY	endothelial	7.01607	3.32432e-05	0.015	BioCarta	ARHGAP5, ARHGAP6, DIAPH1, PPP1R12B, VCL	up	liver
BIOCARTA_RANBP2_PATHWAY	endothelial	8.03659	7.26267e-05	0.0403046	BioCarta	MDM2, PIAS1, PIAS2	up	liver
BIOCARTA_FBW7_PATHWAY	endothelial	6.54833	9.30481e-05	0.0250628	BioCarta	CUL1, FBXW7	up	liver
BIOCARTA_LEPTIN_PATHWAY	endothelial	8.03659	0.00010882	0.005	BioCarta	ACACA, ACACA, LEPR, PRKAG2	up	liver
BIOCARTA_SHH_PATHWAY	endothelial	3.68343	0.000112565	0.00520073	BioCarta	GSK3B, PRKAR1A	up	liver
BIOCARTA_ECM_PATHWAY	endothelial	7.7546	0.000124553	0.0350879	BioCarta	ARHGAP5, DIAPH1, FYN, ITGB1, PIK3R1	up	liver
BIOCARTA_IGF1MTOR_PATHWAY	endothelial	4.65276	0.000124553	0.0375879	BioCarta	GSK3B, PIK3R1, PTEN, PTEN	up	liver
BIOCARTA_PTEN_PATHWAY	endothelial	4.91125	0.000124553	0.0325754	BioCarta	ITGB1, PIK3R1, PTEN, PTEN	up	liver
BIOCARTA_RAB_PATHWAY	endothelial	4.53346	0.000158256	0.00520073	BioCarta	RAB1A, RAB6A	up	liver
BIOCARTA_IGF1_PATHWAY	endothelial	4.20964	0.000188501	0.0312044	BioCarta	JUN, PIK3R1, PTPN11	up	liver
BIOCARTA_CTCF_PATHWAY	endothelial	3.68343	0.000200238	0.0491935	BioCarta	MDM2, PIK3R1, PTEN, PTEN	up	liver
BIOCARTA_TEL_PATHWAY	endothelial	3.46676	0.000243674	0.005	BioCarta	HSP90AA1, TNKS, TNKS	up	liver
BIOCARTA_TGFB_PATHWAY	endothelial	3.10184	0.000375123	0.02	BioCarta	SMAD3, SMAD7	up	liver
BIOCARTA_41BB_PATHWAY	endothelial	3.27416	0.000575872	0.015	BioCarta	JUN, MAP3K5	up	liver
BIOCARTA_D4GDI_PATHWAY	endothelial	4.91125	0.000599516	0.00507614	BioCarta	ARHGAP5, JUN	up	liver
BIOCARTA_ATM_PATHWAY	endothelial	3.10184	0.000660348	0.0100503	BioCarta	JUN, MDM2	up	liver
BIOCARTA_STRESS_PATHWAY	endothelial	3.68343	0.000733459	0.0100503	BioCarta	CRADD, JUN, TANK	up	liver
BIOCARTA_INTEGRIN_PATHWAY	endothelial	5.20014	0.000781972	0.0303038	BioCarta	FYN, ITGB1, JUN, PPP1R12B, TNS1, VCL	up	liver
BIOCARTA_HSWI_SNF_PATHWAY	endothelial	7.36687	0.000795929	0.015	BioCarta	ACTB, NF1, SMARCC1	up	liver
BIOCARTA_VEGF_PATHWAY	endothelial	3.27416	0.000890202	0.01	BioCarta	FLT1, PIK3R1, VEGFA	up	liver
ubiquitin-protein transferase activity	endothelial	3.51601	3.72278e-14	0.0701759	GO-All	CBL, UBE2K, MDM2, RNF4, TNFAIP3, TRAF3, UBE2B, UBE2D3, UBE2E2, UBE2G1, UBE2H, WWP1, NEDD4L, ARIH1, UBE2R2, RNF130, COP1, SMURF2, ITCH, UBR3, RNF217	up	liver
protein K48-linked ubiquitination	endothelial	6.67188	5.32991e-14	0.0576382	GO-All	UBE2K, RNF4, TNFAIP3, UBE2B, UBE2D3, UBE2E2, UBE2G1, UBE2H, NEDD4L, UBR5, UBE2R2, ITCH	up	liver
protein ubiquitination	endothelial	2.96418	4.75009e-10	0.0368922	GO-All	CBL, MDM2, NEDD4, NFX1, UBE2B, UBE2D3, CUL1, WWP1, NEDD4L, ARIH1, FBXL2, FBXL5, UBA6, FBXW7, FBXL17, ITCH, ANAPC16	up	liver
SCF-dependent proteasomal ubiquitin-dependent protein catabolic process	endothelial	7.01607	1.46903e-09	0.00527031	GO-All	CUL1, FBXL2, FBXL5, FBXW7, FBXL17	up	liver
SCF ubiquitin ligase complex	endothelial	5.0806	8.49498e-09	0.00527031	GO-All	CUL1, FBXL2, FBXL5, FBXW7, FBXL17	up	liver
ubiquitin-dependent protein catabolic process	endothelial	3.33594	1.31988e-07	0.025	GO-All	CBL, UBE2K, MDM2, NEDD4, UBE2B, NEDD4L, ARIH1, UBA6, SMURF2, ITCH, UBR3, RNF217	up	liver
ubiquitin protein ligase binding	endothelial	3.05679	1.422e-07	0.125952	GO-All	FHIT, GSK3B, UBE2K, HSPA1A, HSPA5, HSPA9, HSP90AA1, JUN, SMAD3, SMAD7, MDM2, PRKAR1A, TRAF3, UBE2B, UBE2G1, VCL, USP13, TANK, FAF1, ARIH1, SNX9, FBXW7, AMBRA1, RTN4, CCDC50	up	liver
beta-catenin binding	endothelial	4.91125	3.97673e-07	0.0457101	GO-All	CTNNA1, ESR1, GSK3B, SMAD7, PTPRK, PXN, TBL1X, TCF4, TCF7L2, VCL, TBL1XR1	up	liver
regulation of small GTPase mediated signal transduction	endothelial	3.17787	4.8397e-07	0.005	GO-All	ARHGAP5, ARHGAP6, TRIO, ARHGAP29, FAM13A, AKAP13, ARHGAP26, PLEKHG1, ARHGAP21, STARD13, FGD4	up	liver
chromatin	endothelial	3.13181	1.70643e-06	0.052439	GO-All	EGR1, ESR1, HLCS, SMAD3, MEF2A, NEDD4, SRPK1, SRPK2, STAT3, TCF4, TCF7L2, TCF12, UBE2B, NRIP1, NCOR1, USP3, KDM4C, PDS5A, AHCTF1, ANKRD17, KMT2E, NUCKS1	up	liver
ubiquitin binding	endothelial	5.01574	2.03931e-06	0.0156967	GO-All	SMAD3, MDM2, NEDD4, TNFAIP3, USP13, FAF1, UBAP1, DDI2	up	liver
DNA-binding transcription repressor activity, RNA polymerase II-specific	endothelial	2.09124	2.38441e-06	0.01	GO-All	BACH1, CREM, DACH1, ENO1, JUN, MXI1, NFX1, SREBF2, BHLHE40, LRRFIP1, FOXK1	up	liver
ubiquitin protein ligase activity	endothelial	2.59314	5.80462e-06	0.0100251	GO-All	CBL, MDM2, NEDD4, NFX1, UBE2D3, HECTD1, UBR5, SH3RF1, COP1, SMURF2, ITCH	up	liver
COPII-coated vesicle cargo loading	endothelial	14.7337	6.08371e-06	0.0475	GO-All	RAB1A, SEC24D, SEC24B, SEC23A, SEC24A, SEC31A	up	liver
COPII vesicle coat	endothelial	12.2781	6.08371e-06	0.0360442	GO-All	SEC24D, SEC24B, SEC23A, SEC24A, SEC31A	up	liver
transcription corepressor activity	endothelial	3.5936	6.25309e-06	0.0327284	GO-All	HNRNPU, HSPA1A, PEX14, TBL1X, NRIP1, PIAS1, LIMD1, CDYL, NCOR1, N4BP2L2, ARID5A, RBFOX2, TBL1XR1, LCOR, JAZF1	up	liver
phosphatidylinositol 3-kinase signaling	endothelial	5.8935	6.68631e-06	0.01	GO-All	ZFP36L1, NF1, PIK3CB, PIK3R1, PLEKHA1	up	liver
SH3 domain binding	endothelial	3.06953	8.67339e-06	0.005	GO-All	CBL, ADAM9, ABI1, EVL, REPS1	up	liver
protein K63-linked ubiquitination	endothelial	4.91125	1.18255e-05	0.00501256	GO-All	NEDD4, RNF4, UBE2B, UBE2E2, UBE2G1, ITCH	up	liver
response to hypoxia	endothelial	5.70338	1.19387e-05	0.0200503	GO-All	EGR1, EPAS1, ITPR1, ITPR2, SMAD3, NF1, PLOD2, ADAM17, VEGFA, LIMD1, EGLN1, EGLN3	up	liver
ATP binding	endothelial	3.43567	2.0159e-05	0.0489804	GO-All	ABCA1, ACVR1, DAPK3, ERN1, HNRNPU, HSPA1A, HSPA5, HSP90AA1, INSR, MAP3K5, MYH9, PGK1, SRPK1, SRPK2, TOP1, CDC42BPB, ABCG1, TLK1, IRAK3, SIK2, SIK3, MTHFD1L, OLA1, PRKAG2, SNRK, WNK1	up	liver
GDP binding	endothelial	2.83341	3.01332e-05	0.005	GO-All	RAP1B, RHEB, SRP54, RAB10, RAB8B	up	liver
RNA polymerase II cis-regulatory region sequence-specific DNA binding	endothelial	2.58487	3.25119e-05	0.0493902	GO-All	KLF6, DACH1, ESR1, HNRNPU, RBPJ, JUN, SMAD3, MEF2A, NFIA, NFIB, NFIC, NPAS2, RORA, SREBF2, STAT3, TCF4, TCF7L2, TCF12, TOP1, NRIP1, LRRFIP1, LITAF, NFAT5, ATF6, ZNF644	up	liver
ubiquitin conjugating enzyme activity	endothelial	5.61285	5.17622e-05	0.0180221	GO-All	UBE2D3, UBE2E2, UBE2G1, UBE2R2	up	liver
thiol-dependent deubiquitinase	endothelial	3.02231	5.51511e-05	0.0100251	GO-All	TNFAIP3, USP13, USP34, USP15, USP3, TANK, USP53, USP31	up	liver
protein domain specific binding	endothelial	2.84514	5.71646e-05	0.00507614	GO-All	HSPA5, INSR, MDM2, MAP3K5, MYH9, MYO1D, NEDD4, PRKAR1A, RAB6A, TBL1X, TFDP2, TOP1, BHLHE40, CNTLN	up	liver
SUMO transferase activity	endothelial	4.91125	8.46852e-05	0.0101013	GO-All	MDM2, PIAS1, PIAS2	up	liver
cadherin binding	endothelial	6.31446	8.76085e-05	0.00753807	GO-All	ACVR1, CDH13, CTNNA1, PTPN11, VCL, NDRG1	up	liver
protein K11-linked ubiquitination	endothelial	5.45694	9.23798e-05	0.0158109	GO-All	RNF4, UBE2B, UBE2D3, UBE2E2, UBE2H	up	liver
transcription factor binding	endothelial	2.67886	9.66587e-05	0.0438415	GO-All	EPAS1, ESR1, JUN, SMAD3, NFIA, PIK3R1, STAT3, TBL1X, TCF7L2, TCF12, TFDP2, PIAS2, ARID5A, BCAS3, NUCKS1	up	liver
transforming growth factor beta receptor binding	endothelial	8.41928	9.66587e-05	0.005	GO-All	SMAD3, USP15	up	liver
Ubiquitin mediated proteolysis	endothelial	5.16219	3.96907e-22	0.243052	KEGG	UBC, UBA6, UBE2B, UBE2D3, UBE2E2, UBE2G1, UBE2H, UBE2R2, UBE2K, SMURF2, ITCH, WWP1, NEDD4, NEDD4L, UBR5, HERC4, MDM2, CBL, CBLB, COP1, PIAS1, PIAS2, CUL1, FBXW7	up	liver
Proteoglycans in cancer	endothelial	3.33868	5.99981e-12	0.155389	KEGG	RRAS2, ESR1, ACTB, FLNB, PIK3CB, PIK3R1, PPP1CB, PPP1R12B, ITPR1, ITPR2, CAMK2D, STAT3, RPS6, VEGFA, CBL, MDM2, ITGB1, MSN, FGFR1, PTPN11, PLCG2, PXN, CTSL	up	liver
HIF-1 signaling pathway	endothelial	5.23254	1.34615e-09	0.0782653	KEGG	STAT3, INSR, PIK3CB, PIK3R1, RPS6, EGLN1, EGLN3, PLCG2, CAMK2D, VEGFA, FLT1, SERPINE1, ANGPT2, PDK1, HK1, PFKP, ENO1, PGK1, PFKFB3	up	liver
Focal adhesion	endothelial	3.27416	8.90058e-09	0.131327	KEGG	COL4A2, COL4A1, LAMC1, VWF, ITGB1, VEGFA, FLT1, ARHGAP5, DIAPH1, PPP1CB, PPP1R12B, ACTB, FLNB, PXN, VCL, GSK3B, PIK3CB, PIK3R1, PTEN, RAP1B, JUN, FYN	up	liver
ErbB signaling pathway	endothelial	2.84024	5.94129e-08	0.0516882	KEGG	PLCG2, CAMK2D, CBL, CBLB, JUN, PIK3CB, PIK3R1, GSK3B	up	liver
Axon guidance	endothelial	2.48321	1.00908e-07	0.035	KEGG	PLCG2, FYN, ABLIM3, PTPN11, EFNA5, ROBO2, LIMK2, GSK3B, ITGB1, CAMK2D, PIK3CB, PIK3R1, PARD3, SSH1, SSH2	up	liver
Insulin resistance	endothelial	3.89193	1.5821e-07	0.11587	KEGG	RPS6KA3, PPP1CB, INSR, PTPN1, PTPN11, PIK3CB, PIK3R1, STAT3, GSK3B, PRKAG2, PRKCE, PTEN, OGT, CREB5	up	liver
Renal cell carcinoma	endothelial	4.08011	5.03491e-07	0.040876	KEGG	EPAS1, EGLN1, EGLN3, VEGFA, PIK3CB, PIK3R1, RAP1B, PTPN11, JUN	up	liver
Bacterial invasion of epithelial cells	endothelial	4.27065	9.24258e-07	0.115	KEGG	CTNNA1, PIK3R1, PIK3CB, ACTR3, ARPC2, ACTB, CBL, PXN, ITGB1, VCL	up	liver
Tight junction	endothelial	4.02661	1.23948e-06	0.106071	KEGG	MPDZ, DLG1, PPP2R1B, PPP2R2A, PARD3, DLG2, NEDD4, NEDD4L, JUN, YBX3, MSN, PRKCE, ACTB, MAP3K5, ACTR3, ARPC2, PRKAG2, MYH9, MAGI1, RAB8B, ITGB1, RAPGEF2	up	liver
Lipid and atherosclerosis	endothelial	2.61627	4.35379e-06	0.108886	KEGG	PIK3CB, PIK3R1, STAT3, JUN, HSPA1A, HSP90AA1, TRAF3, TANK, RAP1B, HSPA5, ATF6, ITPR1, CAMK2D, ERN1, MAP3K5, ABCA1, ABCG1, GSK3B, TNFRSF10B	up	liver
Prostate cancer	endothelial	2.7341	4.4415e-06	0.0930388	KEGG	FGFR1, PIK3CB, PIK3R1, PTEN, MDM2, GSK3B, CREB5, TCF7L2, HSP90AA1	up	liver
Regulation of actin cytoskeleton	endothelial	2.89167	4.67911e-06	0.0964492	KEGG	FGFR1, ITGB1, RRAS2, PIK3CB, PIK3R1, ARHGEF7, PPP1CB, PPP1R12B, MYH9, DIAPH1, DIAPH2, LIMK2, ACTR3, ARPC2, ACTB, PXN, MSN, TMSB4X, SSH1, SSH2, VCL	up	liver
Hippo signaling pathway	endothelial	3.51268	5.45688e-06	0.080308	KEGG	PARD3, WWTR1, LIMD1, RASSF1, PPP2R1B, PPP2R2A, PPP1CB, DLG1, DLG2, TEAD1, SMAD7, SMAD3, SERPINE1, ID2, GSK3B, TCF7L2, ACTB, CTNNA1	up	liver
Shigellosis	endothelial	2.86489	5.84292e-06	0.186786	KEGG	ITGB1, PXN, ACTR3, ARPC2, ACTB, DIAPH1, VCL, PIK3CB, PIK3R1, GSK3B, MDM2, PLCG2, ITPR1, ITPR2, HK1, PRKCE, NOD1, JUN, UBE2D3, CUL1, UBC	up	liver
Leukocyte transendothelial migration	endothelial	3.21463	5.84292e-06	0.0708902	KEGG	ITGB1, MSN, ACTB, PIK3CB, PIK3R1, CTNNA1, PTPN11, PLCG2, PXN, ARHGAP5, RAP1B, VCL	up	liver
Human cytomegalovirus infection	endothelial	1.71784	6.13292e-06	0.0252551	KEGG	PIK3CB, PIK3R1, RHEB, ITPR1, ITPR2, AKAP13, GSK3B, STAT3, VEGFA, CREB5, PXN, B2M, MDM2	up	liver
Ras signaling pathway	endothelial	2.22643	6.39928e-06	0.0187719	KEGG	VEGFA, ANGPT2, EFNA5, FGFR1, INSR, FLT1, PTPN11, PLCG2, RRAS2, NF1, RASSF1, PIK3CB, PIK3R1, RAPGEF5, RAP1B, EXOC2, PLD1	up	liver
Hippo signaling pathway - multiple species	endothelial	5.26205	1.0803e-05	0.005	KEGG	RASSF1, LIMD1, WWTR1, TEAD1, RASSF2	up	liver
Adherens junction	endothelial	5.8042	1.12855e-05	0.140352	KEGG	PARD3, FARP2, SORBS1, VCL, CTNNA1, ACTB, PTPN1, TCF7L2, INSR, FGFR1, FYN, YES1, SMAD3	up	liver
Insulin signaling pathway	endothelial	3.46676	1.16331e-05	0.0775	KEGG	INSR, PIK3R1, PIK3CB, GSK3B, PPP1CB, PHKA2, PRKAR1A, SORBS1, CBL, CBLB, ACACA, HK1, PRKAG2, RPS6, RHEB, PTPN1	up	liver
Yersinia infection	endothelial	2.40105	1.16331e-05	0.0538158	KEGG	ITGB1, ACTR3, ARPC2, ACTB, PXN, ARHGEF7, RPS6KA3, JUN, PIK3CB, PIK3R1, GSK3B	up	liver
TNF signaling pathway	endothelial	2.12378	1.2438e-05	0.035	KEGG	JUN, ITCH, MAP3K5, CREB5, TNFAIP3, TRAF3, PIK3CB, PIK3R1	up	liver
Protein processing in endoplasmic reticulum	endothelial	3.45606	1.49966e-05	0.0961696	KEGG	HSPA5, MAN1A1, SEC31A, SEC23A, SEC24B, SEC24A, SEC24D, HSPA1A, DNAJC5, HSP90AA1, RAD23B, NGLY1, ATF6, ERN1, MAP3K5, UBE2G1, SEL1L, UBE2D3, CUL1	up	liver
Hepatocellular carcinoma	endothelial	2.10482	1.68501e-05	0.0429678	KEGG	PLCG2, PIK3CB, PIK3R1, PTEN, SMAD3, LRP6, GSK3B, TCF7L2, ACTB, PHF10, SMARCC1, ARID2	up	liver
Endocytosis	endothelial	2.68998	2.97023e-05	0.11848	KEGG	PLD1, SMAD3, CBL, CBLB, NEDD4, NEDD4L, MDM2, ITCH, SMURF2, WWP1, GRK5, ACTR3, ARPC2, HSPA1A, CAPZA2, CAPZB, VPS37A, EEA1, RAB10, PARD3, SMAP1, PSD3	up	liver
AMPK signaling pathway	endothelial	4.24531	3.34617e-05	0.0363757	KEGG	LEPR, ADIPOR2, PRKAG2, PFKFB3, PFKP, CREB5, ACACA, PPP2R1B, PPP2R2A, PPP2R5C, PPP2R5E, TBC1D1, RAB10, INSR, PIK3CB, PIK3R1, RHEB	up	liver
Chronic myeloid leukemia	endothelial	2.71411	3.65569e-05	0.056857	KEGG	CBL, PIK3CB, PIK3R1, MDM2, PTPN11, SMAD3, MECOM	up	liver
Glioma	endothelial	2.3574	3.65569e-05	0.0310129	KEGG	PLCG2, CAMK2D, PIK3CB, PIK3R1, PTEN, MDM2	up	liver
Rap1 signaling pathway	endothelial	2.87488	4.26723e-05	0.0415722	KEGG	RAP1B, RAPGEF5, VEGFA, ANGPT2, EFNA5, FGFR1, INSR, FLT1, MAGI1, MAGI2, MAGI3, RAPGEF2, SIPA1L1, EVL, ACTB, FARP2, PARD3, ITGB1, PIK3CB, PIK3R1	up	liver
Downregulation of TGF-beta receptor signaling	endothelial	9.06692	7.2848e-13	0.185	Reactome	NEDD4L, PPP1CB, SMAD3, SMAD7, SMURF2, UBC, USP15, XPO1	up	liver
TGF-beta receptor signaling activates SMADs	endothelial	8.28773	2.42893e-12	0.21	Reactome	CBL, NEDD4L, PPP1CB, SMAD3, SMAD7, SMURF2, UBC, USP15, XPO1	up	liver
Signaling by TGF-beta Receptor Complex	endothelial	6.45863	2.51873e-11	0.21	Reactome	CBL, CCNT2, NCOR1, NEDD4L, PARD3, PPP1CB, SERPINE1, SMAD3, SMAD7, SMURF2, TFDP2, UBC, UBE2D3, USP15, WWTR1, XPO1	up	liver
Signaling by TGFB family members	endothelial	4.62235	4.25744e-10	0.1675	Reactome	CBL, CCNT2, NCOR1, NEDD4L, PARD3, PPP1CB, SERPINE1, SMAD3, SMAD7, SMURF2, TFDP2, UBC, UBE2D3, USP15, WWTR1, XPO1	up	liver
Deubiquitination	endothelial	2.93501	1.77553e-09	0.245	Reactome	ACTB, BRE, ESR1, FOXK1, IL33, MBD5, MDM2, NOD1, OGT, PARK2, PSMB7, PSME4, PTEN, RAD23B, SMAD3, SMAD7, SMURF2, TNFAIP3, TNKS, TRAF3, UBC, USP13, USP15, USP3, USP34	up	liver
Chromatin modifying enzymes	endothelial	2.63888	8.27351e-09	0.07	Reactome	ACTB, ARID2, ARID4B, BRWD1, KDM4C, KMT2C, KMT2E, MECOM, MORF4L2, NCOR1, OGT, SETD7, SMARCC1, SUPT3H, TBL1X, TBL1XR1, UTY, YEATS2	up	liver
Chromatin organization	endothelial	2.63888	8.27351e-09	0.07	Reactome	ACTB, ARID2, ARID4B, BRWD1, KDM4C, KMT2C, KMT2E, MECOM, MORF4L2, NCOR1, OGT, SETD7, SMARCC1, SUPT3H, TBL1X, TBL1XR1, UTY, YEATS2	up	liver
Protein ubiquitination	endothelial	4.53346	2.42795e-08	0.0478571	Reactome	CDC73, PEX14, UBA6, UBC, UBE2B, UBE2D3, UBE2G1, UBE2H, UBE2K, UBE2R2	up	liver
Regulation of BACH1 activity	endothelial	7.85799	4.49806e-08	0.0425	Reactome	BACH1, CUL1, FBXL17, UBC	up	liver
Synthesis of active ubiquitin: roles of E1 and E2 enzymes	endothelial	6.87575	5.84896e-08	0.045	Reactome	UBA6, UBC, UBE2B, UBE2G1, UBE2H, UBE2K, UBE2R2	up	liver
Signaling by SCF-KIT	endothelial	4.79703	2.06886e-07	0.0627198	Reactome	CBL, FYN, GRB10, PIK3R1, PTPN11, STAT3, YES1	up	liver
RHOF GTPase cycle	endothelial	7.71767	5.2068e-07	0.0625	Reactome	ACTB, AKAP12, ARHGAP21, ARHGAP5, CAPZB, DIAPH1, DIAPH2, FARP1, MCAM, PIK3R1, SLC4A7	up	liver
PI3K/AKT Signaling in Cancer	endothelial	2.80643	5.26963e-07	0.12	Reactome	ESR1, FGFR1, FYN, GSK3B, MDM2, PIK3CB, PIK3R1, PTEN, PTPN11, RICTOR	up	liver
Signaling by NOTCH	endothelial	2.94675	7.65573e-07	0.12	Reactome	ADAM17, B4GALT1, CUL1, FBXW7, ITCH, JUN, NCOR1, NUMB, PSMB7, RAB6A, RBPJ, SEL1L, SMAD3, TBL1X, TBL1XR1, TFDP2, TNRC6B, UBC	up	liver
Regulation of HMOX1 expression and activity	endothelial	2.60007	8.38706e-07	0.02	Reactome	BACH1, CUL1, FBXL17, PSMB7, PSME4, UBC	up	liver
Regulation of RUNX2 expression and activity	endothelial	3.27416	8.38706e-07	0.1075	Reactome	CUL1, ESR1, FBXW7, GSK3B, PSMB7, PSME4, UBC, WWP1	up	liver
Signaling by MET	endothelial	4.39813	1.09516e-06	0.1	Reactome	CBL, DOCK7, ITGB1, LAMC1, PIK3R1, PTPN1, PTPN11, RAP1B, STAT3, UBC	up	liver
Signaling by ALK fusions and activated point mutants	endothelial	6.67188	1.10697e-06	0.135327	Reactome	CUL1, EML4, MSN, MYH9, PIK3R1, PPM1B, PRKAR1A, RPS6, SEC31A, STAT3, TPM4, VCL	up	liver
Signaling by ALK in cancer	endothelial	6.67188	1.10697e-06	0.135327	Reactome	CUL1, EML4, MSN, MYH9, PIK3R1, PPM1B, PRKAR1A, RPS6, SEC31A, STAT3, TPM4, VCL	up	liver
Transcriptional activity of SMAD2/SMAD3:SMAD4 heterotrimer	endothelial	7.36687	1.39165e-06	0.1225	Reactome	CCNT2, NCOR1, NEDD4L, SERPINE1, SMAD3, SMAD7, SMURF2, TFDP2, UBC, UBE2D3, WWTR1	up	liver
DDX58/IFIH1-mediated induction of interferon-alpha/beta	endothelial	2.98405	1.98382e-06	0.075	Reactome	HSP90AA1, ITCH, TANK, TNFAIP3, TRAF3, UBC, UBE2D3, UBE2K	up	liver
MyD88-independent TLR4 cascade	endothelial	3.64546	2.1416e-06	0.0942033	Reactome	CUL1, JUN, MEF2A, MEF2C, NOD1, PPP2R1B, PTPN11, RPS6KA3, TANK, TRAF3, UBC, UBE2D3	up	liver
TRIF(TICAM1)-mediated TLR4 signaling	endothelial	3.64546	2.1416e-06	0.0942033	Reactome	CUL1, JUN, MEF2A, MEF2C, NOD1, PPP2R1B, PTPN11, RPS6KA3, TANK, TRAF3, UBC, UBE2D3	up	liver
Toll Like Receptor 3 (TLR3) Cascade	endothelial	3.4854	2.1416e-06	0.085	Reactome	CUL1, JUN, MEF2A, MEF2C, NOD1, PPP2R1B, RPS6KA3, TANK, TRAF3, UBC, UBE2D3	up	liver
PIP3 activates AKT signaling	endothelial	3.22789	2.23582e-06	0.232885	Reactome	CNOT6L, EGR1, ESR1, FGFR1, FYN, GSK3B, IL33, INSR, JUN, MDM2, MECOM, NEDD4, PHC2, PHC3, PHLPP1, PIK3CB, PIK3R1, PPP2R1B, PPP2R5C, PPP2R5E, PSMB7, PSME4, PTEN, PTPN11, RHEB, RICTOR, SCMH1, TNKS, TNRC6B, UBC, USP13	up	liver
Heme signaling	endothelial	6.40597	2.28418e-06	0.0751884	Reactome	BACH1, CRTC3, MEF2C, NCOR1, NPAS2, NRIP1, RORA, TBL1X, TBL1XR1, XPO1	up	liver
Cell-Cell communication	endothelial	3.04836	3.86347e-06	0.045	Reactome	CDH13, CTNNA1, DST, FYN, ITGB1, LIMS1, MAGI2, PARD3, PIK3CB, PIK3R1, PTPN11, PXN	up	liver
NOTCH1 Intracellular Domain Regulates Transcription	endothelial	4.29734	4.11537e-06	0.105	Reactome	CUL1, FBXW7, NCOR1, RBPJ, TBL1X, TBL1XR1, UBC	up	liver
AUF1 (hnRNP D0) binds and destabilizes mRNA	endothelial	2.18278	4.63102e-06	0.01	Reactome	HSPA1A, PSMB7, PSME4, UBC	up	liver
Constitutive Signaling by NOTCH1 HD+PEST Domain Mutants	endothelial	4.06448	4.80357e-06	0.085	Reactome	ADAM17, CUL1, FBXW7, NCOR1, RBPJ, TBL1X, TBL1XR1, UBC	up	liver
Constitutive Signaling by NOTCH1 PEST Domain Mutants	endothelial	4.06448	4.80357e-06	0.085	Reactome	ADAM17, CUL1, FBXW7, NCOR1, RBPJ, TBL1X, TBL1XR1, UBC	up	liver
Signaling by NOTCH1 HD+PEST Domain Mutants in Cancer	endothelial	4.06448	4.80357e-06	0.085	Reactome	ADAM17, CUL1, FBXW7, NCOR1, RBPJ, TBL1X, TBL1XR1, UBC	up	liver
Signaling by NOTCH1 PEST Domain Mutants in Cancer	endothelial	4.06448	4.80357e-06	0.085	Reactome	ADAM17, CUL1, FBXW7, NCOR1, RBPJ, TBL1X, TBL1XR1, UBC	up	liver
Signaling by NOTCH1 in Cancer	endothelial	4.06448	4.80357e-06	0.085	Reactome	ADAM17, CUL1, FBXW7, NCOR1, RBPJ, TBL1X, TBL1XR1, UBC	up	liver
BIOCARTA_TFF_PATHWAY	fibroblast	33.5602	4.97511e-06	0.0382525	BioCarta	EGFR, GHR	up	liver
BIOCARTA_EGFR_SMRTE_PATHWAY	fibroblast	36.6111	0.000407294	0.0059702	BioCarta	EGFR	up	liver
BIOCARTA_LONGEVITY_PATHWAY	fibroblast	26.8481	0.000566266	0.0119404	BioCarta	GHR	up	liver
BIOCARTA_TEL_PATHWAY	fibroblast	23.6895	0.000566266	0.0181878	BioCarta	EGFR	up	liver
BIOCARTA_SPRY_PATHWAY	fibroblast	23.6895	0.00058561	0.0119404	BioCarta	EGFR	up	liver
BIOCARTA_PTEN_PATHWAY	fibroblast	22.3735	0.00058561	0.0163939	BioCarta	EGFR	up	liver
BIOCARTA_HER2_PATHWAY	fibroblast	17.5097	0.000595336	0.012384	BioCarta	EGFR	up	liver
BIOCARTA_AT1R_PATHWAY	fibroblast	14.9156	0.000595336	0.0059702	BioCarta	EGFR	up	liver
BIOCARTA_EGF_PATHWAY	fibroblast	14.9156	0.000595336	0.0178571	BioCarta	EGFR	up	liver
BIOCARTA_ERK_PATHWAY	fibroblast	14.9156	0.000595336	0.0119404	BioCarta	EGFR	up	liver
BIOCARTA_GH_PATHWAY	fibroblast	14.9156	0.000595336	0.0059702	BioCarta	GHR	up	liver
nucleotidyltransferase activity	fibroblast	80.5444	0.000474006	0.00581415	GO-All	PAPSS2	up	liver
3'-phosphoadenosine 5'-phosphosulfate biosynthetic process	fibroblast	67.1204	0.000474006	0.00581415	GO-All	PAPSS2	up	liver
cell junction	fibroblast	13.1609	0.000865759	0.00543478	GO-All	EGFR, MAGI1, NAMPT, SAMD4A, MAGI3	up	liver
cell periphery	fibroblast	22.3735	0.000865759	0.00543478	GO-All	MYO1B, MAGI1	up	liver
Non-small cell lung cancer	fibroblast	11.1867	2.28101e-05	0.0198684	KEGG	EGFR, PLCG2	up	liver
Glioma	fibroblast	10.7393	2.28101e-05	0.033114	KEGG	EGFR, PLCG2	up	liver
ErbB signaling pathway	fibroblast	9.70415	2.28101e-05	0.0264912	KEGG	EGFR, PLCG2	up	liver
HIF-1 signaling pathway	fibroblast	7.52752	3.69258e-05	0.0264912	KEGG	EGFR, PLCG2	up	liver
Phospholipase D signaling pathway	fibroblast	5.55479	7.39667e-05	0.0198684	KEGG	EGFR, PLCG2	up	liver
Hepatocellular carcinoma	fibroblast	4.79431	9.60673e-05	0.0198684	KEGG	EGFR, PLCG2	up	liver
Sulfur metabolism	fibroblast	50.3403	0.000113658	0.00636943	KEGG	PAPSS2	up	liver
Proteoglycans in cancer	fibroblast	7.93541	0.00014555	0.0194226	KEGG	ARHGEF12, ITPR2, EGFR, PLCG2	up	liver
Shigellosis	fibroblast	7.45782	0.000148305	0.00647419	KEGG	EGFR, PLCG2, ITPR2, C3	up	liver
Ras signaling pathway	fibroblast	5.36963	0.000148305	0.0191083	KEGG	EGFR, PLCG2, RAPGEF5	up	liver
Coronavirus disease - COVID-19	fibroblast	5.2529	0.000148305	0.00636943	KEGG	EGFR, PLCG2, C3	up	liver
Selenocompound metabolism	fibroblast	30.9786	0.000158285	0.00636943	KEGG	PAPSS2	up	liver
Growth hormone synthesis, secretion and action	fibroblast	10.1527	0.000169053	0.0127389	KEGG	ITPR2, GHR, PLCG2	up	liver
Transport and synthesis of PAPS	fibroblast	67.1204	0.000359834	0.0060241	Reactome	PAPSS2	up	liver
BIOCARTA_HIF_PATHWAY	hepatocyte	11.3266	1.51834e-08	0.0816348	BioCarta	ARNT, EPO, HSP90AA1, JUN, LDHA, LDHA, P4HB, VEGFA	up	liver
BIOCARTA_P53HYPOXIA_PATHWAY	hepatocyte	5.77886	1.58414e-06	0.0932234	BioCarta	DNAJB1, HSP90AA1, HSPA1A, HSPA1A, HSPA1A, HSPA1A, HSPA1A, IGFBP3, MDM2	up	liver
BIOCARTA_MAPK_PATHWAY	hepatocyte	3.59573	1.6304e-05	0.0702888	BioCarta	FOS, JUN, MAP2K3, MAPK14, MAPK4, MAPK4, MAPK6, MAPKAPK2, MKNK2, PAK2, RAC1, RAF1, RPS6KB1	up	liver
BIOCARTA_RAB_PATHWAY	hepatocyte	5.60105	1.68211e-05	0.0353571	BioCarta	RAB11A, RAB1A, RAB6A	up	liver
BIOCARTA_PYK2_PATHWAY	hepatocyte	6.29253	1.68943e-05	0.0920722	BioCarta	BCAR1, BCAR1, CRKL, JUN, MAP2K3, MAPK14, RAC1, RAF1	up	liver
BIOCARTA_AT1R_PATHWAY	hepatocyte	4.49467	1.75665e-05	0.0675329	BioCarta	AGT, EGFR, JUN, RAC1, RAF1	up	liver
BIOCARTA_MAL_PATHWAY	hepatocyte	6.38716	5.53362e-05	0.0606122	BioCarta	CDC42, DIAPH1, RAC1, RAF1, RHOA	up	liver
BIOCARTA_P38MAPK_PATHWAY	hepatocyte	2.6968	5.53362e-05	0.0206191	BioCarta	CDC42, MAPK14, MAPKAPK2, RAC1	up	liver
BIOCARTA_RAS_PATHWAY	hepatocyte	4.41295	6.80633e-05	0.0430128	BioCarta	CDC42, RAC1, RAF1, RHOA	up	liver
BIOCARTA_EGF_PATHWAY	hepatocyte	3.59573	8.32572e-05	0.0526374	BioCarta	EGFR, FOS, JUN, RAF1	up	liver
BIOCARTA_TSP1_PATHWAY	hepatocyte	10.4019	8.32572e-05	0.0540957	BioCarta	FOS, JUN, MAPK14	up	liver
BIOCARTA_INTEGRIN_PATHWAY	hepatocyte	4.99701	9.5452e-05	0.0465144	BioCarta	BCAR1, BCAR1, CRKL, JUN, RAF1, RAPGEF1, RHOA, TNS1	up	liver
BIOCARTA_AGR_PATHWAY	hepatocyte	3.79238	9.5452e-05	0.0716117	BioCarta	CDC42, EGFR, JUN, PAK2, RAC1	up	liver
BIOCARTA_MET_PATHWAY	hepatocyte	5.14844	9.5452e-05	0.044449	BioCarta	CRKL, FOS, JUN, PTPN11, RAF1, RAP1B, RAPGEF1	up	liver
BIOCARTA_CDC42RAC_PATHWAY	hepatocyte	9.1017	0.000112455	0.0661582	BioCarta	CDC42, RAC1, RHOA	up	liver
BIOCARTA_FMLP_PATHWAY	hepatocyte	3.56929	0.000148047	0.0363639	BioCarta	MAP2K3, MAPK14, PLCB1, RAC1, RAF1	up	liver
BIOCARTA_IL2RB_PATHWAY	hepatocyte	3.27989	0.000148047	0.0179648	BioCarta	CRKL, FOS, PPIA, RAF1, RPS6KB1	up	liver
BIOCARTA_EIF_PATHWAY	hepatocyte	6.0678	0.000203202	0.00531915	BioCarta	EEF2, EIF1, EIF1AX, EIF4G2	up	liver
BIOCARTA_GH_PATHWAY	hepatocyte	1.79787	0.000212987	0.00518135	BioCarta	INSR, RAF1	up	liver
BIOCARTA_KERATINOCYTE_PATHWAY	hepatocyte	4.22108	0.000222721	0.0663283	BioCarta	EGFR, ETS2, FOS, JUN, MAP2K3, MAPK14, RAF1, TNFRSF1B	up	liver
BIOCARTA_PPARA_PATHWAY	hepatocyte	5.60105	0.000230639	0.0695745	BioCarta	ACOX1, APOA1, APOA2, CITED2, DUSP1, FABP1, HSP90AA1, HSPA1A, HSPA1A, HSPA1A, HSPA1A, HSPA1A, JUN, NCOR1, PPARGC1A, PRKAR1A	up	liver
BIOCARTA_EEA1_PATHWAY	hepatocyte	6.93463	0.000233312	0.0281818	BioCarta	EGFR, TFRC	up	liver
BIOCARTA_STRESS_PATHWAY	hepatocyte	3.0339	0.000243808	0.02	BioCarta	JUN, MAP2K3, MAPK14	up	liver
BIOCARTA_BCR_PATHWAY	hepatocyte	3.67746	0.000250231	0.0488182	BioCarta	FOS, JUN, MAPK14, RAC1, RAF1	up	liver
BIOCARTA_IL6_PATHWAY	hepatocyte	5.77886	0.000311372	0.0548963	BioCarta	CEBPB, FOS, JUN, PTPN11, RAF1	up	liver
BIOCARTA_TEL_PATHWAY	hepatocyte	4.28315	0.000329132	0.08	BioCarta	EGFR, HSP90AA1, XRCC6	up	liver
BIOCARTA_NFAT_PATHWAY	hepatocyte	3.33134	0.000330561	0.0503807	BioCarta	AGT, CALR, CSNK1A1, MAPK14, PRKAR1A, RAF1, RPS6KB1	up	liver
BIOCARTA_HCMV_PATHWAY	hepatocyte	2.85544	0.000394491	0.0103096	BioCarta	MAP2K3, MAPK14	up	liver
BIOCARTA_IL1R_PATHWAY	hepatocyte	3.13177	0.000408132	0.01	BioCarta	IL1RN, JUN, MAP2K3, MAPK14	up	liver
BIOCARTA_ARENRF2_PATHWAY	hepatocyte	6.0678	0.000495886	0.0330856	BioCarta	FOS, JUN, MAFF, MAPK14, POR	up	liver
BIOCARTA_INSULIN_PATHWAY	hepatocyte	5.77886	0.000495886	0.0503807	BioCarta	FOS, INSR, JUN, PTPN11, RAF1	up	liver
BIOCARTA_CCR5_PATHWAY	hepatocyte	4.28315	0.000495886	0.023107	BioCarta	FOS, JUN, MAPK14	up	liver
BIOCARTA_CARDIACEGF_PATHWAY	hepatocyte	6.742	0.000495886	0.06012	BioCarta	AGT, EGFR, FOS, JUN, RHOA	up	liver
BIOCARTA_EPO_PATHWAY	hepatocyte	5.10973	0.000495886	0.023107	BioCarta	EPO, FOS, JUN, RAF1	up	liver
BIOCARTA_NGF_PATHWAY	hepatocyte	3.64068	0.000495886	0.0179648	BioCarta	FOS, JUN, RAF1	up	liver
BIOCARTA_IGF1_PATHWAY	hepatocyte	4.62309	0.000495886	0.0302284	BioCarta	FOS, JUN, PTPN11, RAF1	up	liver
BIOCARTA_IL2_PATHWAY	hepatocyte	3.30971	0.000495886	0.0179648	BioCarta	FOS, JUN, RAF1	up	liver
cytosolic ribosome	hepatocyte	15.5336	3.81647e-58	0.444286	GO-All	RPL3, RPL4, RPL6, RPL7A, RPL8, RPL10, RPL11, RPL13, RPL15, RPL18, RPL19, RPL27, RPL30, RPL27A, RPL28, RPL29, RPL32, RPL34, RPL35A, RPL37, RPL37A, RPL38, RPL39, RPLP0, RPLP1, RPS2, RPS3, RPS4X, RPS5, RPS6, RPS8, RPS9, RPS11, RPS12, RPS15, RPS16, RPS18, RPS19, RPS20, RPS24, RPS25, RPS27, UBA52, RPL14, RPL23, RPL35, RPL13A, RPL36	up	liver
structural constituent of ribosome	hepatocyte	12.5033	5.58705e-56	0.429056	GO-All	RPL3, RPL4, RPL6, RPL7A, RPL8, RPL10, RPL11, RPL13, RPL15, RPL18, RPL19, RPL27, RPL30, RPL27A, RPL28, RPL29, RPL32, RPL34, RPL35A, RPL37, RPL37A, RPL38, RPL39, RPLP0, RPLP1, RPLP2, RPS2, RPS3, RPS4X, RPS5, RPS6, RPS8, RPS9, RPS11, RPS12, RPS15, RPS16, RPS18, RPS19, RPS20, RPS24, RPS25, RPS27, RPS29, UBA52, RPL14, RPL23, RPL35, RPL13A, RPL36, MRPL41	up	liver
cytosolic small ribosomal subunit	hepatocyte	12.8495	1.62845e-19	0.274587	GO-All	RPS2, RPS3, RPS4X, RPS5, RPS6, RPS8, RPS9, RPS11, RPS12, RPS15, RPS16, RPS18, RPS19, RPS20, RPS24, RPS25, RPS27, RPS29	up	liver
cytosolic large ribosomal subunit	hepatocyte	16.5485	1.54262e-17	0.199874	GO-All	RPL6, RPL8, RPL10, RPL11, RPL18, RPL19, RPL30, RPL32, RPL37, RPL38, RPL39, RPLP0, RPLP1, RPLP2, RPL36	up	liver
ribonucleoprotein complex	hepatocyte	5.54017	2.43449e-12	0.305571	GO-All	ACTB, ACTN4, ZFP36L1, EEF2, GAPDH, HSPA1A, HSPA1B, RPL4, RPL27, RPLP0, RPS3, RPS4X, RPS5, RPS6, RPS8, RPS9, XPO1, ZFP36, RPL13A, PABPC1, MRPL41	up	liver
polysomal ribosome	hepatocyte	10.7872	3.62831e-11	0.154016	GO-All	RPL6, RPL7A, RPL8, RPL11, RPL18, RPL19, RPL30, RPL32, RPL38, RPL39, RPS29, RPL36	up	liver
cytoplasmic translation	hepatocyte	12.7135	7.61854e-11	0.141032	GO-All	RPL6, RPL8, RPL11, RPL18, RPL19, RPL30, RPL32, RPL38, RPL39, RPS29, RPL36	up	liver
endoplasmic reticulum lumen	hepatocyte	3.75517	1.72172e-10	0.128131	GO-All	AHSG, ALB, APOA1, APOA2, APOB, APOE, APP, SERPINC1, B2M, CALR, CANX, CES1, CP, CST3, CTSZ, DBI, F9, FGA, FGG, FN1, PDIA3, SERPIND1, HSPA5, IGFBP1, IGFBP3, IGFBP4, KTN1, NUCB1, P4HA1, P4HB, SERPINA1, PPIB, PRKCSH, HSP90B1, CES2, PDIA6, HYOU1, TGOLN2, OS9, SERPINA10, SHISA5	up	liver
ubiquitin protein ligase binding	hepatocyte	3.22273	2.71757e-10	0.406538	GO-All	ACTG1, CALR, CLU, EGFR, FOXO1, GPI, DNAJA1, HSPA1A, HSPA1B, HSPA5, HSPA9, HSP90AA1, HSP90AB1, HSPD1, JUN, MDM2, PRKAR1A, RPL11, TMBIM6, TNFRSF1B, TPI1, UBE2B, UQCRC1, YWHAE, RPL23, LRPPRC, PPARGC1A, GABARAPL1, ARIH1, SNX9, MAP1LC3B, TUBB	up	liver
unfolded protein binding	hepatocyte	7.46806	7.53016e-10	0.32482	GO-All	APCS, CALR, CANX, CLU, HSPA1A, HSPA1B, HSPA5, HSPA9, HSPD1, DNAJB1, LMAN1, PPIA, PPIB, TAPBP, HYOU1, PTGES3	up	liver
protein folding in endoplasmic reticulum	hepatocyte	16.1808	1.32413e-09	0.255176	GO-All	CALR, CANX, PDIA3, HSPA5, P4HB, HSP90B1	up	liver
cytoplasmic ribonucleoprotein granule	hepatocyte	4.65475	1.42688e-09	0.261659	GO-All	ACTB, CDC42, CDK9, DDX6, PCBP1, RAC1, RPL6, RPL28, RPLP0, RPS4X, RPS6, STAU1, PABPC1, TUBB	up	liver
actin filament binding	hepatocyte	3.32132	4.85031e-09	0.0717949	GO-All	ABL2, ACTN4, CFL1, EGFR, MYH9, MYO1E, EZR, ARPC5, ACTR2, LRPPRC, DSTN, MACF1, CORO1C	up	liver
cytoplasmic stress granule	hepatocyte	3.97165	1.13325e-08	0.0847036	GO-All	DDX3X, DDX6, HNRNPK, STAU1, ZFP36, PUM1, PUM2, PABPC1, LARP4	up	liver
rRNA processing	hepatocyte	6.47232	1.86158e-08	0.125747	GO-All	RPL11, RPL27, RPL35A, RPS6, RPS15, RPS16, RPS19, RPS24, RPS25, RPS27, RPL14, NOP58	up	liver
ficolin-1-rich granule lumen	hepatocyte	4.50192	2.00966e-08	0.257608	GO-All	MAPK14, CST3, CSTB, CTSB, CTSZ, DDX3X, EEF1A1, EEF2, FTH1, XRCC6, GPI, HSPA1A, HSPA1B, HSP90AA1, HSP90AB1, JUP, PGAM1, SERPINA1, PPIA, PSMD11, ARPC5, ACTR2, PRDX4	up	liver
disordered domain specific binding	hepatocyte	7.38689	2.18274e-08	0.252557	GO-All	CLTC, FN1, GAPDH, HSPA1A, HSP90AA1, HSP90AB1, MDM2	up	liver
platelet alpha granule lumen	hepatocyte	6.34785	2.99091e-08	0.0454557	GO-All	A2M, ACTN4, AHSG, ALB, APP, CLU, FGA, FGB, FGG, FN1, ORM1, ORM2, SERPINE1, SERPINA1, SERPINF2, TMSB4X, VEGFA	up	liver
chaperone-mediated protein complex assembly	hepatocyte	9.4388	8.84642e-08	0.230514	GO-All	APCS, CLU, HSPA1A, HSP90AA1, HSP90AB1, HSPD1, PTGES3	up	liver
ubiquitin-dependent ERAD pathway	hepatocyte	3.61486	9.83501e-08	0.040201	GO-All	HSPA5, SEL1L, HSP90B1, EDEM1, ERLIN1, OS9, NPLOC4	up	liver
secretory granule lumen	hepatocyte	3.65142	1.00048e-07	0.126917	GO-All	AHSG, APOA1, MAPK14, CSTB, DDX3X, EEF1A1, EEF2, XRCC6, GPI, HSP90AA1, HSP90AB1, PGAM1, PPIA, PSMD11, PDXK, ARPC5, PRDX4	up	liver
ribosomal small subunit biogenesis	hepatocyte	9.70848	1.3437e-07	0.0958921	GO-All	RPS6, RPS15, RPS16, RPS19, RPS24, RPS25	up	liver
actin cytoskeleton	hepatocyte	2.34438	3.79435e-07	0.0587958	GO-All	ABL2, ACTB, ACTN4, CDH1, CNN3, DAPK1, FLNB, GBP1, MYH9, EZR, SLC9A3R1, ARPC5, ACTR2, WASF2, CORO1C, BAIAP2L1, PEAK1	up	liver
endoplasmic reticulum-Golgi intermediate compartment	hepatocyte	6.4393	1.71932e-06	0.121215	GO-All	FN1, HSPA5, LMAN1, NUCB1, P4HB, SURF4, PDIA6, TMED2, LMAN2, TMED10, TMED5, TMED9, ERGIC1	up	liver
protein stabilization	hepatocyte	3.75812	1.92092e-06	0.208195	GO-All	APOA1, APOA2, ATP1B1, CALR, CLU, CTNND1, EFNA1, GAPDH, HSPA1A, HSPA1B, HSP90AA1, HSPD1, LAMP1, LAMP2, PFN1, PPIB, RPL11, SEL1L, UBE2B, USP9X, RPL23, PTGES3, PPARGC1A, RAB21	up	liver
response to unfolded protein	hepatocyte	5.27635	2.12465e-06	0.0559829	GO-All	DNAJA1, HSPA1A, HSPD1, DNAJB1, HSPA4L	up	liver
regulation of protein ubiquitination	hepatocyte	9.70848	5.11996e-06	0.178641	GO-All	HSPA1A, HSPA1B, HSP90AA1, HSP90AB1	up	liver
tight junction	hepatocyte	5.20097	6.29835e-06	0.00512821	GO-All	ACTB, CLDN1, F11R	up	liver
catenin complex	hepatocyte	12.1356	6.3353e-06	0.071251	GO-All	CDH1, CTNNA1, CTNND1, JUP	up	liver
spherical high-density lipoprotein particle	hepatocyte	12.1356	7.26831e-06	0.00758923	GO-All	APOA1, APOA2, APOC3, CLU	up	liver
Ribosome	hepatocyte	7.98395	2.39693e-49	0.537134	KEGG	RPS2, RPS3, RPS4X, RPS5, RPS6, RPS8, RPS9, RPS11, RPS12, RPS15, RPS16, RPS18, RPS19, RPS20, RPS24, RPS25, RPS27, RPS29, RPL3, RPL4, RPL6, RPL7A, RPL8, RPL10, RPL11, RPL13, RPL13A, RPL14, RPL15, RPL18, RPL19, RPL23, RPL27, RPL27A, RPL28, RPL29, RPL30, RPL32, RPL34, RPL35, RPL35A, RPL36, RPL37, RPL37A, RPL38, RPL39, UBA52, RPLP0, RPLP1, RPLP2	up	liver
Coronavirus disease - COVID-19	hepatocyte	6.75373	2.14335e-43	0.588312	KEGG	TMPRSS2, EGFR, RPS2, RPS3, RPS4X, RPS5, RPS6, RPS8, RPS9, RPS11, RPS12, RPS15, RPS16, RPS18, RPS19, RPS20, RPS24, RPS25, RPS27, RPS29, RPL3, RPL4, RPL6, RPL7A, RPL8, RPL10, RPL11, RPL13, RPL13A, RPL14, RPL15, RPL18, RPL19, RPL23, RPL27, RPL27A, RPL28, RPL29, RPL30, RPL32, RPL34, RPL35, RPL35A, RPL36, RPL37, RPL37A, RPL38, RPL39, UBA52, RPLP0, RPLP1, RPLP2, PLCG2, MAPK14, FOS, JUN, IFNAR1, C5AR1, …	up	liver
Protein processing in endoplasmic reticulum	hepatocyte	5.69325	2.50035e-22	0.693168	KEGG	SEC61A1, RPN1, RPN2, RRBP1, HYOU1, HSPA5, HSP90B1, PRKCSH, CANX, PDIA3, CALR, LMAN2, LMAN1, SAR1B, SEC23A, SEC24A, EDEM1, P4HB, PDIA4, PDIA6, ERP29, OS9, SSR3, SSR4, BCAP31, TRAM1, NPLOC4, HSPA1A, HSPA1B, DNAJA1, DNAJB1, DNAJC5, HSP90AA1, HSP90AB1, HSPA4L, NGLY1, SEL1L, UBE2D2	up	liver
Regulation of actin cytoskeleton	hepatocyte	3.40251	8.62884e-14	0.299746	KEGG	EGFR, FN1, ITGB5, CHRM3, GNA13, BCAR1, CRKL, VAV2, RAF1, ARHGEF12, ARHGAP35, RHOA, RAC1, CDC42, PAK2, MYL12B, MYL12A, MYH9, DIAPH1, WASF2, ACTR2, ARPC5, ACTG1, ACTB, PFN1, EZR, RDX, TMSB4X, CFL1, ACTN4	up	liver
Parkinson disease	hepatocyte	2.93603	1.8743e-13	0.275521	KEGG	GNAS, UBA52, UBB, UBC, PSMA4, PSMB4, PSMC6, PSMD11, HSPA5, SLC39A14, NDUFA3, NDUFA4, NDUFB7, NDUFB10, NDUFS1, NDUFS6, UQCRFS1, UQCRC1, UQCRB, UQCRQ, UQCR10, COX2, COX5B, COX7C, TRAP1, VDAC1, SLC25A6, CYCS, TUBB, DUSP1	up	liver
Diabetic cardiomyopathy	hepatocyte	2.98523	1.64049e-12	0.135563	KEGG	ATP2A2, AGT, RAC1, MAPK14, INSR, NDUFA3, NDUFA4, NDUFB7, NDUFB10, NDUFS1, NDUFS6, UQCRFS1, UQCRC1, UQCRB, UQCRQ, UQCR10, COX2, COX5B, COX7C, VDAC1, SLC25A6, GAPDH, PLCB1	up	liver
Prion disease	hepatocyte	2.83321	2.7652e-12	0.232541	KEGG	CACNA1D, HSPA5, VDAC1, SLC25A6, CYCS, NDUFA3, NDUFA4, NDUFB7, NDUFB10, NDUFS1, NDUFS6, UQCRFS1, UQCRC1, UQCRB, UQCRQ, UQCR10, COX2, COX5B, COX7C, PSMA4, PSMB4, PSMC6, PSMD11, C8G, HSPA1A, HSPA1B, RAC1, MAPK14, CREB3L3, TUBB	up	liver
Focal adhesion	hepatocyte	2.81938	6.89521e-12	0.248037	KEGG	FN1, ITGB5, VEGFA, EGFR, ARHGAP35, RHOA, DIAPH1, MYL12B, MYL12A, ACTG1, ACTB, ACTN4, FLNB, VAV2, RAC1, PAK2, CDC42, BCAR1, CRKL, RAPGEF1, RAP1B, JUN, RAF1	up	liver
Shigellosis	hepatocyte	3.93283	6.98078e-12	0.431472	KEGG	CRKL, BCAR1, RAC1, WASF2, ACTR2, ARPC5, ACTG1, ACTB, RHOA, DIAPH1, MYL12B, MYL12A, ACTN4, CDC42, PFN1, EGFR, CYTH1, FOXO1, RPS6KB1, MDM2, PLCB1, PLCG2, CAST, VDAC1, CYCS, BNIP3, JUN, TNIP1, UBE2D2, MAPK14, MAP1LC3B, UBA52, UBB, UBC, FNBP1	up	liver
Proteoglycans in cancer	hepatocyte	2.98906	8.98471e-12	0.288729	KEGG	VAV2, RAF1, RAC1, CDC42, ACTG1, ACTB, FLNB, RHOA, ARHGEF12, RPS6KB1, RPS6, EGFR, PDCD4, VEGFA, MDM2, SDC1, FN1, ITGB5, EZR, RDX, SDC4, PTPN11, PLCG2, NUDT16L1, MAPK14	up	liver
Bacterial invasion of epithelial cells	hepatocyte	5.27635	1.44044e-11	0.288809	KEGG	CDH1, CTNNA1, CRKL, CDC42, RAC1, WASF2, ACTR2, ARPC5, ACTG1, ACTB, CLTC, CLTCL1, BCAR1, FN1, RHOA	up	liver
Chemical carcinogenesis - reactive oxygen species	hepatocyte	3.18118	7.85043e-11	0.220192	KEGG	MGST1, NDUFA3, NDUFA4, NDUFB7, NDUFB10, NDUFS1, NDUFS6, UQCRFS1, UQCRC1, UQCRB, UQCRQ, UQCR10, COX2, COX5B, COX7C, VDAC1, SLC25A6, EGFR, RAF1, MAPK14, JUN, FOS, RAC1, PTPN11, ABL2, ARNT, VEGFA	up	liver
Thermogenesis	hepatocyte	3.45088	8.34582e-11	0.136591	KEGG	GNAS, CREB3L3, KDM3A, SMARCC1, ACTG1, ACTB, MAP2K3, MAPK14, PPARGC1A, KLB, RHEB, RPS6KB1, RPS6, ACSL1, NDUFS1, NDUFS6, NDUFA3, NDUFA4, NDUFB7, NDUFB10, UQCRFS1, UQCRC1, UQCRB, UQCRQ, UQCR10, COX2, COX5B, COX7C, COA3, CPT1A	up	liver
Oxidative phosphorylation	hepatocyte	3.55699	9.3747e-11	0.082494	KEGG	NDUFS1, NDUFS6, NDUFA3, NDUFA4, NDUFB7, NDUFB10, UQCRFS1, UQCRC1, UQCRB, UQCRQ, UQCR10, COX2, COX5B, COX7C, CYCS, ATP6V1G1, ATP6V0E1	up	liver
Adherens junction	hepatocyte	5.14844	1.01797e-10	0.289826	KEGG	CDC42, RAC1, WASF2, SORBS1, ACTN4, CDH1, CTNND1, CTNNA1, ACTG1, ACTB, RHOA, TCF7L1, INSR, EGFR	up	liver
Mitophagy - animal	hepatocyte	3.81405	5.74107e-10	0.0606076	KEGG	JUN, UBA52, UBB, UBC, OPTN, GABARAPL1, MAP1LC3B, BNIP3, CITED2, TBC1D15, FIS1	up	liver
Non-alcoholic fatty liver disease	hepatocyte	3.8323	1.21533e-09	0.137759	KEGG	INSR, IRS2, LEPR, ADIPOR2, MAPK14, CDC42, RAC1, FOS, JUN, CYCS, NDUFA3, NDUFA4, NDUFB7, NDUFB10, NDUFS1, NDUFS6, UQCRFS1, UQCRC1, UQCRB, UQCRQ, UQCR10, COX2, COX5B, COX7C	up	liver
Salmonella infection	hepatocyte	2.75139	1.33482e-09	0.442277	KEGG	TUBB, RHOA, PFN1, FLNB, ACTG1, ACTB, S100A10, MYL12B, MYL12A, CDC42, RAC1, ACTR2, ARPC5, CYTH1, SNX9, HSP90AA1, HSP90AB1, HSP90B1, RPS3, RAF1, MAP2K3, MAPK14, FOS, JUN, TCF7L1, GAPDH, CYCS, RHOB	up	liver
Neurotrophin signaling pathway	hepatocyte	3.29101	1.34392e-09	0.122827	KEGG	RAF1, CRKL, RAPGEF1, RAP1B, MAPK14, MAPKAPK2, PLCG2, PTPN11, ARHGDIA, RHOA, CDC42, RAC1, JUN, YWHAE, SORT1, PSEN1	up	liver
Leukocyte transendothelial migration	hepatocyte	4.63359	2.51008e-09	0.201523	KEGG	CD99L2, F11R, CLDN1, EZR, ACTG1, ACTB, RAC1, CTNND1, CTNNA1, PTPN11, MAPK14, PLCG2, BCAR1, ARHGAP35, RHOA, MYL12B, MYL12A, RAP1B, ACTN4, VAV2, CDC42	up	liver
Pathogenic Escherichia coli infection	hepatocyte	3.75328	3.36988e-09	0.334062	KEGG	RAC1, CYTH1, WASF2, ACTR2, ARPC5, ACTG1, ACTB, RHOA, CDC42, MYO1E, MYH9, SLC9A3R1, EZR, GNA13, ARHGEF12, TUBB, BAIAP2L1, PTPN11, GAPDH, RPS3, MAPK14, FOS, JUN, TMBIM6, CYCS, PAK2, RAB1A, SEC24A, TMED10, CLDN1	up	liver
Prostate cancer	hepatocyte	2.50219	1.27622e-08	0.195817	KEGG	TMPRSS2, EGFR, FOXO1, MDM2, CREB3L3, TCF7L1, RAF1, HSP90AA1, HSP90AB1, HSP90B1	up	liver
Tight junction	hepatocyte	3.61807	1.46308e-08	0.216637	KEGG	CLDN1, F11R, CDC42, RAC1, PPP2CB, PPP2R1B, PPP2R2A, NEDD4L, CGNL1, RHOA, JUN, SLC9A3R1, EZR, RDX, ACTG1, ACTB, CACNA1D, ACTR2, ARPC5, MYH9, MYL6, MYL12B, MYL12A, ACTN4	up	liver
Renal cell carcinoma	hepatocyte	4.10743	1.63431e-08	0.109974	KEGG	ARNT, VEGFA, CRKL, RAPGEF1, RAP1B, PTPN11, RAF1, JUN, RAC1, CDC42, PAK2	up	liver
Rap1 signaling pathway	hepatocyte	2.72311	1.74981e-08	0.228158	KEGG	RAP1B, GNAS, PLCB1, VEGFA, EFNA1, EGFR, INSR, CRKL, RAPGEF1, BCAR1, CDH1, RAC1, PFN1, EVL, ACTG1, ACTB, RHOA, CDC42, VAV2, CTNND1, RAF1, MAP2K3, MAPK14	up	liver
HIF-1 signaling pathway	hepatocyte	3.85617	2.11759e-08	0.181409	KEGG	INSR, EGFR, MKNK2, RPS6KB1, RPS6, ARNT, PLCG2, EPO, TFRC, VEGFA, SERPINE1, PDK1, GAPDH, ALDOB, ENO1, PGK1, LDHA	up	liver
Antigen processing and presentation	hepatocyte	4.26386	4.03052e-08	0.35801	KEGG	HSPA1A, HSPA1B, HSP90AA1, HSP90AB1, HLA-B, HLA-E, HSPA5, CANX, B2M, PDIA3, CALR, TAPBP, CTSB	up	liver
Kaposi sarcoma-associated herpesvirus infection	hepatocyte	2.38939	7.06999e-08	0.0939441	KEGG	IFNAR1, MAPK14, MAPKAPK2, ZFP36, CYCS, HLA-B, HLA-E, UBA52, UBB, UBC, MAP1LC3B, GNB1, RAF1, JUN, FOS, RAC1, PLCG2, VEGFA, TCF7L1	up	liver
Lipid and atherosclerosis	hepatocyte	2.49517	8.21791e-08	0.310714	KEGG	APOB, APOA1, LDLR, RHOA, RAC1, CDC42, FOS, JUN, MAP2K3, MAPK14, HSPD1, HSPA1A, HSPA1B, HSP90AA1, HSP90AB1, HSP90B1, LBP, VAV2, RAP1B, HSPA5, PLCB1, CYCS	up	liver
PD-L1 expression and PD-1 checkpoint pathway in cancer	hepatocyte	2.45439	1.04664e-07	0.0870026	KEGG	EGFR, RAF1, FOS, JUN, EML4, RPS6KB1, PTPN11, MAP2K3, MAPK14	up	liver
Peptide chain elongation	hepatocyte	14.0234	5.31488e-61	0.544147	Reactome	EEF1A1, EEF2, RPL10, RPL11, RPL13, RPL13A, RPL14, RPL15, RPL18, RPL19, RPL23, RPL27, RPL27A, RPL28, RPL29, RPL3, RPL30, RPL32, RPL34, RPL35, RPL35A, RPL36, RPL37, RPL37A, RPL38, RPL39, RPL4, RPL6, RPL7A, RPL8, RPLP0, RPLP1, RPLP2, RPS11, RPS12, RPS15, RPS16, RPS18, RPS19, RPS2, RPS20, RPS24, RPS25, RPS27, RPS29, RPS3, RPS4X, RPS5, RPS6, RPS8, RPS9, UBA52	up	liver
Eukaryotic Translation Elongation	hepatocyte	13.5408	5.19709e-60	0.541622	Reactome	EEF1A1, EEF1D, EEF2, RPL10, RPL11, RPL13, RPL13A, RPL14, RPL15, RPL18, RPL19, RPL23, RPL27, RPL27A, RPL28, RPL29, RPL3, RPL30, RPL32, RPL34, RPL35, RPL35A, RPL36, RPL37, RPL37A, RPL38, RPL39, RPL4, RPL6, RPL7A, RPL8, RPLP0, RPLP1, RPLP2, RPS11, RPS12, RPS15, RPS16, RPS18, RPS19, RPS2, RPS20, RPS24, RPS25, RPS27, RPS29, RPS3, RPS4X, RPS5, RPS6, RPS8, RPS9, UBA52	up	liver
Nonsense Mediated Decay (NMD) independent of the Exon Junction Complex (EJC)	hepatocyte	12.8941	5.31199e-58	0.52647	Reactome	PABPC1, RPL10, RPL11, RPL13, RPL13A, RPL14, RPL15, RPL18, RPL19, RPL23, RPL27, RPL27A, RPL28, RPL29, RPL3, RPL30, RPL32, RPL34, RPL35, RPL35A, RPL36, RPL37, RPL37A, RPL38, RPL39, RPL4, RPL6, RPL7A, RPL8, RPLP0, RPLP1, RPLP2, RPS11, RPS12, RPS15, RPS16, RPS18, RPS19, RPS2, RPS20, RPS24, RPS25, RPS27, RPS29, RPS3, RPS4X, RPS5, RPS6, RPS8, RPS9, UBA52	up	liver
Response of EIF2AK4 (GCN2) to amino acid deficiency	hepatocyte	12.3736	1.79006e-57	0.513793	Reactome	ATF3, CEBPB, RPL10, RPL11, RPL13, RPL13A, RPL14, RPL15, RPL18, RPL19, RPL23, RPL27, RPL27A, RPL28, RPL29, RPL3, RPL30, RPL32, RPL34, RPL35, RPL35A, RPL36, RPL37, RPL37A, RPL38, RPL39, RPL4, RPL6, RPL7A, RPL8, RPLP0, RPLP1, RPLP2, RPS11, RPS12, RPS15, RPS16, RPS18, RPS19, RPS2, RPS20, RPS24, RPS25, RPS27, RPS29, RPS3, RPS4X, RPS5, RPS6, RPS8, RPS9, UBA52	up	liver
Viral mRNA Translation	hepatocyte	13.3358	3.0219e-57	0.506191	Reactome	RPL10, RPL11, RPL13, RPL13A, RPL14, RPL15, RPL18, RPL19, RPL23, RPL27, RPL27A, RPL28, RPL29, RPL3, RPL30, RPL32, RPL34, RPL35, RPL35A, RPL36, RPL37, RPL37A, RPL38, RPL39, RPL4, RPL6, RPL7A, RPL8, RPLP0, RPLP1, RPLP2, RPS11, RPS12, RPS15, RPS16, RPS18, RPS19, RPS2, RPS20, RPS24, RPS25, RPS27, RPS29, RPS3, RPS4X, RPS5, RPS6, RPS8, RPS9, UBA52	up	liver
Selenocysteine synthesis	hepatocyte	13.4547	4.42667e-57	0.503666	Reactome	RPL10, RPL11, RPL13, RPL13A, RPL14, RPL15, RPL18, RPL19, RPL23, RPL27, RPL27A, RPL28, RPL29, RPL3, RPL30, RPL32, RPL34, RPL35, RPL35A, RPL36, RPL37, RPL37A, RPL38, RPL39, RPL4, RPL6, RPL7A, RPL8, RPLP0, RPLP1, RPLP2, RPS11, RPS12, RPS15, RPS16, RPS18, RPS19, RPS2, RPS20, RPS24, RPS25, RPS27, RPS29, RPS3, RPS4X, RPS5, RPS6, RPS8, RPS9, SEPHS2, UBA52	up	liver
Eukaryotic Translation Termination	hepatocyte	12.9102	1.00108e-56	0.503666	Reactome	RPL10, RPL11, RPL13, RPL13A, RPL14, RPL15, RPL18, RPL19, RPL23, RPL27, RPL27A, RPL28, RPL29, RPL3, RPL30, RPL32, RPL34, RPL35, RPL35A, RPL36, RPL37, RPL37A, RPL38, RPL39, RPL4, RPL6, RPL7A, RPL8, RPLP0, RPLP1, RPLP2, RPS11, RPS12, RPS15, RPS16, RPS18, RPS19, RPS2, RPS20, RPS24, RPS25, RPS27, RPS29, RPS3, RPS4X, RPS5, RPS6, RPS8, RPS9, UBA52	up	liver
Influenza Infection	hepatocyte	9.17949	9.27396e-56	0.600681	Reactome	CALR, CANX, CLTC, HSP90AA1, HSPA1A, NUP153, POLR2L, RPL10, RPL11, RPL13, RPL13A, RPL14, RPL15, RPL18, RPL19, RPL23, RPL27, RPL27A, RPL28, RPL29, RPL3, RPL30, RPL32, RPL34, RPL35, RPL35A, RPL36, RPL37, RPL37A, RPL38, RPL39, RPL4, RPL6, RPL7A, RPL8, RPLP0, RPLP1, RPLP2, RPS11, RPS12, RPS15, RPS16, RPS18, RPS19, RPS2, RPS20, RPS24, RPS25, RPS27, RPS29, RPS3, RPS4X, RPS5, RPS6, RPS8, RPS9, SLC25A6, U…	up	liver
Formation of a pool of free 40S subunits	hepatocyte	12.3736	5.18079e-55	0.511255	Reactome	EIF1AX, EIF3L, RPL10, RPL11, RPL13, RPL13A, RPL14, RPL15, RPL18, RPL19, RPL23, RPL27, RPL27A, RPL28, RPL29, RPL3, RPL30, RPL32, RPL34, RPL35, RPL35A, RPL36, RPL37, RPL37A, RPL38, RPL39, RPL4, RPL6, RPL7A, RPL8, RPLP0, RPLP1, RPLP2, RPS11, RPS12, RPS15, RPS16, RPS18, RPS19, RPS2, RPS20, RPS24, RPS25, RPS27, RPS29, RPS3, RPS4X, RPS5, RPS6, RPS8, RPS9, UBA52	up	liver
L13a-mediated translational silencing of Ceruloplasmin expression	hepatocyte	11.4855	5.18079e-55	0.526457	Reactome	EIF1AX, EIF3L, PABPC1, RPL10, RPL11, RPL13, RPL13A, RPL14, RPL15, RPL18, RPL19, RPL23, RPL27, RPL27A, RPL28, RPL29, RPL3, RPL30, RPL32, RPL34, RPL35, RPL35A, RPL36, RPL37, RPL37A, RPL38, RPL39, RPL4, RPL6, RPL7A, RPL8, RPLP0, RPLP1, RPLP2, RPS11, RPS12, RPS15, RPS16, RPS18, RPS19, RPS2, RPS20, RPS24, RPS25, RPS27, RPS29, RPS3, RPS4X, RPS5, RPS6, RPS8, RPS9, UBA52	up	liver
SRP-dependent cotranslational protein targeting to membrane	hepatocyte	12.3523	5.18079e-55	0.551736	Reactome	RPL10, RPL11, RPL13, RPL13A, RPL14, RPL15, RPL18, RPL19, RPL23, RPL27, RPL27A, RPL28, RPL29, RPL3, RPL30, RPL32, RPL34, RPL35, RPL35A, RPL36, RPL37, RPL37A, RPL38, RPL39, RPL4, RPL6, RPL7A, RPL8, RPLP0, RPLP1, RPLP2, RPN1, RPN2, RPS11, RPS12, RPS15, RPS16, RPS18, RPS19, RPS2, RPS20, RPS24, RPS25, RPS27, RPS29, RPS3, RPS4X, RPS5, RPS6, RPS8, RPS9, SEC61A1, SRP9, SSR3, SSR4, TRAM1, UBA52	up	liver
Nonsense Mediated Decay (NMD) enhanced by the Exon Junction Complex (EJC)	hepatocyte	10.8802	2.51694e-54	0.52647	Reactome	PABPC1, PPP2R2A, RPL10, RPL11, RPL13, RPL13A, RPL14, RPL15, RPL18, RPL19, RPL23, RPL27, RPL27A, RPL28, RPL29, RPL3, RPL30, RPL32, RPL34, RPL35, RPL35A, RPL36, RPL37, RPL37A, RPL38, RPL39, RPL4, RPL6, RPL7A, RPL8, RPLP0, RPLP1, RPLP2, RPS11, RPS12, RPS15, RPS16, RPS18, RPS19, RPS2, RPS20, RPS24, RPS25, RPS27, RPS29, RPS3, RPS4X, RPS5, RPS6, RPS8, RPS9, UBA52	up	liver
Nonsense-Mediated Decay (NMD)	hepatocyte	10.8802	2.51694e-54	0.52647	Reactome	PABPC1, PPP2R2A, RPL10, RPL11, RPL13, RPL13A, RPL14, RPL15, RPL18, RPL19, RPL23, RPL27, RPL27A, RPL28, RPL29, RPL3, RPL30, RPL32, RPL34, RPL35, RPL35A, RPL36, RPL37, RPL37A, RPL38, RPL39, RPL4, RPL6, RPL7A, RPL8, RPLP0, RPLP1, RPLP2, RPS11, RPS12, RPS15, RPS16, RPS18, RPS19, RPS2, RPS20, RPS24, RPS25, RPS27, RPS29, RPS3, RPS4X, RPS5, RPS6, RPS8, RPS9, UBA52	up	liver
Selenoamino acid metabolism	hepatocyte	12.1356	5.9253e-54	0.503666	Reactome	CTH, NNMT, RPL10, RPL11, RPL13, RPL13A, RPL14, RPL15, RPL18, RPL19, RPL23, RPL27, RPL27A, RPL28, RPL29, RPL3, RPL30, RPL32, RPL34, RPL35, RPL35A, RPL36, RPL37, RPL37A, RPL38, RPL39, RPL4, RPL6, RPL7A, RPL8, RPLP0, RPLP1, RPLP2, RPS11, RPS12, RPS15, RPS16, RPS18, RPS19, RPS2, RPS20, RPS24, RPS25, RPS27, RPS29, RPS3, RPS4X, RPS5, RPS6, RPS8, RPS9, SEPHS2, TXNRD1, UBA52	up	liver
Cap-dependent Translation Initiation	hepatocyte	10.7198	1.08969e-53	0.526457	Reactome	EIF1AX, EIF3L, PABPC1, RPL10, RPL11, RPL13, RPL13A, RPL14, RPL15, RPL18, RPL19, RPL23, RPL27, RPL27A, RPL28, RPL29, RPL3, RPL30, RPL32, RPL34, RPL35, RPL35A, RPL36, RPL37, RPL37A, RPL38, RPL39, RPL4, RPL6, RPL7A, RPL8, RPLP0, RPLP1, RPLP2, RPS11, RPS12, RPS15, RPS16, RPS18, RPS19, RPS2, RPS20, RPS24, RPS25, RPS27, RPS29, RPS3, RPS4X, RPS5, RPS6, RPS8, RPS9, UBA52	up	liver
Eukaryotic Translation Initiation	hepatocyte	10.7198	1.08969e-53	0.526457	Reactome	EIF1AX, EIF3L, PABPC1, RPL10, RPL11, RPL13, RPL13A, RPL14, RPL15, RPL18, RPL19, RPL23, RPL27, RPL27A, RPL28, RPL29, RPL3, RPL30, RPL32, RPL34, RPL35, RPL35A, RPL36, RPL37, RPL37A, RPL38, RPL39, RPL4, RPL6, RPL7A, RPL8, RPLP0, RPLP1, RPLP2, RPS11, RPS12, RPS15, RPS16, RPS18, RPS19, RPS2, RPS20, RPS24, RPS25, RPS27, RPS29, RPS3, RPS4X, RPS5, RPS6, RPS8, RPS9, UBA52	up	liver
GTP hydrolysis and joining of the 60S ribosomal subunit	hepatocyte	11.1691	4.41494e-53	0.511255	Reactome	EIF1AX, EIF3L, RPL10, RPL11, RPL13, RPL13A, RPL14, RPL15, RPL18, RPL19, RPL23, RPL27, RPL27A, RPL28, RPL29, RPL3, RPL30, RPL32, RPL34, RPL35, RPL35A, RPL36, RPL37, RPL37A, RPL38, RPL39, RPL4, RPL6, RPL7A, RPL8, RPLP0, RPLP1, RPLP2, RPS11, RPS12, RPS15, RPS16, RPS18, RPS19, RPS2, RPS20, RPS24, RPS25, RPS27, RPS29, RPS3, RPS4X, RPS5, RPS6, RPS8, RPS9, UBA52	up	liver
Cellular response to starvation	hepatocyte	8.86833	7.84334e-52	0.490043	Reactome	ATF3, ATP6V0E1, ATP6V1G1, CEBPB, RHEB, RPL10, RPL11, RPL13, RPL13A, RPL14, RPL15, RPL18, RPL19, RPL23, RPL27, RPL27A, RPL28, RPL29, RPL3, RPL30, RPL32, RPL34, RPL35, RPL35A, RPL36, RPL37, RPL37A, RPL38, RPL39, RPL4, RPL6, RPL7A, RPL8, RPLP0, RPLP1, RPLP2, RPS11, RPS12, RPS15, RPS16, RPS18, RPS19, RPS2, RPS20, RPS24, RPS25, RPS27, RPS29, RPS3, RPS4X, RPS5, RPS6, RPS8, RPS9, SH3BP4, UBA52, WDR59	up	liver
Influenza Viral RNA Transcription and Replication	hepatocyte	9.45863	8.57488e-52	0.521461	Reactome	HSP90AA1, NUP153, POLR2L, RPL10, RPL11, RPL13, RPL13A, RPL14, RPL15, RPL18, RPL19, RPL23, RPL27, RPL27A, RPL28, RPL29, RPL3, RPL30, RPL32, RPL34, RPL35, RPL35A, RPL36, RPL37, RPL37A, RPL38, RPL39, RPL4, RPL6, RPL7A, RPL8, RPLP0, RPLP1, RPLP2, RPS11, RPS12, RPS15, RPS16, RPS18, RPS19, RPS2, RPS20, RPS24, RPS25, RPS27, RPS29, RPS3, RPS4X, RPS5, RPS6, RPS8, RPS9, UBA52	up	liver
Regulation of expression of SLITs and ROBOs	hepatocyte	8.18615	1.89948e-48	0.517962	Reactome	PABPC1, PSMA4, PSMB4, PSMC6, PSMD11, RPL10, RPL11, RPL13, RPL13A, RPL14, RPL15, RPL18, RPL19, RPL23, RPL27, RPL27A, RPL28, RPL29, RPL3, RPL30, RPL32, RPL34, RPL35, RPL35A, RPL36, RPL37, RPL37A, RPL38, RPL39, RPL4, RPL6, RPL7A, RPL8, RPLP0, RPLP1, RPLP2, RPS11, RPS12, RPS15, RPS16, RPS18, RPS19, RPS2, RPS20, RPS24, RPS25, RPS27, RPS29, RPS3, RPS4X, RPS5, RPS6, RPS8, RPS9, UBA52, UBB, UBC	up	liver
Signaling by ROBO receptors	hepatocyte	7.25868	2.54782e-45	0.60492	Reactome	ABL2, CDC42, EVL, PABPC1, PAK2, PFN1, PSMA4, PSMB4, PSMC6, PSMD11, RAC1, RHOA, RPL10, RPL11, RPL13, RPL13A, RPL14, RPL15, RPL18, RPL19, RPL23, RPL27, RPL27A, RPL28, RPL29, RPL3, RPL30, RPL32, RPL34, RPL35, RPL35A, RPL36, RPL37, RPL37A, RPL38, RPL39, RPL4, RPL6, RPL7A, RPL8, RPLP0, RPLP1, RPLP2, RPS11, RPS12, RPS15, RPS16, RPS18, RPS19, RPS2, RPS20, RPS24, RPS25, RPS27, RPS29, RPS3, RPS4X, RPS5, R…	up	liver
Major pathway of rRNA processing in the nucleolus and cytosol	hepatocyte	6.83885	8.42944e-44	0.475811	Reactome	NOP58, RPL10, RPL11, RPL13, RPL13A, RPL14, RPL15, RPL18, RPL19, RPL23, RPL27, RPL27A, RPL28, RPL29, RPL3, RPL30, RPL32, RPL34, RPL35, RPL35A, RPL36, RPL37, RPL37A, RPL38, RPL39, RPL4, RPL6, RPL7A, RPL8, RPLP0, RPLP1, RPLP2, RPS11, RPS12, RPS15, RPS16, RPS18, RPS19, RPS2, RPS20, RPS24, RPS25, RPS27, RPS29, RPS3, RPS4X, RPS5, RPS6, RPS8, RPS9, UBA52	up	liver
rRNA processing in the nucleus and cytosol	hepatocyte	6.48079	8.45385e-43	0.473286	Reactome	NOP58, RPL10, RPL11, RPL13, RPL13A, RPL14, RPL15, RPL18, RPL19, RPL23, RPL27, RPL27A, RPL28, RPL29, RPL3, RPL30, RPL32, RPL34, RPL35, RPL35A, RPL36, RPL37, RPL37A, RPL38, RPL39, RPL4, RPL6, RPL7A, RPL8, RPLP0, RPLP1, RPLP2, RPS11, RPS12, RPS15, RPS16, RPS18, RPS19, RPS2, RPS20, RPS24, RPS25, RPS27, RPS29, RPS3, RPS4X, RPS5, RPS6, RPS8, RPS9, UBA52	up	liver
rRNA processing	hepatocyte	6.25167	3.86241e-42	0.473286	Reactome	NOP58, RPL10, RPL11, RPL13, RPL13A, RPL14, RPL15, RPL18, RPL19, RPL23, RPL27, RPL27A, RPL28, RPL29, RPL3, RPL30, RPL32, RPL34, RPL35, RPL35A, RPL36, RPL37, RPL37A, RPL38, RPL39, RPL4, RPL6, RPL7A, RPL8, RPLP0, RPLP1, RPLP2, RPS11, RPS12, RPS15, RPS16, RPS18, RPS19, RPS2, RPS20, RPS24, RPS25, RPS27, RPS29, RPS3, RPS4X, RPS5, RPS6, RPS8, RPS9, UBA52	up	liver
Translation initiation complex formation	hepatocyte	8.6389	1.96535e-18	0.374319	Reactome	EIF1AX, EIF3L, PABPC1, RPS11, RPS12, RPS15, RPS16, RPS18, RPS19, RPS2, RPS20, RPS24, RPS25, RPS27, RPS29, RPS3, RPS4X, RPS5, RPS6, RPS8, RPS9	up	liver
Activation of the mRNA upon binding of the cap-binding complex and eIFs, and subsequent binding to 43S	hepatocyte	8.49492	2.55829e-18	0.374319	Reactome	EIF1AX, EIF3L, PABPC1, RPS11, RPS12, RPS15, RPS16, RPS18, RPS19, RPS2, RPS20, RPS24, RPS25, RPS27, RPS29, RPS3, RPS4X, RPS5, RPS6, RPS8, RPS9	up	liver
Formation of the ternary complex, and subsequently, the 43S complex	hepatocyte	9.33508	1.00383e-17	0.351805	Reactome	EIF1AX, EIF3L, RPS11, RPS12, RPS15, RPS16, RPS18, RPS19, RPS2, RPS20, RPS24, RPS25, RPS27, RPS29, RPS3, RPS4X, RPS5, RPS6, RPS8, RPS9	up	liver
Ribosomal scanning and start codon recognition	hepatocyte	8.22753	5.2619e-17	0.346729	Reactome	EIF1AX, EIF3L, RPS11, RPS12, RPS15, RPS16, RPS18, RPS19, RPS2, RPS20, RPS24, RPS25, RPS27, RPS29, RPS3, RPS4X, RPS5, RPS6, RPS8, RPS9	up	liver
The citric acid (TCA) cycle and respiratory electron transport	hepatocyte	3.88339	1.08936e-15	0.142132	Reactome	ACO2, COX5B, COX7C, CYCS, ETFA, ETFB, LDHA, LRPPRC, NDUFA3, NDUFA4, NDUFB10, NDUFB7, NDUFS1, NDUFS6, PDK1, SLC16A1, SUCLG2, TRAP1, UQCR10, UQCRB, UQCRC1, UQCRFS1, UQCRQ, VDAC1	up	liver
AUF1 (hnRNP D0) binds and destabilizes mRNA	hepatocyte	4.0452	5.23943e-12	0.161616	Reactome	HSPA1A, PABPC1, PSMA4, PSMB4, PSMC6, PSMD11, UBA52, UBB, UBC	up	liver
BIOCARTA_TOB1_PATHWAY	intrahepatic cholangiocyte	23.3588	0.000633177	0.00784422	BioCarta	TOB1	up	liver
BIOCARTA_HIF_PATHWAY	intrahepatic cholangiocyte	29.5878	0.00088837	0.0155039	BioCarta	LDHA, LDHA	up	liver
cytosolic ribosome	intrahepatic cholangiocyte	29.5878	9.6484e-07	0.0277672	GO-All	RPL3, RPL13, RPS3, RPS15, RPL13A	up	liver
structural constituent of ribosome	intrahepatic cholangiocyte	22.415	1.98812e-06	0.0277672	GO-All	RPL3, RPL13, RPS3, RPS15, RPL13A	up	liver
asymmetric, glutamatergic, excitatory synapse	intrahepatic cholangiocyte	88.7633	0.000353903	0.00809836	GO-All	NLGN1	up	liver
postsynaptic membrane assembly	intrahepatic cholangiocyte	73.9694	0.000353903	0.00809836	GO-All	NLGN1	up	liver
spanning component of membrane	intrahepatic cholangiocyte	63.4023	0.000353903	0.00809836	GO-All	NLGN1	up	liver
neurexin family protein binding	intrahepatic cholangiocyte	55.477	0.000353903	0.00809836	GO-All	NLGN1	up	liver
presynaptic membrane assembly	intrahepatic cholangiocyte	55.477	0.000353903	0.00809836	GO-All	NLGN1	up	liver
positive regulation of synaptic transmission, glutamatergic	intrahepatic cholangiocyte	40.3469	0.000496502	0.00809836	GO-All	NLGN1	up	liver
presynapse assembly	intrahepatic cholangiocyte	40.3469	0.000496502	0.00809836	GO-All	NLGN1	up	liver
neuron cell-cell adhesion	intrahepatic cholangiocyte	34.1397	0.000616076	0.00809836	GO-All	NLGN1	up	liver
modulation of chemical synaptic transmission	intrahepatic cholangiocyte	26.1068	0.000954713	0.00809836	GO-All	NLGN1	up	liver
positive regulation of excitatory postsynaptic potential	intrahepatic cholangiocyte	24.6565	0.000966617	0.00809836	GO-All	NLGN1	up	liver
Coronavirus disease - COVID-19	intrahepatic cholangiocyte	13.5075	8.89283e-06	0.0564709	KEGG	IL6R, RPS3, RPS15, RPL3, RPL13, RPL13A, FGG	up	liver
Ribosome	intrahepatic cholangiocyte	14.5992	1.08923e-05	0.0592297	KEGG	RPS3, RPS15, RPL3, RPL13, RPL13A	up	liver
Glucagon signaling pathway	intrahepatic cholangiocyte	13.1827	0.000124039	0.0080973	KEGG	PLCB1, PCK1, LDHA	up	liver
Peptide chain elongation	intrahepatic cholangiocyte	24.6565	2.15117e-07	0.052854	Reactome	RPL13, RPL13A, RPL3, RPS15, RPS3	up	liver
Viral mRNA Translation	intrahepatic cholangiocyte	24.3855	2.15117e-07	0.052854	Reactome	RPL13, RPL13A, RPL3, RPS15, RPS3	up	liver
Selenocysteine synthesis	intrahepatic cholangiocyte	24.1205	2.15117e-07	0.052854	Reactome	RPL13, RPL13A, RPL3, RPS15, RPS3	up	liver
Eukaryotic Translation Termination	intrahepatic cholangiocyte	23.6073	2.15117e-07	0.052854	Reactome	RPL13, RPL13A, RPL3, RPS15, RPS3	up	liver
Eukaryotic Translation Elongation	intrahepatic cholangiocyte	23.3588	2.15117e-07	0.052854	Reactome	RPL13, RPL13A, RPL3, RPS15, RPS3	up	liver
Nonsense Mediated Decay (NMD) independent of the Exon Junction Complex (EJC)	intrahepatic cholangiocyte	23.1154	2.15117e-07	0.052854	Reactome	RPL13, RPL13A, RPL3, RPS15, RPS3	up	liver
Formation of a pool of free 40S subunits	intrahepatic cholangiocyte	21.7557	2.19546e-07	0.052854	Reactome	RPL13, RPL13A, RPL3, RPS15, RPS3	up	liver
Response of EIF2AK4 (GCN2) to amino acid deficiency	intrahepatic cholangiocyte	21.7557	2.19546e-07	0.052854	Reactome	RPL13, RPL13A, RPL3, RPS15, RPS3	up	liver
Selenoamino acid metabolism	intrahepatic cholangiocyte	20.5471	2.40801e-07	0.052854	Reactome	RPL13, RPL13A, RPL3, RPS15, RPS3	up	liver
L13a-mediated translational silencing of Ceruloplasmin expression	intrahepatic cholangiocyte	19.8132	2.40801e-07	0.052854	Reactome	RPL13, RPL13A, RPL3, RPS15, RPS3	up	liver
SRP-dependent cotranslational protein targeting to membrane	intrahepatic cholangiocyte	19.8132	2.40801e-07	0.052854	Reactome	RPL13, RPL13A, RPL3, RPS15, RPS3	up	liver
GTP hydrolysis and joining of the 60S ribosomal subunit	intrahepatic cholangiocyte	19.6379	2.40801e-07	0.052854	Reactome	RPL13, RPL13A, RPL3, RPS15, RPS3	up	liver
Nonsense Mediated Decay (NMD) enhanced by the Exon Junction Complex (EJC)	intrahepatic cholangiocyte	19.13	2.40801e-07	0.0541295	Reactome	RPL13, RPL13A, RPL3, RPS15, RPS3	up	liver
Nonsense-Mediated Decay (NMD)	intrahepatic cholangiocyte	19.13	2.40801e-07	0.0541295	Reactome	RPL13, RPL13A, RPL3, RPS15, RPS3	up	liver
Cap-dependent Translation Initiation	intrahepatic cholangiocyte	18.4923	2.50128e-07	0.052854	Reactome	RPL13, RPL13A, RPL3, RPS15, RPS3	up	liver
Eukaryotic Translation Initiation	intrahepatic cholangiocyte	18.4923	2.50128e-07	0.052854	Reactome	RPL13, RPL13A, RPL3, RPS15, RPS3	up	liver
Influenza Viral RNA Transcription and Replication	intrahepatic cholangiocyte	16.3168	4.42973e-07	0.052854	Reactome	RPL13, RPL13A, RPL3, RPS15, RPS3	up	liver
Cellular response to starvation	intrahepatic cholangiocyte	14.2249	7.90997e-07	0.052854	Reactome	RPL13, RPL13A, RPL3, RPS15, RPS3	up	liver
Influenza Infection	intrahepatic cholangiocyte	14.2249	7.90997e-07	0.052854	Reactome	RPL13, RPL13A, RPL3, RPS15, RPS3	up	liver
Regulation of expression of SLITs and ROBOs	intrahepatic cholangiocyte	13.1307	1.12353e-06	0.0541295	Reactome	RPL13, RPL13A, RPL3, RPS15, RPS3	up	liver
Major pathway of rRNA processing in the nucleolus and cytosol	intrahepatic cholangiocyte	12.2601	1.50968e-06	0.052854	Reactome	RPL13, RPL13A, RPL3, RPS15, RPS3	up	liver
rRNA processing in the nucleus and cytosol	intrahepatic cholangiocyte	11.6182	1.8868e-06	0.052854	Reactome	RPL13, RPL13A, RPL3, RPS15, RPS3	up	liver
rRNA processing	intrahepatic cholangiocyte	11.2075	2.16119e-06	0.052854	Reactome	RPL13, RPL13A, RPL3, RPS15, RPS3	up	liver
Signaling by ROBO receptors	intrahepatic cholangiocyte	10.3695	3.05498e-06	0.0520589	Reactome	RPL13, RPL13A, RPL3, RPS15, RPS3	up	liver
Post-translational protein phosphorylation	intrahepatic cholangiocyte	12.9267	0.000154929	0.00793701	Reactome	CP, FGG, IGFBP4	up	liver
Regulation of Insulin-like Growth Factor (IGF) transport and uptake by Insulin-like Growth Factor Binding Proteins (IGFBPs)	intrahepatic cholangiocyte	11.0954	0.000154929	0.00793701	Reactome	CP, FGG, IGFBP4	up	liver
Metallothioneins bind metals	intrahepatic cholangiocyte	177.527	0.000402471	0.00595238	Reactome	MT1E, MT1M, MT1X, MT2A	up	liver
Response to metal ions	intrahepatic cholangiocyte	136.559	0.000670414	0.00595238	Reactome	MT1E, MT1M, MT1X, MT2A	up	liver
BIOCARTA_IL6_PATHWAY	macrophage	12.0182	7.96773e-09	0.0920245	BioCarta	CEBPB, IL6R, JUN, MAP2K1, RAF1, STAT3	up	liver
BIOCARTA_PYK2_PATHWAY	macrophage	7.7896	1.42889e-08	0.086188	BioCarta	JUN, MAP2K1, MAPK14, PTK2B, RAF1	up	liver
BIOCARTA_BIOPEPTIDES_PATHWAY	macrophage	8.70286	1.42889e-08	0.0762994	BioCarta	AGT, MAP2K1, MAPK14, PTK2B, RAF1, STAT3	up	liver
BIOCARTA_MET_PATHWAY	macrophage	8.92263	2.82266e-08	0.108762	BioCarta	JUN, MAP2K1, PIK3R1, PTK2B, RAF1, RAPGEF1, STAT3	up	liver
BIOCARTA_AT1R_PATHWAY	macrophage	9.34752	6.09444e-08	0.125383	BioCarta	AGT, EGFR, JUN, MAP2K1, PTK2B, RAF1	up	liver
BIOCARTA_EGF_PATHWAY	macrophage	9.34752	7.31537e-08	0.158068	BioCarta	EGFR, JUN, MAP2K1, PIK3R1, RAF1, STAT3	up	liver
BIOCARTA_PDGF_PATHWAY	macrophage	7.5114	7.31537e-08	0.100285	BioCarta	JUN, MAP2K1, PIK3R1, RAF1, STAT3	up	liver
BIOCARTA_HIF_PATHWAY	macrophage	11.217	7.74837e-08	0.0303954	BioCarta	HIF1A, JUN, P4HB, VEGFA	up	liver
BIOCARTA_BCR_PATHWAY	macrophage	5.09865	1.34154e-07	0.0810538	BioCarta	JUN, MAP2K1, MAPK14, RAF1	up	liver
BIOCARTA_GLEEVEC_PATHWAY	macrophage	7.31545	1.71061e-07	0.0870624	BioCarta	JUN, MAP2K1, PIK3R1, RAF1	up	liver
BIOCARTA_KERATINOCYTE_PATHWAY	macrophage	6.40102	3.21462e-07	0.0875959	BioCarta	EGFR, ETS2, JUN, MAP2K1, MAPK14, RAF1, TNFRSF1B	up	liver
BIOCARTA_HER2_PATHWAY	macrophage	10.9732	3.3092e-07	0.122006	BioCarta	EGFR, IL6R, MAP2K1, PIK3R1, RAF1, STAT3	up	liver
BIOCARTA_INSULIN_PATHWAY	macrophage	10.0152	4.35885e-07	0.0870624	BioCarta	INSR, JUN, MAP2K1, PIK3R1, RAF1	up	liver
BIOCARTA_CDMAC_PATHWAY	macrophage	10.516	4.35885e-07	0.0672789	BioCarta	JUN, MAP2K1, PLCB1, RAF1	up	liver
BIOCARTA_TPO_PATHWAY	macrophage	8.7633	4.60914e-07	0.100285	BioCarta	JUN, MAP2K1, PIK3R1, RAF1, STAT3	up	liver
BIOCARTA_ERK_PATHWAY	macrophage	6.23168	5.97354e-07	0.101647	BioCarta	EGFR, MAP2K1, RAF1, STAT3	up	liver
BIOCARTA_GH_PATHWAY	macrophage	6.23168	6.39551e-07	0.0654855	BioCarta	INSR, MAP2K1, PIK3R1, RAF1	up	liver
BIOCARTA_MAPK_PATHWAY	macrophage	3.11584	8.9201e-07	0.0428139	BioCarta	JUN, MAP2K1, MAP3K2, MAP4K3, MAPK14, RAF1	up	liver
BIOCARTA_FMLP_PATHWAY	macrophage	4.94869	1.12709e-06	0.0672789	BioCarta	MAP2K1, MAPK14, PLCB1, RAF1	up	liver
BIOCARTA_INTEGRIN_PATHWAY	macrophage	4.94869	1.19262e-06	0.0648973	BioCarta	JUN, MAP2K1, RAF1, RAPGEF1	up	liver
BIOCARTA_FCER1_PATHWAY	macrophage	4.31424	1.30415e-06	0.0841213	BioCarta	JUN, MAP2K1, PIK3R1, RAF1	up	liver
BIOCARTA_TCR_PATHWAY	macrophage	3.82398	1.99896e-06	0.0884963	BioCarta	JUN, MAP2K1, PIK3R1, RAF1	up	liver
BIOCARTA_FIBRINOLYSIS_PATHWAY	macrophage	17.5266	2.97983e-06	0.0243163	BioCarta	FGA, FGB, FGG, PLG, SERPINE1	up	liver
BIOCARTA_EEA1_PATHWAY	macrophage	18.0274	3.33329e-06	0.0425536	BioCarta	EGFR, TF, TFRC	up	liver
BIOCARTA_EPO_PATHWAY	macrophage	6.64166	3.54091e-06	0.0648973	BioCarta	JUN, MAP2K1, RAF1	up	liver
BIOCARTA_NGF_PATHWAY	macrophage	8.41277	3.54091e-06	0.0870624	BioCarta	JUN, MAP2K1, PIK3R1, RAF1	up	liver
BIOCARTA_IGF1_PATHWAY	macrophage	8.01216	3.58639e-06	0.0870624	BioCarta	JUN, MAP2K1, PIK3R1, RAF1	up	liver
BIOCARTA_IL2_PATHWAY	macrophage	5.73598	3.66495e-06	0.0648973	BioCarta	JUN, MAP2K1, RAF1	up	liver
BIOCARTA_BARR_MAPK_PATHWAY	macrophage	9.70704	4.89549e-06	0.0471981	BioCarta	MAP2K1, PLCB1, RAF1	up	liver
BIOCARTA_NFAT_PATHWAY	macrophage	6.59825	5.20935e-06	0.0986486	BioCarta	AGT, CALR, CSNK1A1, MAP2K1, MAPK14, PIK3R1, PRKAR1A, RAF1	up	liver
platelet alpha granule lumen	macrophage	12.9427	6.55969e-13	0.0638591	GO-All	A1BG, A2M, ACTN4, ALB, APP, SERPING1, CLU, FGA, FGB, FGG, FN1, ORM1, SERPINE1, SERPINA1, PLG, SERPINF2, SRGN, PROS1, THBS1, VEGFA	up	liver
endoplasmic reticulum lumen	macrophage	4.60321	2.95736e-10	0.0492815	GO-All	ALB, APOA1, APOA2, APOB, APOE, APP, B2M, SERPING1, C3, CALR, CES1, CP, CST3, F9, FGA, FGG, FN1, IGFBP1, NUCB1, P4HA1, P4HB, SERPINA1, PLAUR, SDC2, TF, THBS1, COL18A1, COL27A1, COL23A1	up	liver
fibrinogen complex	macrophage	36.8059	5.86648e-09	0.0318807	GO-All	FGA, FGB, FGG, FGL1, FN1, SERPINF2, THBS1	up	liver
endocytic vesicle lumen	macrophage	16.3582	2.67104e-08	0.032968	GO-All	APOA1, APOB, APOE, CALR, HP, HPX, SAA1	up	liver
fibrinolysis	macrophage	22.9439	3.21064e-08	0.016484	GO-All	FGA, FGB, FGG, SERPINE1, PLG, SERPINF2	up	liver
spherical high-density lipoprotein particle	macrophage	21.0319	1.44764e-07	0.0123078	GO-All	APOA1, APOA2, APOC3, CLU	up	liver
ubiquitin protein ligase binding	macrophage	3.66531	2.69845e-07	0.107131	GO-All	ACTG1, CALR, CLU, EGFR, FOXO1, HIF1A, UBE2K, HSPA9, JUN, MDM2, PRKAR1A, TMBIM6, TNFRSF1B, UBE2B, YWHAE, SQSTM1, PPARGC1A, GABARAPL1, ARIH1, SNX9, FBXW7	up	liver
ubiquitin-dependent protein catabolic process	macrophage	3.57146	9.41421e-07	0.0123457	GO-All	UBE2K, MDM2, UBE2B, SQSTM1, NEDD4L, ARIH1, ITCH, UBR3, RNF144B	up	liver
peroxisome	macrophage	3.82398	1.30287e-06	0.00510204	GO-All	ACOX1, AGXT, BAAT, SCP2, PNPLA8, TMEM135, LONP2, HSDL2	up	liver
signaling receptor binding	macrophage	4.56353	1.48833e-06	0.0355339	GO-All	A2M, ABCA1, ADM, APOA1, APOA2, APOE, APP, C3, CLU, DIAPH2, EFNA1, FGA, FGB, FGG, FN1, GLG1, IGFBP1, SERPINE1, PLAUR, PLG, PTPRD, SCP2, STAT3	up	liver
cellular response to hypoxia	macrophage	7.42303	1.81262e-06	0.049452	GO-All	BNIP3L, ZFP36L1, EPAS1, HIF1A, MDM2, P4HB, PGK1, RORA, VEGFA, NPEPPS, NDRG1, HIPK2	up	liver
plasminogen activation	macrophage	23.3688	3.25108e-06	0.0182386	GO-All	APOH, FGA, FGB, FGG, PGK1	up	liver
sequence-specific DNA binding	macrophage	2.69374	3.8792e-06	0.0100505	GO-All	CUX1, EPAS1, FOXO1, FOXO3, NR6A1, HIF1A, PPARA, RORA, NR1H4, PPARGC1A, ATF5, FOXJ3, HMBOX1	up	liver
autophagosome assembly	macrophage	3.94348	1.36218e-05	0.00502525	GO-All	RAB1A, RB1CC1, VMP1	up	liver
endosome	macrophage	1.7119	1.91718e-05	0.00507614	GO-All	ABCA1, APP, ECE1, EGFR, SORL1, TFRC, ARRDC3	up	liver
ubiquitin protein ligase activity	macrophage	1.68255	4.22149e-05	0.00818846	GO-All	MDM2, UBE2D3, HECTD1, RNF111, ITCH	up	liver
blood coagulation, fibrin clot formation	macrophage	25.2383	4.34696e-05	0.016484	GO-All	FGA, FGB, FGG	up	liver
secretory granule lumen	macrophage	2.60572	5.52125e-05	0.00549467	GO-All	A1BG, APOA1, C3, MAPK14, EEF2, PYGL, TF	up	liver
phospholipid efflux	macrophage	19.1199	6.83972e-05	0.0109893	GO-All	ABCA1, APOA1, APOA2, APOC3, APOE	up	liver
phosphatidylinositol 3-kinase signaling	macrophage	5.04766	8.08098e-05	0.00505102	GO-All	ZFP36L1, PIK3CB, PIK3R1	up	liver
positive regulation of fibroblast migration	macrophage	10.516	8.32877e-05	0.00607953	GO-All	PTK2, THBS1	up	liver
stress fiber	macrophage	4.54744	9.25137e-05	0.00505051	GO-All	ABLIM1, PTK2, SORBS1, ABLIM3	up	liver
very-low-density lipoprotein particle	macrophage	18.0274	9.41751e-05	0.0201523	GO-All	APOA1, APOA2, APOB, APOC3, APOE, APOH	up	liver
high-density lipoprotein particle remodeling	macrophage	14.0213	9.41751e-05	0.0109893	GO-All	APOA1, APOA2, APOC3, APOE, SCARB1	up	liver
positive regulation of vasoconstriction	macrophage	15.7739	0.000121363	0.016484	GO-All	FGA, FGB, FGG	up	liver
positive regulation of peptide hormone secretion	macrophage	21.0319	0.000121363	0.016484	GO-All	FGA, FGB, FGG, TFR2	up	liver
mitochondrial outer membrane	macrophage	4.76194	0.000137248	0.0366257	GO-All	ACACB, BNIP3L, CYB5A, ACSL1, ACSL3, FOXO3, HADHB, HK2, MCL1, RAF1, UBC, KMO	up	liver
growth hormone receptor signaling pathway	macrophage	15.7739	0.000140519	0.0138259	GO-All	PIK3R1, PTK2, STAT3	up	liver
protein ubiquitination	macrophage	2.48898	0.000152706	0.0165746	GO-All	MDM2, UBE2B, UBE2D3, NEDD4L, ARIH1, RNF111, KLHL24, FBXW7, ITCH, ANAPC16	up	liver
reverse cholesterol transport	macrophage	24.5372	0.000159405	0.028518	GO-All	ABCA1, APOA1, APOA2, APOE, SCARB1, CES1, CLU	up	liver
phospholipid binding	macrophage	5.45272	0.000159405	0.0109893	GO-All	APOA1, APOA2, APOB, APOC3, APOE, APOH, PSAP	up	liver
Ubiquitin mediated proteolysis	macrophage	3.68442	8.92334e-14	0.140265	KEGG	UBC, UBE2B, UBE2D3, UBE2H, UBE2R2, UBE2K, ITCH, NEDD4L, HERC4, MDM2, CBLB, FBXW7	up	liver
HIF-1 signaling pathway	macrophage	8.25552	2.46938e-12	0.179196	KEGG	IL6R, STAT3, INSR, EGFR, MAP2K1, PIK3CB, PIK3R1, HIF1A, EGLN1, PLCG2, CAMK2D, TF, TFRC, VEGFA, SERPINE1, HK2, GAPDH, ALDOB, ENO1, PGK1, PFKFB3	up	liver
Renal cell carcinoma	macrophage	6.47136	3.08575e-12	0.0822921	KEGG	HIF1A, EPAS1, EGLN1, VEGFA, PIK3CB, PIK3R1, RAPGEF1, RAF1, MAP2K1, JUN	up	liver
Proteoglycans in cancer	macrophage	4.76585	1.32172e-11	0.228916	KEGG	VAV2, RAF1, MAP2K1, ACTG1, ACTB, PIK3CB, PIK3R1, ARHGEF12, CAMK2D, STAT3, EGFR, HIF1A, VEGFA, THBS1, MDM2, SDC1, PLAUR, FN1, SDC2, RDX, PLCG2, PTK2, MAPK14	up	liver
Insulin resistance	macrophage	5.15877	5.70784e-11	0.0184111	KEGG	INSR, PIK3CB, PIK3R1, STAT3, PRKAG2, ACACB, AGT, IRS2, PYGL, FOXO1, PCK1, PPARGC1A, PPARA	up	liver
Complement and coagulation cascades	macrophage	10.0152	5.84685e-11	0.0360364	KEGG	F9, FGA, FGB, FGG, PLG, TFPI, PROS1, SERPINE1, PLAUR, SERPINA1, SERPINF2, A2M, C3, C9, C1R, C5AR1, CFH, SERPING1, C4BPA, CLU	up	liver
FoxO signaling pathway	macrophage	4.92936	1.1001e-10	0.173416	KEGG	PRKAG2, MDM2, INSR, IRS2, PIK3CB, PIK3R1, FOXO1, FOXO3, STAT3, EGFR, RAF1, MAP2K1, MAPK14, GABARAPL1, PCK1	up	liver
ErbB signaling pathway	macrophage	6.08152	8.03737e-10	0.108174	KEGG	EGFR, PLCG2, CAMK2D, CBLB, PTK2, ABL2, JUN, NRG1, RAF1, MAP2K1, PIK3CB, PIK3R1	up	liver
PD-L1 expression and PD-1 checkpoint pathway in cancer	macrophage	4.25365	1.58213e-09	0.114614	KEGG	HIF1A, EGFR, RAF1, MAP2K1, JUN, PIK3R1, PIK3CB, STAT3, MAPK14	up	liver
MAPK signaling pathway	macrophage	2.31279	2.13306e-09	0.0600606	KEGG	GNA12, VEGFA, EFNA1, EGFR, INSR, RAF1, MAP2K1, IL1RAP, MAP4K3, MAP3K2, MAPK14, JUN, JUND, DUSP1, DUSP16, PPM1B	up	liver
Human cytomegalovirus infection	macrophage	3.39529	2.29154e-09	0.131339	KEGG	PIK3CB, PIK3R1, EGFR, RAF1, MAP2K1, PLCB1, GNA12, GNA13, ARHGEF12, IL6R, STAT3, VEGFA, MAPK14, PTK2B, PTK2, CALR, B2M, MDM2	up	liver
Coronavirus disease - COVID-19	macrophage	3.47484	2.32184e-09	0.111483	KEGG	EGFR, IL6R, STAT3, RPL13, RPL28, RPL35, PIK3CB, PIK3R1, PLCG2, MAPK14, JUN, IFNAR1, C5AR1, C3, C9, C1R, FGA, FGB, FGG	up	liver
Growth hormone synthesis, secretion and action	macrophage	3.53478	3.13095e-09	0.0593519	KEGG	PLCB1, PLCG2, RAF1, MAP2K1, STAT3, IRS2, PIK3R1, PIK3CB, PTK2, MAPK14	up	liver
Prolactin signaling pathway	macrophage	4.20638	7.35117e-09	0.0651093	KEGG	PIK3CB, PIK3R1, FOXO3, RAF1, MAP2K1, MAPK14, STAT3	up	liver
Non-alcoholic fatty liver disease	macrophage	3.8743	1.04856e-08	0.0462443	KEGG	IL6R, INSR, IRS2, PIK3CB, PIK3R1, LEPR, ADIPOR2, PRKAG2, MAPK14, PPARA, ITCH, JUN, CYP2E1, EIF2AK3	up	liver
Longevity regulating pathway - multiple species	macrophage	4.74914	1.04856e-08	0.0304923	KEGG	INSR, IRS2, PIK3CB, PIK3R1, FOXO1, FOXO3, PRKAG2	up	liver
Hepatitis C	macrophage	3.00456	1.04856e-08	0.0818741	KEGG	SCARB1, EIF2AK3, STAT3, IFNAR1, EGFR, RAF1, YWHAE, MAP2K1, PIK3R1, PIK3CB, PPARA	up	liver
JAK-STAT signaling pathway	macrophage	2.67922	1.07124e-08	0.0487192	KEGG	IL6R, IFNAR1, LEPR, EGFR, STAT3, STAT4, MCL1, RAF1, PIK3CB, PIK3R1	up	liver
Non-small cell lung cancer	macrophage	4.67376	1.8015e-08	0.0924886	KEGG	PIK3CB, PIK3R1, FOXO3, EGFR, RAF1, MAP2K1, PLCG2, STAT3	up	liver
Pancreatic cancer	macrophage	3.8743	2.19273e-08	0.0735009	KEGG	PIK3CB, PIK3R1, RAF1, MAP2K1, EGFR, STAT3, VEGFA	up	liver
Chemical carcinogenesis - receptor activation	macrophage	2.04193	3.54203e-08	0.0748563	KEGG	RAF1, STAT3, PIK3CB, PIK3R1, MAP2K1, JUN, VEGFA, EGFR, MGST1, PPARA	up	liver
Chemical carcinogenesis - reactive oxygen species	macrophage	2.85871	3.54203e-08	0.0852721	KEGG	MGST1, CYP2E1, EGFR, RAF1, MAP2K1, MAPK14, JUN, PIK3R1, PIK3CB, FOXO3, ABL2, PTK2, HIF1A, VEGFA	up	liver
Longevity regulating pathway	macrophage	4.72627	3.54203e-08	0.0297661	KEGG	INSR, IRS2, PIK3CB, PIK3R1, FOXO1, FOXO3, RB1CC1, ADIPOR2, PRKAG2, PPARGC1A	up	liver
Shigellosis	macrophage	4.28428	4.23924e-08	0.26088	KEGG	PTK2, ACTG1, ACTB, ACTN4, PFN1, EGFR, PIK3CB, PIK3R1, FOXO1, FOXO3, MDM2, PLCB1, PLCG2, CAST, HK2, MALT1, JUN, UBE2D3, MAPK14, C3, SQSTM1, UBC	up	liver
Prostate cancer	macrophage	3.03553	4.93584e-08	0.108434	KEGG	EGFR, PIK3CB, PIK3R1, FOXO1, MDM2, RAF1, MAP2K1	up	liver
AGE-RAGE signaling pathway in diabetic complications	macrophage	5.09865	5.2134e-08	0.0664929	KEGG	FN1, AGT, PLCB1, PLCG2, JUN, VEGFA, SERPINE1, MAPK14, PIK3CB, PIK3R1, FOXO1, STAT3	up	liver
GnRH signaling pathway	macrophage	4.07069	6.1688e-08	0.0890278	KEGG	PLCB1, CAMK2D, MAP3K2, MAPK14, JUN, PTK2B, EGFR, RAF1, MAP2K1	up	liver
Kaposi sarcoma-associated herpesvirus infection	macrophage	2.83331	6.31674e-08	0.108503	KEGG	C3, IFNAR1, MAPK14, UBC, RAF1, MAP2K1, HIF1A, JUN, PIK3CB, PIK3R1, PLCG2, VEGFA, STAT3	up	liver
Bacterial invasion of epithelial cells	macrophage	4.26735	8.69118e-08	0.0578054	KEGG	CTNNA1, PIK3R1, PIK3CB, ACTG1, ACTB, PTK2, FN1	up	liver
Neurotrophin signaling pathway	macrophage	4.27768	9.91907e-08	0.102633	KEGG	RAF1, MAP2K1, RAPGEF1, MAPK14, PIK3R1, PIK3CB, FOXO3, PLCG2, CAMK2D, JUN, YWHAE, IRAK2	up	liver
Platelet degranulation	macrophage	9.23352	1.11032e-17	0.0851093	Reactome	A1BG, A2M, ACTN4, ALB, APOA1, APOH, APP, CFL1, CLU, FGA, FGB, FGG, FN1, ITIH3, ORM1, PFN1, PLG, PROS1, PSAP, SERPINA1, SERPINE1, SERPINF2, SERPING1, SRGN, TF, THBS1, VEGFA	up	liver
Response to elevated platelet cytosolic Ca2+	macrophage	8.87284	1.11032e-17	0.0851093	Reactome	A1BG, A2M, ACTN4, ALB, APOA1, APOH, APP, CFL1, CLU, FGA, FGB, FGG, FN1, ITIH3, ORM1, PFN1, PLG, PROS1, PSAP, SERPINA1, SERPINE1, SERPINF2, SERPING1, SRGN, TF, THBS1, VEGFA	up	liver
Platelet activation, signaling and aggregation	macrophage	6.15163	6.56139e-15	0.116619	Reactome	A1BG, A2M, ACTN4, ALB, APOA1, APOH, APP, CFL1, CLU, FGA, FGB, FGG, FN1, GNA12, GNA13, ITIH3, MAPK14, ORM1, PFN1, PIK3CB, PIK3R1, PLCG2, PLG, PROS1, PSAP, PTK2, RAF1, RHOB, SERPINA1, SERPINE1, SERPINF2, SERPING1, SRGN, TF, THBS1, VAV2, VEGFA	up	liver
Regulation of Insulin-like Growth Factor (IGF) transport and uptake by Insulin-like Growth Factor Binding Proteins (IGFBPs)	macrophage	6.66011	1.74381e-12	0.0581703	Reactome	ALB, APOA1, APOA2, APOB, APOE, APP, C3, CP, CST3, FGA, FGG, FN1, IGFBP1, NUCB1, P4HB, PLG, SDC2, SERPINA1, TF	up	liver
Post-translational protein phosphorylation	macrophage	7.35096	1.00925e-11	0.0615905	Reactome	ALB, APOA1, APOA2, APOB, APOE, APP, C3, CP, CST3, FGA, FGG, FN1, IGFBP1, NUCB1, P4HB, SDC2, SERPINA1, TF	up	liver
Negative regulation of MAPK pathway	macrophage	6.8476	1.0295e-08	0.0527708	Reactome	DUSP1, DUSP16, MAP2K1, PEBP1, PPP2R5A, RAF1, UBC	up	liver
Regulation of gene expression by Hypoxia-inducible Factor	macrophage	11.472	9.11677e-08	0.0303577	Reactome	EPAS1, HIF1A, VEGFA	up	liver
Transcriptional regulation of white adipocyte differentiation	macrophage	4.50684	9.05013e-07	0.0293986	Reactome	CEBPB, MED13, MED13L, NCOA2, NCOR1, PCK1, PPARA, PPARGC1A, TBL1X	up	liver
Cellular response to hypoxia	macrophage	3.50532	9.55656e-07	0.0382925	Reactome	EGLN1, EPAS1, HIF1A, UBC, UBE2D3, VEGFA	up	liver
Plasma lipoprotein assembly	macrophage	17.7111	1.05721e-06	0.0363757	Reactome	A2M, ABCA1, APOA1, APOA2, APOB, APOC3, APOE, P4HB	up	liver
MAPK1/MAPK3 signaling	macrophage	3.14356	1.34604e-06	0.0885025	Reactome	CAMK2D, DLG2, DUSP1, DUSP16, EGFR, FGA, FGB, FGG, FN1, IL6R, IRS2, MAP2K1, NRG1, PEBP1, PIK3CB, PIK3R1, PPP2R5A, PTK2, RAF1, SPTBN1, UBC	up	liver
Signaling by NOTCH	macrophage	3.9727	1.44815e-06	0.0789299	Reactome	AGO3, B4GALT1, EGFR, FBXW7, HIF1A, ITCH, JUN, MAMLD1, NCOR1, NUMB, RAB6A, SEL1L, TBL1X, TFDP2, TLE1, TNRC6B, UBC	up	liver
PI5P, PP2A and IER3 Regulate PI3K/AKT Signaling	macrophage	3.57146	1.80506e-06	0.015101	Reactome	EGFR, GAB2, IL1RAP, INSR, IRS2, NRG1, PIK3CB, PIK3R1, PPP2R5A	up	liver
Negative regulation of the PI3K/AKT network	macrophage	3.72246	1.80506e-06	0.0187529	Reactome	EGFR, GAB2, IL1RAP, INSR, IRS2, NRG1, PHLPP1, PIK3CB, PIK3R1, PPP2R5A	up	liver
RAF/MAP kinase cascade	macrophage	3.05919	2.25518e-06	0.0885025	Reactome	CAMK2D, DLG2, DUSP1, DUSP16, EGFR, FGA, FGB, FGG, FN1, IRS2, MAP2K1, NRG1, PEBP1, PIK3CB, PIK3R1, PPP2R5A, PTK2, RAF1, SPTBN1, UBC	up	liver
Signaling by NTRK1 (TRKA)	macrophage	3.65772	2.25715e-06	0.0184222	Reactome	ID2, IRS2, JUND, MAP2K1, MAPK14, PIK3CB, PIK3R1, RAPGEF1, STAT3, TF	up	liver
Constitutive Signaling by Aberrant PI3K in Cancer	macrophage	3.23568	2.30493e-06	0.00606261	Reactome	EGFR, GAB2, IRS2, NRG1, PIK3CB, PIK3R1	up	liver
RET signaling	macrophage	4.10379	3.02044e-06	0.00584795	Reactome	GAB2, IRS2, PIK3CB, PIK3R1	up	liver
Interleukin-2 family signaling	macrophage	5.73598	3.63046e-06	0.00617284	Reactome	GAB2, PIK3CB, PIK3R1, PTK2B, STAT3, STAT4	up	liver
Signaling by NTRKs	macrophage	3.76691	3.78716e-06	0.0177005	Reactome	ID2, IRS2, JUND, MAP2K1, MAPK14, PCSK5, PCSK6, PIK3CB, PIK3R1, RAPGEF1, STAT3, TF	up	liver
PPARA activates gene expression	macrophage	6.16453	4.51997e-06	0.0228011	Reactome	ABCA1, ACOX1, ACSL1, AGT, APOA1, APOA2, MED13, MED13L, NCOA2, NCOR1, NR1H4, PLIN2, PPARA, PPARGC1A, RORA, TBL1X, TXNRD1	up	liver
Regulation of lipid metabolism by PPARalpha	macrophage	6.06004	4.525e-06	0.0228011	Reactome	ABCA1, ACOX1, ACSL1, AGT, APOA1, APOA2, MED13, MED13L, NCOA2, NCOR1, NR1H4, PLIN2, PPARA, PPARGC1A, RORA, TBL1X, TXNRD1	up	liver
RAF-independent MAPK1/3 activation	macrophage	7.31545	4.70813e-06	0.0116619	Reactome	DUSP1, DUSP16, IL6R, MAP2K1	up	liver
Chylomicron assembly	macrophage	25.2383	5.50214e-06	0.0312549	Reactome	APOA1, APOA2, APOB, APOC3, APOE, P4HB	up	liver
PI3K/AKT Signaling in Cancer	macrophage	3.60547	6.54811e-06	0.0185185	Reactome	EGFR, FOXO1, FOXO3, GAB2, IRS2, MDM2, NRG1, PIK3CB, PIK3R1	up	liver
Metabolism of fat-soluble vitamins	macrophage	7.31545	6.61289e-06	0.0181878	Reactome	APOA1, APOA2, APOB, APOC3, APOE, RBP4, SDC1, SDC2	up	liver
Chylomicron remodeling	macrophage	23.3688	6.61289e-06	0.0233238	Reactome	APOA1, APOA2, APOB, APOC3, APOE	up	liver
NOTCH1 Intracellular Domain Regulates Transcription	macrophage	6.13431	6.99218e-06	0.0422432	Reactome	FBXW7, HIF1A, MAMLD1, NCOR1, TBL1X, TLE1, UBC	up	liver
Constitutive Signaling by NOTCH1 HD+PEST Domain Mutants	macrophage	3.62619	6.99218e-06	0.0185185	Reactome	FBXW7, MAMLD1, NCOR1, TBL1X, UBC	up	liver
Constitutive Signaling by NOTCH1 PEST Domain Mutants	macrophage	3.62619	6.99218e-06	0.0185185	Reactome	FBXW7, MAMLD1, NCOR1, TBL1X, UBC	up	liver
Signaling by NOTCH1 HD+PEST Domain Mutants in Cancer	macrophage	3.62619	6.99218e-06	0.0185185	Reactome	FBXW7, MAMLD1, NCOR1, TBL1X, UBC	up	liver
Signaling by NOTCH1 PEST Domain Mutants in Cancer	macrophage	3.62619	6.99218e-06	0.0185185	Reactome	FBXW7, MAMLD1, NCOR1, TBL1X, UBC	up	liver
Signaling by NOTCH1 in Cancer	macrophage	3.62619	6.99218e-06	0.0185185	Reactome	FBXW7, MAMLD1, NCOR1, TBL1X, UBC	up	liver
BIOCARTA_VDR_PATHWAY	endothelial	11.6812	2.51996e-15	0.112318	BioCarta	ARID1A, CREBBP, KAT2B, NCOA1, RXRA, SMARCC2, TSC2	down	liver
BIOCARTA_PPARG_PATHWAY	endothelial	15.0186	1.34599e-07	0.0651252	BioCarta	CREBBP, NCOA1, RXRA	down	liver
BIOCARTA_CARM1_PATHWAY	endothelial	13.3499	9.09996e-07	0.0780241	BioCarta	CREB1, CREBBP, PRKAR1B, RXRA	down	liver
BIOCARTA_AKT_PATHWAY	endothelial	5.46133	2.44942e-06	0.0111421	BioCarta	FOXO3, IKBKB, PDPK1	down	liver
BIOCARTA_ALK_PATHWAY	endothelial	5.41212	4.14772e-06	0.0111421	BioCarta	BMPR2, GATA4, GATA4, TGFB1, TGFBR2, TGFBR3	down	liver
BIOCARTA_PPARA_PATHWAY	endothelial	3.85093	1.21344e-05	0.0250016	BioCarta	CREBBP, NCOA1, PRKAR1B, PRKCB, RXRA	down	liver
BIOCARTA_PLC_PATHWAY	endothelial	8.89994	1.23441e-05	0.0222843	BioCarta	PLCG1, PRKCB	down	liver
BIOCARTA_RARRXR_PATHWAY	endothelial	17.1642	1.46368e-05	0.0278554	BioCarta	KAT2B, NCOA1, RXRA	down	liver
BIOCARTA_HSWI_SNF_PATHWAY	endothelial	6.67495	2.20788e-05	0.0275501	BioCarta	ARID1A, SMARCC2	down	liver
BIOCARTA_TGFB_PATHWAY	endothelial	6.32364	3.05964e-05	0.0331532	BioCarta	CREBBP, TGFB1, TGFBR2	down	liver
BIOCARTA_TOB1_PATHWAY	endothelial	6.32364	3.05964e-05	0.00557107	BioCarta	TGFB1, TGFBR2, TGFBR3	down	liver
BIOCARTA_TRKA_PATHWAY	endothelial	5.72139	4.91029e-05	0.0222843	BioCarta	PLCG1, PRKCB	down	liver
BIOCARTA_ERK5_PATHWAY	endothelial	5.72139	4.91029e-05	0.0167132	BioCarta	CREB1, PLCG1	down	liver
BIOCARTA_CTCF_PATHWAY	endothelial	5.00622	5.43208e-05	0.00557107	BioCarta	TGFB1, TGFBR2, TGFBR3	down	liver
BIOCARTA_CXCR4_PATHWAY	endothelial	6.32364	6.44045e-05	0.0334264	BioCarta	CRK, PLCG1, PRKCB	down	liver
BIOCARTA_PTDINS_PATHWAY	endothelial	8.70646	7.52388e-05	0.0422222	BioCarta	ARF1, LYN, PDPK1, PLCG1, VAV2	down	liver
BIOCARTA_PTEN_PATHWAY	endothelial	4.44997	8.30356e-05	0.0111421	BioCarta	FOXO3, PDPK1	down	liver
BIOCARTA_NTHI_PATHWAY	endothelial	5.22388	8.47011e-05	0.0277778	BioCarta	CREBBP, IKBKB, TGFBR2	down	liver
BIOCARTA_EPO_PATHWAY	endothelial	4.21576	8.77517e-05	0.0222843	BioCarta	EPOR, PLCG1	down	liver
BIOCARTA_MTOR_PATHWAY	endothelial	5.72139	9.5994e-05	0.0111421	BioCarta	EIF3A, PDPK1, TSC2	down	liver
BIOCARTA_CREB_PATHWAY	endothelial	5.46133	0.000100119	0.0166667	BioCarta	CREB1, PRKAR1B, PRKCB	down	liver
BIOCARTA_EIF4_PATHWAY	endothelial	3.33748	0.000100119	0.00557107	BioCarta	PDPK1, PRKCB	down	liver
BIOCARTA_PML_PATHWAY	endothelial	4.71173	0.000195994	0.00555556	BioCarta	CREBBP, SP100	down	liver
BIOCARTA_GPCR_PATHWAY	endothelial	6.67495	0.000214542	0.0170942	BioCarta	CREB1, NFATC3, PLCG1, PRKAR1B, PRKCB	down	liver
BIOCARTA_RELA_PATHWAY	endothelial	5.33996	0.000251585	0.0167132	BioCarta	CREBBP, IKBKB	down	liver
BIOCARTA_ION_PATHWAY	endothelial	16.0199	0.000333716	0.0222843	BioCarta	PLCG1, PRKCB	down	liver
BIOCARTA_DEATH_PATHWAY	endothelial	2.76205	0.000382693	0.00557107	BioCarta	CFLAR, TNFSF10	down	liver
BIOCARTA_RHO_PATHWAY	endothelial	3.81426	0.000458608	0.00557107	BioCarta	ARHGEF11, BAIAP2	down	liver
BIOCARTA_TERC_PATHWAY	endothelial	6.67495	0.000784901	0.00557107	BioCarta	NFYB	down	liver
BIOCARTA_PLCD_PATHWAY	endothelial	16.0199	0.000962253	0.0111111	BioCarta	PRKCB, TGM2	down	liver
regulation of small GTPase mediated signal transduction	endothelial	5.49702	2.9517e-12	0.0250155	GO-All	ABR, BCR, CHN1, ITSN1, TIAM1, VAV2, ARHGEF11, DLC1, VAV3, ARHGEF15, SRGAP2, ARHGAP31, PREX1, FGD5	down	liver
clathrin coat assembly	endothelial	20.0249	1.64007e-09	0.0391074	GO-All	CLTA, CLTC, HIP1, PIK3C2A, FCHO2	down	liver
guanyl-nucleotide exchange factor activity	endothelial	4.02867	1.24523e-08	0.0195117	GO-All	ABR, BCR, RCBTB2, ITSN1, TIAM1, VAV2, CYTH1, ARHGEF11, ELMO1, VAV3, ARHGEF15, DENND2A, FGD6, PREX1, RIN3, FGD5, RASGEF1B	down	liver
histone acetyltransferase activity	endothelial	8.70646	2.03719e-08	0.0391074	GO-All	ARRB1, CREBBP, NCOA3, KAT2B, CLOCK	down	liver
protein phosphorylation	endothelial	3.15804	2.34635e-07	0.0393258	GO-All	ATM, BCR, CREB1, ERG, GAS6, IKBKB, LTK, LYN, PDPK1, PRKCB, PRKCH, PKN1, PRKD1, BRD2, SGK1, TGFB1, TGFBR2, NUAK1, MERTK, PRKD2, MARK4, WNK3	down	liver
SWI/SNF complex	endothelial	7.0676	1.72807e-06	0.00558677	GO-All	SMARCC2, ARID1A, BRD9	down	liver
mRNA binding	endothelial	4.71173	2.17772e-06	0.0111735	GO-All	ADARB1, DHX9, TRA2B, TPR, RBM5, LUC7L3, RBM25, UPF3B	down	liver
endolysosome membrane	endothelial	7.50932	2.44879e-06	0.0223471	GO-All	AP2A2, CLTA, CLTC	down	liver
clathrin-dependent endocytosis	endothelial	14.1352	2.44879e-06	0.0338994	GO-All	AP2A2, CLTC, GAK, FCHSD2, FNBP1L, FCHO2	down	liver
stimulatory C-type lectin receptor signaling pathway	endothelial	7.0676	3.86836e-06	0.0111735	GO-All	CREBBP, IKBKB, LYN	down	liver
outflow tract septum morphogenesis	endothelial	6.40796	5.71524e-06	0.00558677	GO-All	BMPR2, ENG, TGFBR2, NRP1	down	liver
positive regulation of epithelial to mesenchymal transition involved in endocardial cushion formation	endothelial	16.0199	5.71524e-06	0.00558677	GO-All	ENG, TGFBR2	down	liver
positive regulation of pathway-restricted SMAD protein phosphorylation	endothelial	5.5241	5.71524e-06	0.00558677	GO-All	BMP6, BMPR2, ENG, TGFB1	down	liver
ventricular septum morphogenesis	endothelial	6.90512	5.71524e-06	0.00558677	GO-All	BMPR2, NOTCH1, TGFBR2, TGFBR3, ZFPM1	down	liver
RNA polymerase II cis-regulatory region sequence-specific DNA binding	endothelial	2.66998	9.55927e-06	0.0108699	GO-All	CREB1, DHX9, ELF1, ELK3, ERG, ETS2, FOXO3, NR5A2, GATA4, SMAD9, MEIS2, NFATC3, NFYB, RXRA, NR2F1, ZBTB16, CLOCK, HIF3A, NACC2	down	liver
type II transforming growth factor beta receptor binding	endothelial	17.1642	1.13743e-05	0.00558677	GO-All	ENG, TGFB1, TGFBR3	down	liver
response to cholesterol	endothelial	10.0124	1.29933e-05	0.00558677	GO-All	TGFB1, TGFBR2	down	liver
ventricular trabecula myocardium morphogenesis	endothelial	10.0124	1.29933e-05	0.00558677	GO-All	ENG, NOTCH1	down	liver
clathrin-coated pit	endothelial	5.72139	1.39595e-05	0.0110501	GO-All	DNM2, ITSN1, FCHSD2, FCHO2	down	liver
protein acetylation	endothelial	9.24224	1.5526e-05	0.00558677	GO-All	CREBBP, KAT2B, CLOCK	down	liver
type I transforming growth factor beta receptor binding	endothelial	13.3499	1.62044e-05	0.00558677	GO-All	ENG, TGFB1, TGFBR2	down	liver
receptor complex	endothelial	3.6969	1.62044e-05	0.0111735	GO-All	CD36, ENG, FLT4, LIFR, LRP5, NOTCH1, PTPRB, RXRA, TGFBR2, TGFBR3, NRP1, RAMP3	down	liver
atrioventricular valve morphogenesis	endothelial	16.0199	1.94725e-05	0.00558677	GO-All	BMPR2, NOTCH1, TGFBR2, ZFPM1	down	liver
protein kinase C activity	endothelial	14.3035	2.08334e-05	0.0111735	GO-All	PRKCB, PRKCH, PKN1, PRKD1, PRKD2	down	liver
pathway-restricted SMAD protein phosphorylation	endothelial	10.0124	2.9723e-05	0.00558677	GO-All	TGFB1, TGFBR2, TGFBR3	down	liver
artery morphogenesis	endothelial	6.67495	2.9723e-05	0.00558677	GO-All	ENG, NRP1	down	liver
chromatin	endothelial	2.70868	4.16376e-05	0.0393258	GO-All	ARRB1, CREBBP, BPTF, NASP, PPP1R10, RXRA, SFPQ, TGM2, NCOA3, ARID1A, NCOA1, AKAP8L, HIF3A, NACC2	down	liver
branching involved in blood vessel morphogenesis	endothelial	14.3035	4.30128e-05	0.00558677	GO-All	ENG, KDR, NOTCH4, TGFBR2, NRP1	down	liver
transforming growth factor beta receptor signaling pathway	endothelial	5.00622	4.30128e-05	0.00558677	GO-All	ENG, ID1, TGFB1, TGFBR2, TGFBR3, CLDN5, APPL2, ZMIZ1	down	liver
positive regulation of endothelial cell chemotaxis by VEGF-activated vascular endothelial growth factor receptor signaling pathway	endothelial	24.0298	5.72921e-05	0.00555556	GO-All	KDR, PRKD1, PRKD2	down	liver
Thyroid hormone signaling pathway	endothelial	4.30286	3.48714e-12	0.115388	KEGG	RXRA, KAT2B, NCOA1, NCOA3, CREBBP, GATA4, NOTCH1, NOTCH4, PLCG1, PRKCB, PDPK1, TSC2, TBC1D4	down	liver
Spliceosome	endothelial	3.40849	3.01772e-08	0.0714307	KEGG	DDX46, SNRNP70, PRPF40A, RBM25, DDX5, SF3B1, PRPF38B, PRPF8, THOC2, SRSF5, TRA2A, TRA2B	down	liver
Chemokine signaling pathway	endothelial	3.17855	2.63684e-07	0.0876719	KEGG	ADCY4, LYN, SOS2, FOXO3, IKBKB, VAV3, VAV2, GNG7, PREX1, ELMO1, CRK, PLCG1, TIAM1, PRKCB, ARRB1	down	liver
Insulin resistance	endothelial	3.77828	2.63684e-07	0.0220387	KEGG	PRKCB, IKBKB, TBC1D4, ACACB, CD36, PPARGC1B, MLXIP, CPT1A, PDPK1, CREB1	down	liver
Transcriptional misregulation in cancer	endothelial	2.79417	3.17624e-07	0.0646905	KEGG	RUNX1T1, ZBTB16, PBX1, AFF1, MEIS1, MAF, RXRA, ERG, DDX5, EWSR1, TGFBR2, ATM	down	liver
Chronic myeloid leukemia	endothelial	3.16182	6.1856e-07	0.0393271	KEGG	BCR, CRK, IKBKB, SOS2, TGFB1, TGFBR2	down	liver
Bacterial invasion of epithelial cells	endothelial	3.48258	7.36646e-07	0.0800898	KEGG	CRK, WASL, DNM2, CLTA, CLTC, ELMO1	down	liver
Fc gamma R-mediated phagocytosis	endothelial	3.83455	1.18443e-06	0.0710383	KEGG	LYN, PLCG1, PRKCB, VAV3, VAV2, CRK, ASAP1, FCGR2B, DNM2	down	liver
Yersinia infection	endothelial	3.26331	1.51566e-06	0.0762994	KEGG	CRK, ELMO1, WASL, BAIAP2, PKN1, IKBKB, CD4, VAV3, VAV2, PLCG1, NFATC3	down	liver
Non-small cell lung cancer	endothelial	3.33748	1.72183e-06	0.0385678	KEGG	RXRA, PDPK1, FOXO3, SOS2, PLCG1, PRKCB	down	liver
Endocytosis	endothelial	3.65599	2.31239e-06	0.100559	KEGG	DNM2, CLTA, CLTC, AP2A2, TGFBR2, SH3GL1, SH3GLB1, EPN2, ARRB1, WASL, MVB12A, SNX2, SNX6, HLA-E, EHD3, RABEP1, VPS45, RAB11FIP3, SMAP2, ASAP1, CYTH1, ARF1	down	liver
Kaposi sarcoma-associated herpesvirus infection	endothelial	2.28263	4.4415e-06	0.032877	KEGG	CREBBP, IKBKB, HLA-E, GNG7, PREX1, LYN, PLCG1, NFATC3, IL6ST, TCF7L1, CREB1	down	liver
Choline metabolism in cancer	endothelial	3.37261	4.4415e-06	0.0220387	KEGG	SOS2, PDPK1, TSC2, SLC44A2, PLCG1, DGKZ, DGKG, PRKCB	down	liver
Prostate cancer	endothelial	2.89019	4.4415e-06	0.032877	KEGG	ERG, PDPK1, CREB1, CREBBP, TCF7L1, IKBKB, SOS2	down	liver
T cell receptor signaling pathway	endothelial	3.56879	4.76117e-06	0.0383565	KEGG	CD4, VAV3, VAV2, PLCG1, NFATC3, SOS2, IKBKB, PDPK1, MAP3K8	down	liver
Proteoglycans in cancer	endothelial	2.76205	5.79574e-06	0.052764	KEGG	VAV3, VAV2, TIAM1, DDX5, PDPK1, TGFB1, PDCD4, KDR, RDX, SOS2, PLCG1, PRKCB, WNT2B, HSPG2	down	liver
AMPK signaling pathway	endothelial	3.05464	7.86905e-06	0.0163048	KEGG	CREB1, FOXO3, ACACB, CPT1A, PPP2R3A, PPP2R5A, CD36, PDPK1, TSC2	down	liver
Neurotrophin signaling pathway	endothelial	2.03643	7.86905e-06	0.0275484	KEGG	SOS2, CRK, FOXO3, PDPK1, PLCG1, IKBKB	down	liver
Growth hormone synthesis, secretion and action	endothelial	2.35587	7.86905e-06	0.0438359	KEGG	ADCY4, CREB1, CREBBP, PRKCB, PLCG1, SOS2, CRK	down	liver
NF-kappa B signaling pathway	endothelial	2.69565	8.0084e-06	0.0601093	KEGG	PLCG1, LYN, PRKCB, EDA, IKBKB, ATM, CFLAR	down	liver
FoxO signaling pathway	endothelial	3.12888	1.03735e-05	0.0710467	KEGG	TGFB1, TGFBR2, CREBBP, PDPK1, IKBKB, SGK1, FOXO3, SOS2, TNFSF10, ATM	down	liver
Epithelial cell signaling in Helicobacter pylori infection	endothelial	1.71642	1.55238e-05	0.0110194	KEGG	PLCG1, LYN, IKBKB	down	liver
Endocrine and other factor-regulated calcium reabsorption	endothelial	4.53393	1.89711e-05	0.0602744	KEGG	DNM2, AP2A2, CLTA, CLTC, SLC8A1, PRKCB	down	liver
mTOR signaling pathway	endothelial	2.10788	2.24593e-05	0.0273224	KEGG	TSC2, WNT2B, LRP5, IKBKB, SOS2, PDPK1, PRKCB, SGK1	down	liver
Lipid and atherosclerosis	endothelial	1.87148	2.53058e-05	0.032877	KEGG	IKBKB, CD36, RXRA, LYN, VAV3, VAV2, PDPK1, NFATC3, PLCG1, TNFSF10	down	liver
Shigellosis	endothelial	2.03957	2.53058e-05	0.0440775	KEGG	CRK, ELMO1, WASL, CYTH1, ARF1, FOXO3, PLCG1, ATM, IKBKB, TECPR1, FNBP1L	down	liver
B cell receptor signaling pathway	endothelial	4.56263	2.65349e-05	0.0331492	KEGG	LYN, VAV3, VAV2, NFATC3, SOS2, PRKCB, IKBKB, FCGR2B, CD22	down	liver
Hepatitis B	endothelial	2.48756	2.77075e-05	0.0583032	KEGG	HSPG2, TGFB1, TGFBR2, CREBBP, IKBKB, PRKCB, NFATC3, STAT6, SOS2, CREB1	down	liver
Human T-cell leukemia virus 1 infection	endothelial	2.92601	3.67501e-05	0.0653995	KEGG	NRP1, CD4, NFATC3, HLA-E, FDPS, CCND3, ATM, IKBKB, TGFB1, TGFBR2, ADCY4, NFYB, ETS2, CREB1, CREBBP, KAT2B	down	liver
Pancreatic cancer	endothelial	1.58091	3.67501e-05	0.00550968	KEGG	IKBKB, TGFB1, TGFBR2	down	liver
TGF-beta signaling pathway	endothelial	3.14998	3.67501e-05	0.0110194	KEGG	BMP6, TGFB1, BMPR2, TGFBR2, SMAD9, ID1, CREBBP	down	liver
Clathrin-mediated endocytosis	endothelial	4.82869	3.13634e-19	0.115385	Reactome	AP2A2, ARRB1, CD4, CLTA, CLTC, DNM2, EPN2, FCHO2, FNBP1L, GAK, HIP1, ITSN1, ITSN2, PIK3C2A, SH3GL1, STON2, WASL	down	liver
CDC42 GTPase cycle	endothelial	4.56263	1.10349e-17	0.0387838	Reactome	ABR, ARHGAP31, ARHGEF11, ARHGEF15, BAIAP2, BCR, CDC42EP4, CHN1, CPNE8, DLC1, FNBP1L, ITSN1, PREX1, SRGAP2, TIAM1, VAV2, VAV3, WASL	down	liver
Cargo recognition for clathrin-mediated endocytosis	endothelial	4.27715	3.05786e-16	0.0760892	Reactome	AP2A2, ARRB1, CD4, CLTA, CLTC, EPN2, FCHO2, ITSN1, ITSN2, SH3GL1, STON2	down	liver
RHOA GTPase cycle	endothelial	3.81426	1.66565e-13	0.0384615	Reactome	ABR, ARHGAP31, ARHGEF11, ARHGEF15, BCR, DLC1, FLOT1, FLOT2, PCDH7, PKN1, PREX1, TIAM1, VAV2, VAV3	down	liver
RAC1 GTPase cycle	endothelial	4.64665	2.80566e-13	0.0395531	Reactome	ABR, ARHGAP12, ARHGAP31, ARHGEF11, ARHGEF15, BAIAP2, BCR, CDC42EP4, CHN1, CYFIP1, DLC1, FGD5, NISCH, PKN1, PREX1, SOS2, SRGAP2, TIAM1, VAV2, VAV3, WASL	down	liver
Processing of Capped Intron-Containing Pre-mRNA	endothelial	3.15745	1.05162e-10	0.0831034	Reactome	DDX46, DDX5, DHX9, PCBP2, PCF11, PRPF40A, PRPF8, RBM5, RNPC3, SF3B1, SNRNP70, SRRM1, SRRM2, SRSF11, SRSF5, THOC2, TPR, TRA2B, UPF3B	down	liver
mRNA Splicing - Major Pathway	endothelial	3.57986	2.31706e-10	0.0831034	Reactome	DDX46, DDX5, DHX9, PCBP2, PCF11, PRPF40A, PRPF8, RBM5, SF3B1, SNRNP70, SRRM1, SRRM2, SRSF11, SRSF5, TRA2B, UPF3B	down	liver
mRNA Splicing	endothelial	3.5834	3.51317e-10	0.0831034	Reactome	DDX46, DDX5, DHX9, PCBP2, PCF11, PRPF40A, PRPF8, RBM5, RNPC3, SF3B1, SNRNP70, SRRM1, SRRM2, SRSF11, SRSF5, TRA2B, UPF3B	down	liver
G alpha (12/13) signalling events	endothelial	5.00622	6.16245e-10	0.0167132	Reactome	ABR, ARHGEF11, ARHGEF15, GNG7, ITSN1, PREX1, SOS2, TIAM1, VAV2, VAV3	down	liver
p75 NTR receptor-mediated signalling	endothelial	4.17185	1.90701e-09	0.0222843	Reactome	ABR, ARHGEF11, ARHGEF15, IKBKB, ITSN1, PREX1, SOS2, TIAM1, VAV2, VAV3	down	liver
NRAGE signals death through JNK	endothelial	6.10928	8.07694e-09	0.0226018	Reactome	ABR, ARHGEF11, ARHGEF15, ITSN1, PREX1, SOS2, TIAM1, VAV2, VAV3	down	liver
RHOC GTPase cycle	endothelial	5.07673	1.65129e-08	0.0334264	Reactome	ABR, ARHGEF11, BCR, DLC1, FLOT1, FLOT2, PKN1, PREX1, VAV2	down	liver
Death Receptor Signalling	endothelial	3.43283	1.86189e-08	0.0278554	Reactome	ABR, ARHGEF11, ARHGEF15, CFLAR, IKBKB, ITSN1, PREX1, SOS2, TIAM1, TNFSF10, VAV2, VAV3	down	liver
ESR-mediated signaling	endothelial	2.94845	2.20727e-08	0.0869591	Reactome	CREB1, CREBBP, DDX5, FKBP5, FOXO3, GNG7, KAT2B, NCOA1, NCOA3, NR5A2, PDPK1, TNRC6A	down	liver
Cell death signalling via NRAGE, NRIF and NADE	endothelial	4.80597	2.49968e-08	0.0221622	Reactome	ABR, ARHGEF11, ARHGEF15, ITSN1, PREX1, SOS2, TIAM1, VAV2, VAV3	down	liver
NOTCH4 Intracellular Domain Regulates Transcription	endothelial	10.0124	8.4757e-08	0.0340012	Reactome	CREBBP, FLT4, KAT2B, NOTCH1, NOTCH4	down	liver
RHOQ GTPase cycle	endothelial	5.43047	8.75774e-08	0.0163934	Reactome	CDC42EP4, CPNE8, DLC1, GFOD1, ITSN1, PREX1, SRGAP2, WASL	down	liver
Constitutive Signaling by AKT1 E17K in Cancer	endothelial	6.1615	9.92861e-08	0.0165751	Reactome	CREB1, FOXO3, PDPK1, TSC2	down	liver
EPH-Ephrin signaling	endothelial	4.78855	1.1194e-07	0.0791061	Reactome	AP2A2, CLTA, CLTC, EPHB4, ITSN1, LYN, MYH10, TIAM1, VAV2, VAV3, WASL	down	liver
VLDLR internalisation and degradation	endothelial	10.0124	1.1194e-07	0.0389975	Reactome	AP2A2, CLTA, CLTC	down	liver
WNT5A-dependent internalization of FZD2, FZD5 and ROR2	endothelial	9.24224	1.1194e-07	0.0389975	Reactome	AP2A2, CLTA, CLTC	down	liver
Retrograde neurotrophin signalling	endothelial	11.4428	1.30525e-07	0.0712334	Reactome	AP2A2, CLTA, CLTC, DNM2	down	liver
Golgi Associated Vesicle Biogenesis	endothelial	7.86691	1.45402e-07	0.104396	Reactome	AP1S2, ARF1, ARRB1, CLTA, CLTC, DNM2, GAK, GOLGB1, PIK3C2A, SH3D19, SNX2	down	liver
Signaling by Nuclear Receptors	endothelial	2.70378	1.47003e-07	0.0769231	Reactome	CPT1A, CREB1, CREBBP, DDX5, DHRS3, FKBP5, FOXO3, GNG7, KAT2B, NCOA1, NCOA3, NR5A2, PDK4, PDPK1, RXRA, TNRC6A	down	liver
WNT5A-dependent internalization of FZD4	endothelial	10.6799	1.52478e-07	0.0498649	Reactome	AP2A2, CLTA, CLTC, PRKCB	down	liver
LDL clearance	endothelial	6.32364	3.78012e-07	0.0389975	Reactome	AP2A2, CLTA, CLTC	down	liver
Heme signaling	endothelial	5.22388	6.13023e-07	0.0276252	Reactome	CLEC1B, CLOCK, CREB1, CREBBP, NCOA1, RXRA	down	liver
PPARA activates gene expression	endothelial	3.45256	7.72843e-07	0.0386752	Reactome	CD36, CLOCK, CPT1A, CREBBP, NCOA1, NCOA3, NFYB, PPARGC1B, RXRA, TXNRD1	down	liver
Regulation of lipid metabolism by PPARalpha	endothelial	3.39404	7.72843e-07	0.0386752	Reactome	CD36, CLOCK, CPT1A, CREBBP, NCOA1, NCOA3, NFYB, PPARGC1B, RXRA, TXNRD1	down	liver
Regulation of FOXO transcriptional activity by acetylation	endothelial	12.0149	7.72843e-07	0.0556777	Reactome	CREBBP, FOXO3, KAT2B	down	liver
mRNA transcription	fibroblast	167.285	0.000632028	0.0133333	GO-All	DDX5	down	liver
catalytic step 2 spliceosome	fibroblast	21.4467	0.000882266	0.0204082	GO-All	DDX5, SRRM2	down	liver
Replication of the SARS-CoV-1 genome	fibroblast	209.106	5.99742e-05	0.0204167	Reactome	DDX5	down	liver
Replication of the SARS-CoV-2 genome	fibroblast	209.106	5.99742e-05	0.0204167	Reactome	DDX5	down	liver
SARS-CoV-1 Genome Replication and Transcription	fibroblast	167.285	5.99742e-05	0.0204167	Reactome	DDX5	down	liver
SARS-CoV-2 Genome Replication and Transcription	fibroblast	167.285	5.99742e-05	0.0204167	Reactome	DDX5	down	liver
BIOCARTA_GH_PATHWAY	hepatocyte	4.16789	8.43242e-07	0.0216804	BioCarta	GHR, IRS1, PIK3R1, SOS1	down	liver
BIOCARTA_IGF1_PATHWAY	hepatocyte	4.01904	9.06197e-06	0.0162603	BioCarta	IRS1, PIK3R1, SOS1	down	liver
BIOCARTA_INSULIN_PATHWAY	hepatocyte	4.01904	9.06197e-06	0.0162603	BioCarta	IRS1, PIK3R1, SOS1	down	liver
BIOCARTA_HER2_PATHWAY	hepatocyte	4.89274	9.06197e-06	0.0348293	BioCarta	ERBB3, ESR1, PIK3R1, SOS1	down	liver
BIOCARTA_IGF1R_PATHWAY	hepatocyte	4.89274	9.93611e-06	0.0162603	BioCarta	ADCY1, IRS1, PIK3R1, SOS1	down	liver
BIOCARTA_TFF_PATHWAY	hepatocyte	3.51666	9.93611e-06	0.0216804	BioCarta	GHR, PIK3R1, SOS1	down	liver
BIOCARTA_MET_PATHWAY	hepatocyte	2.55757	2.82279e-05	0.0116295	BioCarta	MET, PIK3R1, SOS1	down	liver
BIOCARTA_IL2RB_PATHWAY	hepatocyte	3.04143	3.08649e-05	0.0108402	BioCarta	CFLAR, IRS1, PIK3R1, SOS1	down	liver
BIOCARTA_FCER1_PATHWAY	hepatocyte	2.1641	3.74824e-05	0.00542009	BioCarta	PIK3R1, PPP3CA, SOS1	down	liver
BIOCARTA_TCR_PATHWAY	hepatocyte	1.91818	5.398e-05	0.00542009	BioCarta	PIK3R1, PPP3CA, SOS1	down	liver
BIOCARTA_TRKA_PATHWAY	hepatocyte	4.01904	7.96055e-05	0.0108402	BioCarta	PIK3R1, SOS1	down	liver
BIOCARTA_NFAT_PATHWAY	hepatocyte	1.6549	0.000141169	0.00542009	BioCarta	GSK3B, PIK3R1, PPP3CA	down	liver
BIOCARTA_ACH_PATHWAY	hepatocyte	4.01904	0.000141169	0.00542009	BioCarta	FOXO3, PIK3R1	down	liver
BIOCARTA_LONGEVITY_PATHWAY	hepatocyte	5.62665	0.000141169	0.0162603	BioCarta	FOXO3, GHR, PIK3R1	down	liver
BIOCARTA_GSK3_PATHWAY	hepatocyte	2.81332	0.000143135	0.00805543	BioCarta	GSK3B, PIK3R1	down	liver
BIOCARTA_IGF1MTOR_PATHWAY	hepatocyte	2.96139	0.000143135	0.00542009	BioCarta	GSK3B, PIK3R1	down	liver
BIOCARTA_PTEN_PATHWAY	hepatocyte	4.68887	0.000143135	0.0162603	BioCarta	FOXO3, PIK3R1, SOS1	down	liver
BIOCARTA_AKT_PATHWAY	hepatocyte	3.83635	0.000144739	0.0162603	BioCarta	FOXO3, GHR, PIK3R1	down	liver
BIOCARTA_MTOR_PATHWAY	hepatocyte	2.67936	0.000144739	0.0108402	BioCarta	PIK3R1, TSC2	down	liver
BIOCARTA_EIF4_PATHWAY	hepatocyte	3.51666	0.000162282	0.0162603	BioCarta	GHR, IRS1, PIK3R1	down	liver
BIOCARTA_HDAC_PATHWAY	hepatocyte	2.25066	0.000162282	0.0108402	BioCarta	PIK3R1, PPP3CA	down	liver
BIOCARTA_RACCYCD_PATHWAY	hepatocyte	2.1641	0.00016836	0.0106673	BioCarta	CDK6, PIK3R1	down	liver
BIOCARTA_NUCLEARRS_PATHWAY	hepatocyte	10.2303	0.000188786	0.0106673	BioCarta	ABCB11, ABCB11, ABCB4, ABCC2, ABCC3, ABCD3, ABCG5, CYP2C9, CYP3A4, CYP4A11, NR1I2, PPARA, PPARG	down	liver
BIOCARTA_NGF_PATHWAY	hepatocyte	2.81332	0.000195312	0.00542009	BioCarta	PIK3R1, SOS1	down	liver
BIOCARTA_GLEEVEC_PATHWAY	hepatocyte	2.44637	0.000256899	0.0108402	BioCarta	PIK3R1, SOS1	down	liver
BIOCARTA_CREB_PATHWAY	hepatocyte	3.83635	0.000256899	0.0108402	BioCarta	ADCY1, PIK3R1, SOS1	down	liver
BIOCARTA_TPO_PATHWAY	hepatocyte	2.34444	0.000256899	0.0108402	BioCarta	PIK3R1, SOS1	down	liver
BIOCARTA_CARM_ER_PATHWAY	hepatocyte	3.37599	0.000316133	0.0706202	BioCarta	ESR1, HDAC4, HDAC6	down	liver
BIOCARTA_EGF_PATHWAY	hepatocyte	2.08394	0.000344194	0.0162603	BioCarta	PIK3R1, SOS1	down	liver
BIOCARTA_PDGF_PATHWAY	hepatocyte	2.00952	0.000363214	0.0108402	BioCarta	PIK3R1, SOS1	down	liver
transcription cis-regulatory region binding	hepatocyte	2.63749	5.64476e-10	0.105003	GO-All	AHR, AR, CRY2, FOXO3, HMGB1, NFE2L2, PBX1, PPARG, PROX1, SFPQ, SMARCA2, SOX5, TCF7L2, XRCC5, HDAC4, YAP1, CREB3L2, ARID5B	down	liver
SWI/SNF complex	hepatocyte	6.61959	1.98819e-08	0.00578035	GO-All	SMARCA2, ARID1A, ARID1B, BRD9	down	liver
nuclear receptor activity	hepatocyte	6.49229	2.67605e-08	0.0773074	GO-All	AHR, AR, ESR1, PPARA, PPARG, NR1I2	down	liver
transcription factor binding	hepatocyte	1.87555	6.2732e-08	0.0518736	GO-All	AHR, AR, ESR1, HMGB1, PIK3R1, PPARA, PPARG, TCF7L2, HDAC4, MLXIPL, NLK	down	liver
ubiquitin protein ligase activity	hepatocyte	2.02559	1.9793e-07	0.0110294	GO-All	NEDD4, TRIM24, HERC2, FANCL, SH3RF1, ZNRF3, UHRF2, SH3RF2, SHPRH	down	liver
regulation of transcription by RNA polymerase II	hepatocyte	2.72934	3.08231e-07	0.0578035	GO-All	AHR, CAMK2D, DDX5, ELF2, BPTF, FOXO3, HMGB1, PPARG, BRD2, SMARCA2, TCF7L2, DDX17, ELP4	down	liver
protein ubiquitination	hepatocyte	2.33056	7.36323e-07	0.0113636	GO-All	NEDD4, NFE2L2, ABCB11, TRIM24, HERC2, WWP1, KLHL2, FBXO9, KLHL8, RNF213, FBXL17, ZNRF3, UHRF2, SHPRH	down	liver
ubiquitin-protein transferase activity	hepatocyte	1.91818	7.36323e-07	0.0220588	GO-All	UBE2E2, UBE2E3, WWP1, RNF13, FANCL, RNF130, MIB1, RNF213, ZNRF3, UHRF2, RNF217, SHPRH	down	liver
androgen receptor signaling pathway	hepatocyte	12.7878	1.82946e-06	0.0773074	GO-All	AR, DDX5, ARID1A, DDX17, ZMIZ1	down	liver
beta-catenin binding	hepatocyte	3.83635	2.13963e-06	0.0751445	GO-All	AR, CDH2, ESR1, FOXO3, GSK3B, PTPRK, TCF7L2, HDAC6, CTNNA3	down	liver
Hsp90 protein binding	hepatocyte	5.27498	3.43863e-06	0.0289017	GO-All	AHR, MAPT, TSC2, HDAC6, HDAC8, PACRG	down	liver
RNA polymerase II cis-regulatory region sequence-specific DNA binding	hepatocyte	1.4807	3.96014e-06	0.0336017	GO-All	AR, ESR1, FOXO3, HNF4G, SMAD1, MEF2A, PPARA, PROX1, TCF7L2, ONECUT2, HDAC4, HDAC6, KLF12, NSD1, GLIS3	down	liver
intracellular estrogen receptor signaling pathway	hepatocyte	9.37775	5.87318e-06	0.144447	GO-All	AR, DDX5, ESR1, ARID1A, DDX17	down	liver
BMP signaling pathway	hepatocyte	4.11706	9.83976e-06	0.0172912	GO-All	DDX5, HIVEP1, SMAD1, PPARG, USP15, SLC39A5	down	liver
neural tube closure	hepatocyte	5.02379	1.12497e-05	0.00505051	GO-All	MTHFD1, TSC2, DLC1, COBL, PHACTR4	down	liver
insulin-like growth factor receptor signaling pathway	hepatocyte	11.2533	1.2464e-05	0.0228579	GO-All	GHR, IRS1, PIK3R1, TSC2	down	liver
R-SMAD binding	hepatocyte	4.21999	2.08439e-05	0.00578035	GO-All	LDLRAD4, DDX5, PPARG	down	liver
DNA-binding transcription activator activity, RNA polymerase II-specific	hepatocyte	1.53854	2.5297e-05	0.0113636	GO-All	AR, ESR1, FOXO3, HLF, HNF4G, ONECUT1, SMAD1, MEF2A, PPARA, STAT6, NR1I2, ONECUT2, MLXIP, GLIS3	down	liver
RNA polymerase II-specific DNA-binding transcription factor binding	hepatocyte	2.14349	3.69236e-05	0.0441176	GO-All	AR, GSK3B, MEF2A, NFE2L2, PPARA, TCF7L2, HDAC4, UHRF2	down	liver
transcription coactivator binding	hepatocyte	3.37599	3.99563e-05	0.0228579	GO-All	AHR, AR, ESR1	down	liver
phosphatidylinositol 3-kinase signaling	hepatocyte	3.37599	6.94816e-05	0.00568182	GO-All	ERBB3, IRS1, PIK3R1	down	liver
sequence-specific DNA binding	hepatocyte	1.66305	7.9333e-05	0.0165441	GO-All	BPTF, FOXO3, HLF, MAPT, MEF2A, NFE2L2, PPARA, PPARG, TCF7L2, HDAC4, CUX2, FOXP2	down	liver
growth hormone receptor signaling pathway	hepatocyte	7.03331	0.000132486	0.00568182	GO-All	GHR, PIK3R1	down	liver
alternative mRNA splicing, via spliceosome	hepatocyte	8.65638	0.000155018	0.0583135	GO-All	DDX5, SFPQ, CDK13, DDX17	down	liver
cell-cell junction	hepatocyte	2.97563	0.000222373	0.0113636	GO-All	CDH2, DLG1, PKP2, PNN, PTPRK, TIAM1, CDC42BPA, PKP4, RAPGEF2, SDCCAG8, CADM1	down	liver
chromatin binding	hepatocyte	2.58697	0.000243745	0.0511364	GO-All	AR, ESR1, JARID2, MEF2A, PPARG, BRD2, SFPQ, TRIM24, CDYL, PHF8, AUTS2, TOX3, CHD7, MBD5, NSD1, KDM8	down	liver
cell junction	hepatocyte	1.83877	0.000287051	0.00578035	GO-All	CDH2, DLG1, PKP2, PTPRK, TJP1, PKP4, C4orf19, PARD3B, PLEKHA7, MAGI3	down	liver
nuclear receptor binding	hepatocyte	4.01904	0.000302606	0.00568182	GO-All	PROX1, TACC1, TCF7L2, ARID1A, NR1I2	down	liver
regulation of smooth muscle cell proliferation	hepatocyte	8.03807	0.000302696	0.00568182	GO-All	TCF7L2, XRCC5	down	liver
protein-DNA complex	hepatocyte	2.34444	0.000313782	0.00578035	GO-All	NFE2L2, TCF7L2, XRCC5	down	liver
AMPK signaling pathway	hepatocyte	3.33784	4.36919e-08	0.0475096	KEGG	ADRA1A, PRKAB2, PFKFB1, CREB3L2, EEF2K, FOXO3, GYS2, FASN, ACACA, TBC1D1, IRS1, PIK3R1, TSC2, PPARG	down	liver
Neurotrophin signaling pathway	hepatocyte	1.90734	4.36919e-08	0.0269544	KEGG	SOS1, MAP3K3, MAP2K5, PIK3R1, FOXO3, GSK3B, IRS1, CAMK2D	down	liver
Insulin signaling pathway	hepatocyte	2.06862	3.69748e-06	0.0392235	KEGG	IRS1, PIK3R1, GSK3B, GYS2, PDE3B, ACACA, FASN, PRKAB2, TSC2, SOS1	down	liver
Prolactin signaling pathway	hepatocyte	2.41142	3.8057e-06	0.0269544	KEGG	PIK3R1, FOXO3, SOS1, GSK3B, ESR1, SLC2A2	down	liver
Cellular senescence	hepatocyte	1.45204	4.68226e-06	0.0104474	KEGG	CDK6, PIK3R1, FOXO3, TSC2, LIN52, ATR, PPP3CA, ITPR2	down	liver
B cell receptor signaling pathway	hepatocyte	1.78059	4.68226e-06	0.0107817	KEGG	PPP3CA, SOS1, CD81, PIK3R1, GSK3B	down	liver
ErbB signaling pathway	hepatocyte	1.69477	5.1497e-06	0.0162162	KEGG	CAMK2D, ERBB3, SOS1, PIK3R1, GSK3B	down	liver
Longevity regulating pathway	hepatocyte	2.84494	6.40332e-06	0.0391501	KEGG	IRS1, PIK3R1, ADCY1, CREB3L2, EHMT1, FOXO3, TSC2, PRKAB2, PPARG	down	liver
Proteoglycans in cancer	hepatocyte	1.24729	1.32409e-05	0.0269544	KEGG	ESR1, TIAM1, PIK3R1, ITPR2, CAMK2D, DDX5, ERBB3, MET, SOS1	down	liver
Lipid and atherosclerosis	hepatocyte	1.57757	1.62412e-05	0.0131774	KEGG	PIK3R1, CYP2A6, CYP2A7, CYP2C8, CYP2C9, MIB1, PPARG, CXCL2, CAMK2D, NFE2L2, GSK3B, PPP3CA	down	liver
Ubiquitin mediated proteolysis	hepatocyte	1.23211	1.70319e-05	0.021001	KEGG	UBE2E3, UBE2E2, WWP1, NEDD4, HERC2, FANCL	down	liver
Human cytomegalovirus infection	hepatocyte	1.38774	1.8791e-05	0.0204087	KEGG	PIK3R1, TSC2, SOS1, IL1R1, ITPR2, PPP3CA, ADCY1, ARHGEF11, GSK3B, CREB3L2, CDK6	down	liver
Thyroid hormone signaling pathway	hepatocyte	1.39504	1.98023e-05	0.0157507	KEGG	ESR1, NOTCH2, SLC16A2, PIK3R1, GSK3B, TSC2	down	liver
Endometrial cancer	hepatocyte	2.91034	3.34274e-05	0.0231214	KEGG	PIK3R1, FOXO3, SOS1, CTNNA3, GSK3B, TCF7L2	down	liver
Longevity regulating pathway - multiple species	hepatocyte	2.26881	4.00952e-05	0.0107817	KEGG	IRS1, PIK3R1, ADCY1, FOXO3, PRKAB2	down	liver
Breast cancer	hepatocyte	1.34885	4.00952e-05	0.0107817	KEGG	ESR1, SOS1, PIK3R1, NOTCH2, GSK3B, TCF7L2, CDK6	down	liver
mTOR signaling pathway	hepatocyte	1.66578	4.58262e-05	0.0162162	KEGG	SLC7A5, FNIP2, LPIN1, LPIN3, TSC2, GSK3B, SOS1, IRS1, PIK3R1	down	liver
Hepatitis C	hepatocyte	1.46147	4.59919e-05	0.0160432	KEGG	CD81, STAT2, SOS1, PIK3R1, GSK3B, CDK6, CFLAR, PPARA	down	liver
MAPK signaling pathway	hepatocyte	1.45017	5.38599e-05	0.0161726	KEGG	PPP3CA, RAPGEF2, PDGFC, ERBB3, MET, SOS1, MAPT, IL1R1, IL1RAP, MAP4K4, STK3, MAP3K3, MAP3K13, MAP2K5, NLK	down	liver
Non-small cell lung cancer	hepatocyte	1.9537	5.46935e-05	0.0289017	KEGG	CDK6, PIK3R1, FOXO3, MET, SOS1	down	liver
Hepatocellular carcinoma	hepatocyte	1.84206	5.82889e-05	0.0365657	KEGG	SOS1, PIK3R1, CDK6, GSK3B, TCF7L2, NFE2L2, MET, ARID1B, ARID1A, SMARCA2, ARID2	down	liver
Glioma	hepatocyte	1.50044	5.82889e-05	0.0115607	KEGG	CAMK2D, SOS1, PIK3R1, CDK6	down	liver
Axon guidance	hepatocyte	1.10636	7.22217e-05	0.0107817	KEGG	PPP3CA, NRP1, GSK3B, PLXNB1, MET, CAMK2D, PIK3R1	down	liver
Diabetic cardiomyopathy	hepatocyte	1.05312	8.78538e-05	0.00539087	KEGG	CAMK2D, PPARA, PDK4, IRS1, PIK3R1, GSK3B, GYS2	down	liver
Kaposi sarcoma-associated herpesvirus infection	hepatocyte	1.16614	9.81717e-05	0.0107817	KEGG	STAT2, CDK6, PIK3R1, ITPR2, PPP3CA, CXCL2, GSK3B, TCF7L2	down	liver
Prostate cancer	hepatocyte	2.32027	0.000136558	0.0405358	KEGG	ZEB1, PDGFC, PIK3R1, GSK3B, CREB3L2, TCF7L2, SOS1, AR	down	liver
T cell receptor signaling pathway	hepatocyte	1.39274	0.000148408	0.0107817	KEGG	DLG1, PPP3CA, SOS1, PIK3R1, GSK3B	down	liver
Glucagon signaling pathway	hepatocyte	3.06402	0.000148408	0.0107817	KEGG	PDE3B, CREB3L2, ITPR2, PPP3CA, CAMK2D, PPARA, GYS2, PFKFB1, PRKAB2, ACACA, SLC2A2	down	liver
Insulin resistance	hepatocyte	3.4503	0.000173256	0.0208947	KEGG	IRS1, PIK3R1, GSK3B, GYS2, PRKAB2, SLC27A5, SLC27A6, SLC2A2, MLXIP, MLXIPL, PRKCE, PPARA, CREB3L2	down	liver
Rap1 signaling pathway	hepatocyte	1.64682	0.000180521	0.0106458	KEGG	ADCY1, PDGFC, MET, MAGI2, MAGI3, RAPGEF2, SKAP1, SIPA1L2, SIPA1L3, APBB1IP, TIAM1, PIK3R1	down	liver
SUMOylation of intracellular receptors	hepatocyte	6.56442	2.74471e-09	0.107146	Reactome	AR, ESR1, HDAC4, NR1I2, NR3C2, PPARA, PPARG	down	liver
PI3K/AKT Signaling in Cancer	hepatocyte	2.14349	3.06346e-09	0.0357152	Reactome	ERBB3, ESR1, FOXO3, GSK3B, IRS1, MET, PIK3R1, TSC2	down	liver
PIP3 activates AKT signaling	hepatocyte	1.49116	3.91591e-09	0.0599401	Reactome	ERBB3, ESR1, FOXO3, FRK, GSK3B, IL1RAP, IRS1, MET, NEDD4, PHLPP1, PIK3R1, PPARG, PSMA1, TNRC6A, TSC2	down	liver
SUMO E3 ligases SUMOylate target proteins	hepatocyte	2.23007	3.11304e-08	0.0783552	Reactome	AR, DDX17, DDX5, ESR1, HDAC4, HERC2, NR1I2, NR3C2, NSMCE2, PPARA, PPARG, SMC6, UHRF2	down	liver
SUMOylation	hepatocyte	2.15137	3.11304e-08	0.0783552	Reactome	AR, DDX17, DDX5, ESR1, HDAC4, HERC2, NR1I2, NR3C2, NSMCE2, PPARA, PPARG, SMC6, UHRF2	down	liver
Signaling by ERBB4	hepatocyte	3.39539	1.75015e-07	0.0714304	Reactome	ERBB3, ESR1, NEDD4, PIK3R1, SOS1, WWP1, YAP1	down	liver
Transcriptional regulation by RUNX2	hepatocyte	2.12772	3.67437e-07	0.161678	Reactome	AR, ESR1, GSK3B, HDAC4, HDAC6, PSMA1, SMAD1, WWP1, YAP1	down	liver
RUNX2 regulates bone development	hepatocyte	4.53762	3.67437e-07	0.13349	Reactome	AR, HDAC4, HDAC6, SMAD1, YAP1	down	liver
Signaling by FLT3 fusion proteins	hepatocyte	7.40349	4.52598e-07	0.0159574	Reactome	ETV6, MYO18A, PIK3R1, SOS1, ZMYM2	down	liver
Nuclear Receptor transcription pathway	hepatocyte	3.71571	4.86327e-07	0.0453426	Reactome	AR, ESR1, HNF4G, NR1I2, NR3C2, PPARA, PPARG	down	liver
FLT3 signaling in disease	hepatocyte	5.02379	1.88841e-06	0.015671	Reactome	ETV6, MYO18A, PIK3R1, SOS1, ZMYM2	down	liver
Negative regulation of the PI3K/AKT network	hepatocyte	1.74277	7.18634e-06	0.024476	Reactome	ERBB3, ESR1, IL1RAP, IRS1, MET, PHLPP1, PIK3R1	down	liver
mRNA Splicing - Major Pathway	hepatocyte	1.41452	1.15943e-05	0.0695745	Reactome	DDX46, DDX5, GCFC2, HNRNPH1, SNRNP70, SRRM2, SRSF11, SRSF5, SRSF7	down	liver
mRNA Splicing	hepatocyte	1.4807	1.15943e-05	0.0695745	Reactome	DDX46, DDX5, GCFC2, HNRNPH1, RNPC3, SNRNP70, SRRM2, SRSF11, SRSF5, SRSF7	down	liver
Chromatin modifying enzymes	hepatocyte	2.23946	1.44321e-05	0.0376388	Reactome	AEBP2, ARID1A, ARID1B, ARID2, ARID4A, ARID5B, EHMT1, ELP4, HDAC8, KDM4B, KMT2B, NSD1, PHF8, RUVBL1, SMARCA2, SMYD3	down	liver
Chromatin organization	hepatocyte	2.23946	1.44321e-05	0.0376388	Reactome	AEBP2, ARID1A, ARID1B, ARID2, ARID4A, ARID5B, EHMT1, ELP4, HDAC8, KDM4B, KMT2B, NSD1, PHF8, RUVBL1, SMARCA2, SMYD3	down	liver
Signaling by Nuclear Receptors	hepatocyte	1.89929	1.66237e-05	0.0106383	Reactome	ABCG5, ABCG8, ADH1A, ADH4, ALDH1A1, ALDH1A2, DDX5, ESR1, FASN, FKBP5, FOXO3, GPAM, KDM4B, PDK4, PIK3R1, TNRC6A	down	liver
Signaling by NTRK3 (TRKC)	hepatocyte	4.96469	1.76982e-05	0.0159574	Reactome	IRS1, PIK3R1, SOS1	down	liver
Constitutive Signaling by AKT1 E17K in Cancer	hepatocyte	3.24614	1.86822e-05	0.0106383	Reactome	FOXO3, GSK3B, TSC2	down	liver
Signaling by PDGFR in disease	hepatocyte	4.21999	2.15266e-05	0.0106383	Reactome	ETV6, PIK3R1, SOS1	down	liver
ESR-mediated signaling	hepatocyte	1.38077	3.21255e-05	0.0106383	Reactome	DDX5, ESR1, FKBP5, FOXO3, GPAM, KDM4B, PIK3R1, TNRC6A	down	liver
Signaling by ERBB2 KD Mutants	hepatocyte	3.51666	3.48831e-05	0.0159574	Reactome	ERBB3, PIK3R1, SOS1	down	liver
MET activates PI3K/AKT signaling	hepatocyte	9.37775	3.48831e-05	0.0106383	Reactome	MET, PIK3R1	down	liver
Signaling by ERBB2 in Cancer	hepatocyte	3.37599	3.48831e-05	0.0159574	Reactome	ERBB3, PIK3R1, SOS1	down	liver
Processing of Capped Intron-Containing Pre-mRNA	hepatocyte	1.16735	3.96335e-05	0.0564292	Reactome	DDX46, DDX5, GCFC2, HNRNPH1, RNPC3, SNRNP70, SRRM2, SRSF11, SRSF5, SRSF7	down	liver
SOS-mediated signalling	hepatocyte	8.03807	4.8993e-05	0.00531915	Reactome	IRS1, SOS1	down	liver
Constitutive Signaling by Aberrant PI3K in Cancer	hepatocyte	1.80341	7.55713e-05	0.024476	Reactome	ERBB3, ESR1, IRS1, MET, PIK3R1	down	liver
PI5P, PP2A and IER3 Regulate PI3K/AKT Signaling	hepatocyte	1.59245	0.000103807	0.0212766	Reactome	ERBB3, ESR1, IL1RAP, IRS1, MET, PIK3R1	down	liver
Signaling by FGFR1 in disease	hepatocyte	3.80179	0.000115822	0.0195209	Reactome	MYO18A, PIK3R1, SOS1, TRIM24, ZMYM2	down	liver
Signal attenuation	hepatocyte	5.62665	0.000115822	0.00531915	Reactome	IRS1, SOS1	down	liver
Signaling by FGFR3 fusions in cancer	hepatocyte	5.62665	0.000115822	0.0106383	Reactome	PIK3R1, SOS1	down	liver
BIOCARTA_G2_PATHWAY	macrophage	6.91698	3.18352e-07	0.042667	BioCarta	ATM, ATR, PRKDC	down	liver
BIOCARTA_G1_PATHWAY	macrophage	7.90513	3.18352e-07	0.0480003	BioCarta	ATM, ATR, DHFR, RB1	down	liver
BIOCARTA_PLK3_PATHWAY	macrophage	13.834	1.15542e-06	0.0266669	BioCarta	ATM, ATR	down	liver
BIOCARTA_RB_PATHWAY	macrophage	8.51321	5.61986e-06	0.0478723	BioCarta	ATM, RB1	down	liver
BIOCARTA_ATRBRCA_PATHWAY	macrophage	5.27008	1.89634e-05	0.0212766	BioCarta	ATM, ATR	down	liver
BIOCARTA_RANBP2_PATHWAY	macrophage	15.0916	4.30649e-05	0.0638916	BioCarta	HDAC4, HDAC9, PIAS2	down	liver
BIOCARTA_PPARG_PATHWAY	macrophage	13.834	4.70861e-05	0.0424406	BioCarta	PPARG, RXRA	down	liver
BIOCARTA_MAPK_PATHWAY	macrophage	2.73264	5.8189e-05	0.0212203	BioCarta	IKBKB, MAP3K3, MKNK1, TGFBR1	down	liver
BIOCARTA_CELLCYCLE_PATHWAY	macrophage	4.81182	7.53697e-05	0.0106383	BioCarta	CCND3, RB1	down	liver
BIOCARTA_MYOSIN_PATHWAY	macrophage	20.1221	8.16824e-05	0.0265254	BioCarta	ARHGEF1, GNAQ, PRKCB, ROCK1	down	liver
BIOCARTA_PAR1_PATHWAY	macrophage	11.6497	8.83914e-05	0.0312576	BioCarta	ARHGEF1, GNAQ, PRKCB, ROCK1	down	liver
BIOCARTA_RHO_PATHWAY	macrophage	7.90513	8.83914e-05	0.0159574	BioCarta	ARHGEF1, GSN, ROCK1	down	liver
BIOCARTA_TID_PATHWAY	macrophage	8.73724	9.21211e-05	0.0320865	BioCarta	IKBKB, JAK2, RB1	down	liver
BIOCARTA_NTHI_PATHWAY	macrophage	4.81182	0.000108459	0.0160432	BioCarta	IKBKB, TGFBR1	down	liver
BIOCARTA_CBL_PATHWAY	macrophage	13.834	0.00010882	0.0226169	BioCarta	CBL, CSF1R, PRKCB	down	liver
BIOCARTA_SPRY_PATHWAY	macrophage	6.5101	0.000158844	0.0213335	BioCarta	CBL, RASA1	down	liver
BIOCARTA_PPARA_PATHWAY	macrophage	4.25661	0.000268613	0.0106383	BioCarta	ME1, PRKCB, RB1, RXRA	down	liver
BIOCARTA_MEF2D_PATHWAY	macrophage	6.14843	0.000268613	0.0159574	BioCarta	NFATC2, PRKCB	down	liver
BIOCARTA_P53_PATHWAY	macrophage	6.91698	0.00032344	0.0425532	BioCarta	ATM, RB1	down	liver
BIOCARTA_HIVNEF_PATHWAY	macrophage	3.95256	0.000325948	0.0265957	BioCarta	GSN, PRKDC, RASA1, RB1	down	liver
BIOCARTA_P38MAPK_PATHWAY	macrophage	3.07422	0.000358763	0.0106383	BioCarta	MKNK1, TGFBR1	down	liver
BIOCARTA_BARRESTIN_SRC_PATHWAY	macrophage	10.3755	0.000374977	0.0373336	BioCarta	ARRB1, FGR, HCK	down	liver
BIOCARTA_FAS_PATHWAY	macrophage	3.68906	0.000611082	0.0265254	BioCarta	PRKDC, RB1	down	liver
BIOCARTA_TNFR1_PATHWAY	macrophage	3.81627	0.000611082	0.0265254	BioCarta	PRKDC, RB1	down	liver
BIOCARTA_CDC25_PATHWAY	macrophage	6.14843	0.000840346	0.00531915	BioCarta	ATM	down	liver
transcription factor binding	macrophage	3.68906	1.34738e-08	0.0693338	GO-All	ARRB1, DNMT3A, PPARG, PRKDC, RB1, TCF7L2, PIAS2, HDAC9, HDAC4, ATG7, NLK	down	liver
regulation of small GTPase mediated signal transduction	macrophage	4.88258	4.12718e-08	0.0104988	GO-All	DOCK2, ARHGEF1, VAV3, SRGAP2, ARHGAP31, PREX1, ARHGAP18, ARHGAP27, FGD2	down	liver
protein phosphorylation	macrophage	3.17338	2.3011e-07	0.0413439	GO-All	ATM, DAPK1, FGR, HCK, IKBKB, JAK2, PRKCB, PRKDC, ROCK1, SYK, TGFBR1, TXK, MKNK1, MERTK, NLK, FAM20C	down	liver
protein kinase activity	macrophage	3.84277	6.24585e-07	0.0262469	GO-All	ATR, DAPK1, IKBKB, MAP3K3, PDK4, PRKDC, ROCK1, SYK, TGFBR1, NLK	down	liver
Fc-epsilon receptor signaling pathway	macrophage	7.90513	5.78112e-06	0.0104988	GO-All	IKBKB, SYK, VAV3	down	liver
protein serine/threonine kinase activity	macrophage	3.33349	8.47974e-06	0.0341279	GO-All	ATM, ATR, DAPK1, GAK, IKBKB, PRKCB, PRKDC, ROCK1, SYK, TGFBR1, MKNK1, RPS6KC1, NLK, FAM20C, PIKFYVE	down	liver
phosphotyrosine residue binding	macrophage	8.13763	1.21674e-05	0.0367457	GO-All	FGR, HCK, RASA1, SH3BP2, SYK	down	liver
regulation of phagocytosis	macrophage	34.5849	1.46708e-05	0.020672	GO-All	FGR, HCK, ITGAV, PTPRC, SYK	down	liver
protein ubiquitination	macrophage	1.96459	1.62477e-05	0.0052356	GO-All	ARRB1, CBL, KLHL2, MYCBP2, RNF213, RNF135	down	liver
GTPase activator activity	macrophage	5.69634	1.69203e-05	0.00527738	GO-All	ARRB1, GNAQ, NCKAP1L, RASA1, NRP1, VAV3, SRGAP2, ACAP2, RABGAP1, ARHGAP31, PREX1, ARHGAP18, TBC1D16, ARHGAP27	down	liver
DNA-binding transcription factor binding	macrophage	4.35226	2.15178e-05	0.043012	GO-All	MEF2A, MEF2C, PPARG, RB1, HDAC9, HDAC4, MDFIC	down	liver
peptidyl-serine phosphorylation	macrophage	4.35226	2.15178e-05	0.042219	GO-All	ATM, ATR, IKBKB, PRKDC, ROCK1, TGFBR1, MKNK1	down	liver
peptidyl-tyrosine phosphorylation	macrophage	5.32076	2.3551e-05	0.0206186	GO-All	CSF1R, FGR, HCK, JAK2, SYK	down	liver
viral budding	macrophage	12.2969	2.92582e-05	0.00534759	GO-All	PDCD6IP, MVB12B	down	liver
Fc-gamma receptor signaling pathway involved in phagocytosis	macrophage	11.0672	3.23706e-05	0.020672	GO-All	FGR, HCK, SYK, VAV3	down	liver
protein tyrosine kinase activity	macrophage	4.53573	3.39578e-05	0.0206186	GO-All	CSF1R, FGR, HCK, JAK2, SYK	down	liver
Swr1 complex	macrophage	13.834	4.64753e-05	0.0052916	GO-All	TRRAP, EP400	down	liver
protein autophosphorylation	macrophage	3.5072	5.23259e-05	0.02584	GO-All	ATM, ATR, CSF1R, DAPK1, FGR, HCK, JAK2, MAP3K3, TXK	down	liver
negative regulation of inflammatory response to antigenic stimulus	macrophage	10.3755	7.13353e-05	0.020672	GO-All	FGR, HCK, SYK	down	liver
histone H2A acetylation	macrophage	8.51321	0.000100488	0.0052916	GO-All	TRRAP, EP400	down	liver
NuA4 histone acetyltransferase complex	macrophage	7.90513	0.000100488	0.0052916	GO-All	TRRAP, EP400	down	liver
artery morphogenesis	macrophage	13.834	0.000105255	0.00524938	GO-All	ENG, TGFBR1, NRP1	down	liver
SCAR complex	macrophage	10.0611	0.000136794	0.00785734	GO-All	NCKAP1L, CYFIP1	down	liver
transcription cis-regulatory region binding	macrophage	2.59387	0.000144557	0.0262469	GO-All	ETV5, FLI1, MEF2C, POU2F2, PPARG, KDM5A, RXRA, TCF7L2, HDAC4	down	liver
sequence-specific DNA binding	macrophage	1.90813	0.000150784	0.0209424	GO-All	MEF2A, POU2F2, PPARG, RXRA, TCF7L2, HDAC4, ZEB2	down	liver
ubiquitin-dependent protein catabolic process	macrophage	2.08815	0.000181801	0.0052356	GO-All	ARRB1, CBL, TTC3, RNF213	down	liver
stimulatory C-type lectin receptor signaling pathway	macrophage	6.5101	0.000187531	0.0104988	GO-All	IKBKB, SYK	down	liver
transcription corepressor activity	macrophage	3.1492	0.000214628	0.0209975	GO-All	CTBP2, DNMT3A, RB1, CDYL, HDAC9, TCERG1, JAZF1	down	liver
filopodium	macrophage	4.04897	0.000256713	0.00524938	GO-All	LCP1, UTRN, VCAM1	down	liver
ubiquitin protein ligase activity	macrophage	1.32806	0.000264886	0.0052356	GO-All	CBL, MYCBP2, RNF135	down	liver
MAPK signaling pathway	macrophage	2.47205	2.36029e-07	0.0402834	KEGG	PRKCB, RASA1, RAP1A, PDGFC, CSF1R, MKNK1, TGFBR1, MAP3K3, ARRB1, MEF2C, DUSP6, IKBKB, NLK	down	liver
Spliceosome	macrophage	3.13962	8.38241e-07	0.0650526	KEGG	DDX46, SNRNP70, PRPF40A, RBM25, TCERG1, SF3B1, PRPF38B, SRSF5	down	liver
Endocytosis	macrophage	2.98492	8.91139e-07	0.0473802	KEGG	AP2A2, TGFBR1, CBL, ARRB1, WIPF1, MVB12B, PDCD6IP, RABEP1, KIF5B, ASAP1, ACAP2, ARAP2, IQSEC1	down	liver
Chemokine signaling pathway	macrophage	5.27008	1.08781e-06	0.0689699	KEGG	JAK2, STAT2, ADCY7, HCK, FGR, PIK3CD, PIK3R5, IKBKB, VAV3, ROCK1, PREX1, ELMO1, DOCK2, GNAQ, PLCB2, RAP1A, PRKCB, ARRB1	down	liver
Osteoclast differentiation	macrophage	5.35508	2.20651e-06	0.0474937	KEGG	CSF1R, PIK3CD, TGFBR1, IKBKB, NFATC2, LILRB1, LILRB5, FCGR3A, SYK, MITF, PPARG, STAT2	down	liver
Cell cycle	macrophage	2.23129	3.41671e-06	0.0604396	KEGG	CCND3, RB1, ATR, ATM, PRKDC	down	liver
Th17 cell differentiation	macrophage	3.07422	3.68198e-06	0.0494505	KEGG	TGFBR1, JAK2, NFATC2, IKBKB, STAT6, RXRA	down	liver
Cellular senescence	macrophage	2.49904	4.60805e-06	0.0460317	KEGG	TGFBR1, CCND3, RB1, PIK3CD, ATM, ATR, NFATC2	down	liver
Apelin signaling pathway	macrophage	3.68906	7.82277e-06	0.0212772	KEGG	ADCY7, GNAQ, PLCB2, SLC8A1, PIK3R5, HDAC4, MEF2A, MEF2C, TGFBR1	down	liver
Hepatitis B	macrophage	3.09331	7.89912e-06	0.0582011	KEGG	TGFBR1, PIK3CD, IKBKB, RB1, PRKCB, NFATC2, JAK2, STAT2, STAT6	down	liver
Kaposi sarcoma-associated herpesvirus infection	macrophage	3.15386	1.25954e-05	0.0596315	KEGG	STAT2, IKBKB, RB1, PIK3R5, PIK3CD, PREX1, SYK, HCK, NFATC2, JAK2, TCF7L2	down	liver
Human immunodeficiency virus 1 infection	macrophage	2.44129	1.37878e-05	0.0638316	KEGG	PIK3CD, GNAQ, NFATC2, PRKCB, IKBKB, SAMHD1, AP1B1, ATM, ATR	down	liver
Human T-cell leukemia virus 1 infection	macrophage	3.0321	1.47178e-05	0.0710404	KEGG	NRP1, TRRAP, NFATC2, CCND3, RB1, ATM, ATR, PIK3CD, MAP3K3, IKBKB, TGFBR1, ADCY7	down	liver
Lipid and atherosclerosis	macrophage	3.6201	3.67501e-05	0.0422167	KEGG	ARHGEF1, PIK3CD, POU2F2, JAK2, VCAM1, IKBKB, CD36, PPARG, RXRA, VAV3, RAP1A, IL18, NFATC2, PLCB2	down	liver
PD-L1 expression and PD-1 checkpoint pathway in cancer	macrophage	3.10876	3.67501e-05	0.0214516	KEGG	PIK3CD, IKBKB, JAK2, NFATC2, MAP3K3	down	liver
Chronic myeloid leukemia	macrophage	4.36862	3.8844e-05	0.077749	KEGG	CBL, PIK3CD, IKBKB, RB1, TGFBR1, CTBP2	down	liver
Platelet activation	macrophage	5.44287	4.90025e-05	0.0263854	KEGG	ARHGEF1, ROCK1, PPP1R12A, GNAQ, PLCB2, RAP1A, APBB1IP, ADCY7, PIK3R5, SYK, PIK3CD, TBXAS1	down	liver
NF-kappa B signaling pathway	macrophage	3.19245	5.21213e-05	0.0425544	KEGG	SYK, PRKCB, EDA, IKBKB, ATM, VCAM1	down	liver
FoxO signaling pathway	macrophage	2.16156	6.28565e-05	0.0323471	KEGG	TGFBR1, NLK, PIK3CD, IKBKB, ATM	down	liver
Parathyroid hormone synthesis, secretion and action	macrophage	4.74308	6.92347e-05	0.031746	KEGG	ADCY7, GNAQ, PLCB2, RXRA, ARRB1, PRKCB, MEF2A, MEF2C, ARHGEF1	down	liver
Chagas disease	macrophage	2.71254	7.1442e-05	0.0161736	KEGG	IKBKB, GNAQ, PLCB2, PIK3CD, TGFBR1	down	liver
Proteoglycans in cancer	macrophage	2.45331	7.91832e-05	0.0437172	KEGG	VAV3, IQGAP1, ARHGEF1, ROCK1, PIK3CD, PPP1R12A, CBL, ITGAV, PRKCB	down	liver
Regulation of actin cytoskeleton	macrophage	3.6201	7.91832e-05	0.0212772	KEGG	PDGFC, ITGA9, ITGAV, ITGAM, PIK3CD, VAV3, ARHGEF1, ROCK1, PPP1R12A, PIKFYVE, CYFIP1, NCKAP1L, IQGAP1, GSN	down	liver
Thyroid hormone signaling pathway	macrophage	2.74393	7.92092e-05	0.0212772	KEGG	ITGAV, RXRA, NCOA3, PLCB2, PRKCB, PIK3CD	down	liver
Cholinergic synapse	macrophage	3.45849	9.7367e-05	0.0157072	KEGG	GNAQ, PLCB2, PRKCB, PIK3R5, ADCY7, JAK2, PIK3CD	down	liver
Relaxin signaling pathway	macrophage	2.17858	0.000105214	0.0106386	KEGG	PIK3CD, TGFBR1, ADCY7, PLCB2, ARRB1	down	liver
Fluid shear stress and atherosclerosis	macrophage	2.40591	0.00010651	0.0109293	KEGG	PIK3CD, MEF2A, MEF2C, ITGAV, IKBKB, VCAM1	down	liver
Vascular smooth muscle contraction	macrophage	3.09881	0.000186903	0.0156668	KEGG	GNAQ, PLCB2, PRKCB, PPP1R12A, ARHGEF1, ROCK1, ADCY7	down	liver
Yersinia infection	macrophage	4.50885	0.000203185	0.0212215	KEGG	ELMO1, WIPF1, GNAQ, ARHGEF1, ROCK1, SKAP2, IL18, IKBKB, PIK3CD, VAV3, NFATC2	down	liver
Wnt signaling pathway	macrophage	3.05536	0.000258279	0.0163939	KEGG	TCF7L2, CTBP2, TLE4, NLK, CCND3, DAAM2, PLCB2, PRKCB, NFATC2	down	liver
RAC1 GTPase cycle	macrophage	3.9744	1.52679e-16	0.0267387	Reactome	ARAP2, ARHGAP17, ARHGAP25, ARHGAP27, ARHGAP31, CYFIP1, DOCK2, IQGAP1, NCKAP1L, PREX1, SRGAP2, VAV3, WIPF1	down	liver
CDC42 GTPase cycle	macrophage	3.50227	2.96476e-12	0.0161726	Reactome	ARAP2, ARHGAP17, ARHGAP27, ARHGAP31, FGD2, IQGAP1, PREX1, SRGAP2, VAV3, WIPF1	down	liver
SUMO E3 ligases SUMOylate target proteins	macrophage	2.3619	1.54822e-08	0.0215635	Reactome	DNMT3A, HDAC4, MITF, PIAS2, PPARG, RXRA, SP100	down	liver
SUMOylation	macrophage	2.27854	1.54822e-08	0.0215635	Reactome	DNMT3A, HDAC4, MITF, PIAS2, PPARG, RXRA, SP100	down	liver
RHOA GTPase cycle	macrophage	3.38791	1.94044e-08	0.0107817	Reactome	ARAP2, ARHGAP18, ARHGAP31, ARHGEF1, DOCK2, IQGAP1, PREX1, ROCK1, VAV3	down	liver
SUMOylation of intracellular receptors	macrophage	7.37812	1.42935e-07	0.042782	Reactome	HDAC4, PIAS2, PPARG, RXRA	down	liver
RAC2 GTPase cycle	macrophage	4.50408	3.14918e-07	0.0162603	Reactome	ARHGAP17, CYFIP1, DOCK2, IQGAP1, NCKAP1L, PREX1, VAV3	down	liver
mRNA Splicing	macrophage	2.32993	3.46203e-07	0.0638298	Reactome	DDX46, HNRNPA2B1, PRPF40A, RNPC3, SF3B1, SNRNP70, SRRM2, SRSF5	down	liver
Processing of Capped Intron-Containing Pre-mRNA	macrophage	1.83688	7.25879e-07	0.0585106	Reactome	DDX46, HNRNPA2B1, PRPF40A, RNPC3, SF3B1, SNRNP70, SRRM2, SRSF5	down	liver
FCGR3A-mediated phagocytosis	macrophage	5.53359	8.44683e-07	0.0389081	Reactome	CYFIP1, ELMO1, FCGR3A, FGR, HCK, MYO5A, NCKAP1L, SYK, VAV3, WIPF1	down	liver
Leishmania phagocytosis	macrophage	5.53359	8.44683e-07	0.0389081	Reactome	CYFIP1, ELMO1, FCGR3A, FGR, HCK, MYO5A, NCKAP1L, SYK, VAV3, WIPF1	down	liver
Parasite infection	macrophage	5.53359	8.44683e-07	0.0389081	Reactome	CYFIP1, ELMO1, FCGR3A, FGR, HCK, MYO5A, NCKAP1L, SYK, VAV3, WIPF1	down	liver
MAP kinase activation	macrophage	3.51339	8.61498e-07	0.0106955	Reactome	DUSP6, IKBKB, MEF2A, MEF2C	down	liver
Interleukin-17 signaling	macrophage	3.95256	8.61498e-07	0.0160432	Reactome	DUSP6, IKBKB, IL17RA, MEF2A, MEF2C	down	liver
ERK/MAPK targets	macrophage	7.5458	8.61498e-07	0.0106955	Reactome	DUSP6, MEF2A, MEF2C	down	liver
MyD88 cascade initiated on plasma membrane	macrophage	2.63504	8.61498e-07	0.0106955	Reactome	DUSP6, IKBKB, MEF2A, MEF2C	down	liver
Toll Like Receptor 10 (TLR10) Cascade	macrophage	2.63504	8.61498e-07	0.0106955	Reactome	DUSP6, IKBKB, MEF2A, MEF2C	down	liver
Toll Like Receptor 5 (TLR5) Cascade	macrophage	2.63504	8.61498e-07	0.0106955	Reactome	DUSP6, IKBKB, MEF2A, MEF2C	down	liver
TRAF6 mediated induction of NFkB and MAP kinases upon TLR7/8 or 9 activation	macrophage	2.48701	8.61498e-07	0.0106955	Reactome	DUSP6, IKBKB, MEF2A, MEF2C	down	liver
MyD88 dependent cascade initiated on endosome	macrophage	2.45937	8.61498e-07	0.0106955	Reactome	DUSP6, IKBKB, MEF2A, MEF2C	down	liver
Toll Like Receptor 7/8 (TLR7/8) Cascade	macrophage	2.43235	8.61498e-07	0.0106955	Reactome	DUSP6, IKBKB, MEF2A, MEF2C	down	liver
Toll Like Receptor 3 (TLR3) Cascade	macrophage	2.38004	8.61498e-07	0.0106955	Reactome	DUSP6, IKBKB, MEF2A, MEF2C	down	liver
Toll Like Receptor 9 (TLR9) Cascade	macrophage	2.35472	8.61498e-07	0.0106955	Reactome	DUSP6, IKBKB, MEF2A, MEF2C	down	liver
MAPK targets/ Nuclear events mediated by MAP kinases	macrophage	5.35508	8.61498e-07	0.0106955	Reactome	DUSP6, MEF2A, MEF2C	down	liver
MyD88-independent TLR4 cascade	macrophage	2.28189	8.61498e-07	0.0106955	Reactome	DUSP6, IKBKB, MEF2A, MEF2C	down	liver
TRIF(TICAM1)-mediated TLR4 signaling	macrophage	2.28189	8.61498e-07	0.0106955	Reactome	DUSP6, IKBKB, MEF2A, MEF2C	down	liver
MyD88:MAL(TIRAP) cascade initiated on plasma membrane	macrophage	2.7394	8.61498e-07	0.0106955	Reactome	CD36, DUSP6, IKBKB, MEF2A, MEF2C	down	liver
Toll Like Receptor 2 (TLR2) Cascade	macrophage	2.7394	8.61498e-07	0.0106955	Reactome	CD36, DUSP6, IKBKB, MEF2A, MEF2C	down	liver
Toll Like Receptor TLR1:TLR2 Cascade	macrophage	2.7394	8.61498e-07	0.0106955	Reactome	CD36, DUSP6, IKBKB, MEF2A, MEF2C	down	liver
Toll Like Receptor TLR6:TLR2 Cascade	macrophage	2.7394	8.61498e-07	0.0106955	Reactome	CD36, DUSP6, IKBKB, MEF2A, MEF2C	down	liver

## Sheet: heart
Term_Description	cell_type	Fold_Enrichment	highest_p	support	database	significant_genes	direction	organ
BIOCARTA_GH_PATHWAY	cardiac muscle cell	4.12344	1.64848e-06	0.01	BioCarta	INSR, IRS1, SOS1	up	heart
BIOCARTA_MAPK_PATHWAY	cardiac muscle cell	3.66528	8.34474e-06	0.0401005	BioCarta	MAP2K5, MAP3K3, MAPK4, MAPK4, MAPK8, MAPKAPK2, PAK2, RPS6KA2, RPS6KA3	up	heart
BIOCARTA_MET_PATHWAY	cardiac muscle cell	5.62287	1.3447e-05	0.045	BioCarta	DOCK1, MAPK8, PTPN11, SOS1, STAT3	up	heart
BIOCARTA_IGF1R_PATHWAY	cardiac muscle cell	3.22704	9.96427e-05	0.01	BioCarta	IRS1, SOS1	up	heart
BIOCARTA_INSULIN_PATHWAY	cardiac muscle cell	8.83593	0.000108059	0.03	BioCarta	INSR, IRS1, MAPK8, PTPN11, SOS1	up	heart
BIOCARTA_IGF1_PATHWAY	cardiac muscle cell	7.06875	0.000108059	0.03	BioCarta	IRS1, MAPK8, PTPN11, SOS1	up	heart
BIOCARTA_CELLCYCLE_PATHWAY	cardiac muscle cell	3.22704	0.000124992	0.0175758	BioCarta	CCND2, CDK6	up	heart
BIOCARTA_G1_PATHWAY	cardiac muscle cell	2.65078	0.000124992	0.00501256	BioCarta	CDK6, SMAD3	up	heart
BIOCARTA_P53HYPOXIA_PATHWAY	cardiac muscle cell	3.53437	0.000124992	0.025	BioCarta	HSPA1A, HSPA1A, HSPA1A, HSPA1A, HSPA1A, MAPK8	up	heart
BIOCARTA_KERATINOCYTE_PATHWAY	cardiac muscle cell	3.22704	0.000155838	0.01	BioCarta	BCL2, ETS2, MAPK8, PRKCE	up	heart
BIOCARTA_EGF_PATHWAY	cardiac muscle cell	4.12344	0.000164624	0.0208537	BioCarta	MAPK8, SOS1, STAT3	up	heart
BIOCARTA_CERAMIDE_PATHWAY	cardiac muscle cell	3.53437	0.000226342	0.00501256	BioCarta	BCL2, MAPK8	up	heart
BIOCARTA_HIVNEF_PATHWAY	cardiac muscle cell	3.31348	0.000325948	0.01	BioCarta	BCL2, GSN, LMNA, MAPK8, PAK2	up	heart
BIOCARTA_BIOPEPTIDES_PATHWAY	cardiac muscle cell	5.11875	0.000343224	0.0388172	BioCarta	FYN, MAPK8, SOS1, STAT3	up	heart
BIOCARTA_MAL_PATHWAY	cardiac muscle cell	3.90641	0.000440986	0.0128763	BioCarta	DIAPH1, MAPK8	up	heart
BIOCARTA_CARM_ER_PATHWAY	cardiac muscle cell	2.96887	0.000514093	0.005	BioCarta	HDAC4, HDAC5	up	heart
BIOCARTA_INTEGRIN_PATHWAY	cardiac muscle cell	4.36599	0.000522829	0.0208537	BioCarta	ACTN1, FYN, MAPK8, SOS1	up	heart
BIOCARTA_HSWI_SNF_PATHWAY	cardiac muscle cell	12.3703	0.000587895	0.0375	BioCarta	ACTB, ARID1A, NF1, SMARCC1	up	heart
BIOCARTA_FCER1_PATHWAY	cardiac muscle cell	3.80625	0.000596014	0.0200503	BioCarta	MAPK8, PAK2, PPP3CA, SOS1	up	heart
BIOCARTA_TCR_PATHWAY	cardiac muscle cell	3.37372	0.000724856	0.0200503	BioCarta	FYN, MAPK8, PPP3CA, SOS1	up	heart
protein K48-linked ubiquitination	cardiac muscle cell	5.60165	2.09629e-09	0.0181967	GO-All	UBE2D2, UBE2H, ARIH2, NEDD4L, RNF115, RNF216, UBE2R2, ITCH	up	heart
actin binding	cardiac muscle cell	4.59781	1.28117e-08	0.0251904	GO-All	GSN, MAPT, MYH9, MYO9B, NRAP, SPTB, TMOD1, TPM1, MICAL2, SYNE2, MACF1, SSH2, PHACTR1, LMOD2	up	heart
structural constituent of cytoskeleton	cardiac muscle cell	4.04846	7.11641e-08	0.015	GO-All	ACTB, ANK3, DES, MSN, TPM1, SYNM	up	heart
regulation of small GTPase mediated signal transduction	cardiac muscle cell	2.91066	1.3312e-07	0.005	GO-All	DOCK3, MYO9B, DLC1, AKAP13, ARHGEF12, TIAM2, ARHGEF3, ARHGAP31	up	heart
histone deacetylase complex	cardiac muscle cell	8.56406	5.23155e-07	0.0251904	GO-All	TBL1X, HDAC9, HDAC4, HDAC5, HDAC8, TBL1XR1	up	heart
hippo signaling	cardiac muscle cell	6.9583	1.322e-06	0.00522624	GO-All	STK3, WWTR1, MOB1B	up	heart
peptidyl-serine phosphorylation	cardiac muscle cell	5.00372	1.39617e-06	0.0163048	GO-All	PAK2, PRKCE, MAPK8, RPS6KA3, SRPK2, TNKS, MAPKAPK2, TLK2, LMTK2, SMG1, HIPK2, RICTOR	up	heart
chromatin	cardiac muscle cell	1.97208	3.30891e-06	0.0108699	GO-All	CCND2, SMAD3, SMARCA2, SRPK2, STAT3, TCF4, TRPS1, NCOA3, ARID1A, STAG1, KDM4C	up	heart
actin filament binding	cardiac muscle cell	3.12513	3.72628e-06	0.0236658	GO-All	ACTN1, MYH9, MYO1D, SPTB, SVIL, TPM1, TTN, MACF1	up	heart
ubiquitin-protein transferase activity	cardiac muscle cell	1.89772	1.32824e-05	0.0261312	GO-All	UBE2D2, UBE2H, ARIH2, NEDD4L, ARIH1, RNF115, UBE2R2, ITCH, RC3H1	up	heart
transcription coactivator activity	cardiac muscle cell	1.86591	1.79277e-05	0.00503807	GO-All	NUP98, SMARCA2, NCOA3, NCOA2, BRD4, WWTR1, HIPK2, ARID5B, MYOCD	up	heart
vascular endothelial growth factor receptor signaling pathway	cardiac muscle cell	5.30156	3.22743e-05	0.015	GO-All	FYN, PAK2, MAPKAPK2	up	heart
protein serine/threonine kinase activity	cardiac muscle cell	3.27888	3.22743e-05	0.03	GO-All	BMPR1B, MARK1, PAK2, PRKCE, MAPK4, MAPK8, RPS6KA2, RPS6KA3, SRPK2, STK3, TTN, DYRK3, MAPKAPK2, TLK2, LMTK2, SMG1, SIK2, SIK3, DAPK2, HIPK2, TAOK1, MARK4	up	heart
actin cytoskeleton	cardiac muscle cell	2.31943	4.30595e-05	0.0201523	GO-All	ACTB, CALD1, MYH9, MYO9B, SPTB, SVIL, TPM1, SIPA1L1, CLIC5, PEAK1, DGKH	up	heart
protein phosphorylation	cardiac muscle cell	2.92631	4.70504e-05	0.0151142	GO-All	ADAM10, BMPR1B, CAMK2B, CDK6, FYN, INSR, MARK1, PAK2, PRKCE, MAPK8, SRPK2, STK3, DYRK3, MAPKAPK2, TLK2, LMTK2, SIK2, SIK3, DAPK2, HIPK2, FNIP2, MARK4	up	heart
transcription factor binding	cardiac muscle cell	2.47406	7.87017e-05	0.0151142	GO-All	EPAS1, SMAD3, STAT3, TBL1X, TFDP2, HDAC9, HDAC4, HDAC5, BCAS3, MED25, KCTD1	up	heart
calmodulin binding	cardiac muscle cell	4.4789	9.08071e-05	0.005	GO-All	ATP2B4, MBP, MYO1D, MYO9B, PPP3CA, TTN, DAPK2	up	heart
negative regulation of myotube differentiation	cardiac muscle cell	8.56406	0.000137356	0.005	GO-All	BDNF, HDAC4, HDAC5	up	heart
protein deacetylation	cardiac muscle cell	5.30156	0.000155296	0.005	GO-All	HDAC4, HDAC5	up	heart
protein ubiquitination	cardiac muscle cell	2.4155	0.000163786	0.035	GO-All	NFX1, UBE2D2, ARIH2, FBXW11, NEDD4L, ARIH1, TRPC4AP, FBXW7, ITCH, FBXO32, RNF38	up	heart
mRNA 3'-UTR binding	cardiac muscle cell	1.97399	0.000213581	0.0107817	GO-All	RBM4, YBX3, IGF2BP2, CELF1, RC3H1	up	heart
SCF ubiquitin ligase complex	cardiac muscle cell	5.11875	0.000218225	0.00503807	GO-All	FBXW11, USP47, FBXW7, FBXO32	up	heart
ubiquitin-dependent protein catabolic process	cardiac muscle cell	2.45072	0.000218226	0.020905	GO-All	UBE2D2, ARIH2, NEDD4L, ARIH1, TRPC4AP, NPLOC4, ITCH	up	heart
transcription repressor complex	cardiac muscle cell	3.53437	0.000289227	0.01	GO-All	TBL1X, HDAC4, TBL1XR1, JAZF1	up	heart
DNA-binding transcription activator activity, RNA polymerase II-specific	cardiac muscle cell	2.0295	0.000292515	0.01	GO-All	KLF6, FOSL2, NR4A1, FOXK2, IRF2, SMAD3, NFIC, RREB1, STAT3, TCF4, TFDP2, NR4A3, KLF7, LITAF	up	heart
protein deacetylase activity	cardiac muscle cell	10.1212	0.000309783	0.0151142	GO-All	HDAC9, HDAC4, HDAC5	up	heart
transcription corepressor activity	cardiac muscle cell	3.01715	0.000317838	0.015	GO-All	CRYM, HSPA1A, MECP2, TBL1X, CDYL, HDAC9, HIPK2, TBL1XR1, JAZF1, KCTD1	up	heart
intracellular signal transduction	cardiac muscle cell	3.92229	0.000317838	0.015	GO-All	ADRA1A, FYN, HSPB1, MARK1, MAP3K3, PLCG2, SRPK2, STK3, NOD1, TLK2, SIK2, DAPK2, PAG1	up	heart
microtubule binding	cardiac muscle cell	2.112	0.000323914	0.00539087	GO-All	DYNC1I1, MAP1B, MAPT, PAFAH1B1, CLIP1, MAPRE2, MARK4	up	heart
microtubule cytoskeleton	cardiac muscle cell	2.47406	0.000323914	0.00539087	GO-All	MAP4, MAPT, MARK1, CLIP1, MAPRE2, TAOK1, MARK4, IFT43	up	heart
MAPK signaling pathway	cardiac muscle cell	2.67811	4.26612e-09	0.122802	KEGG	PPP3CA, RASGRP3, NF1, BDNF, PDGFC, INSR, SOS1, RPS6KA3, RPS6KA2, MAPT, PAK2, STK3, MAP3K3, TAOK1, MAPK8IP3, MAPK8, MAPKAPK2, HSPB1, HSPA1A, MAP2K5, NR4A1	up	heart
FoxO signaling pathway	cardiac muscle cell	3.18922	3.97721e-08	0.0776884	KEGG	SMAD3, MAPK8, INSR, IRS1, IRS2, STAT3, SOS1, CCND2, BCL6, GABARAPL1, FBXO32	up	heart
Hippo signaling pathway - multiple species	cardiac muscle cell	3.97617	9.50648e-07	0.00501256	KEGG	STK3, MOB1B, WWTR1	up	heart
Viral carcinogenesis	cardiac muscle cell	3.14881	1.67925e-06	0.0825	KEGG	CREB5, STAT3, SP100, SND1, CCND2, CDK6, DLG1, HDAC4, HDAC5, HDAC8, HDAC9, GSN, ACTN1, MAPKAPK2	up	heart
Neurotrophin signaling pathway	cardiac muscle cell	4.40299	2.02362e-06	0.0707089	KEGG	BDNF, SOS1, RPS6KA3, RPS6KA2, BCL2, MAP3K3, MAP2K5, MAPKAPK2, IRS1, PLCG2, CAMK2B, PTPN11, MAPK8, SORT1	up	heart
Regulation of actin cytoskeleton	cardiac muscle cell	2.94806	3.22681e-06	0.0936538	KEGG	PDGFC, ITGA9, DOCK1, SOS1, ARHGEF12, PAK2, MYL9, MYH9, DIAPH1, DIAPH2, ENAH, CYFIP2, ACTB, MSN, SSH2, GSN, ACTN1	up	heart
Focal adhesion	cardiac muscle cell	3.37372	9.9197e-06	0.0755711	KEGG	COL4A2, COL4A1, LAMA3, THBS1, ITGA9, PDGFC, DIAPH1, MYL9, ACTB, ACTN1, PARVA, PAK2, DOCK1, MAPK8, FYN, SOS1, CCND2, BCL2	up	heart
Measles	cardiac muscle cell	1.88244	1.10474e-05	0.0558433	KEGG	MSN, MAPK8, HSPA1A, BCL2, CCND2, CDK6, STAT3	up	heart
Sphingolipid signaling pathway	cardiac muscle cell	2.22031	1.72789e-05	0.0204087	KEGG	SGMS1, MAPK8, BCL2, PPP2R5C, FYN, GAB2, PRKCE	up	heart
Ubiquitin mediated proteolysis	cardiac muscle cell	2.43794	2.36681e-05	0.0401005	KEGG	UBE2D2, UBE2H, UBE2R2, ITCH, NEDD4L, HERC4, FBXW11, FBXW7, RHOBTB1	up	heart
Insulin resistance	cardiac muscle cell	3.85113	4.14948e-05	0.085	KEGG	RPS6KA3, RPS6KA2, INSR, IRS1, PTPN1, PTPN11, STAT3, MAPK8, IRS2, PRKCE, CREB5	up	heart
Protein processing in endoplasmic reticulum	cardiac muscle cell	1.37448	5.23099e-05	0.0100251	KEGG	NPLOC4, HSPA1A, BCL2, MBTPS1, MAPK8, UBE2D2	up	heart
Tight junction	cardiac muscle cell	2.53553	5.3003e-05	0.0733974	KEGG	ARHGAP17, DLG1, NEDD4L, MAPK8, YBX3, MSN, PRKCE, ACTB, MYH9, MYL9, ACTN1	up	heart
Shigellosis	cardiac muscle cell	2.74896	6.33732e-05	0.05	KEGG	DOCK1, ACTB, DIAPH1, MYL9, ACTN1, PLCE1, PLCG2, ITPR2, CAST, BCL2, PRKCE, NOD1, MAPK8, UBE2D2, FBXW11, FNBP1L	up	heart
Fc gamma R-mediated phagocytosis	cardiac muscle cell	2.76358	6.89251e-05	0.02	KEGG	PLCG2, PRKCE, GSN, DOCK1, ASAP1, GAB2, DNM2	up	heart
Hippo signaling pathway	cardiac muscle cell	2.70344	0.00010072	0.0505063	KEGG	WWTR1, STK3, MOB1B, DLG1, FBXW11, SMAD3, BMPR1B, BMPR2, CCND2, ACTB, CTNNA1	up	heart
Epithelial cell signaling in Helicobacter pylori infection	cardiac muscle cell	3.18094	0.000118304	0.015	KEGG	PTPN11, PLCG2, ADAM10, MAPK8, NOD1, ATP6V0A1	up	heart
Pancreatic cancer	cardiac muscle cell	1.95321	0.000139149	0.05	KEGG	MAPK8, STAT3, CDK6, SMAD3	up	heart
Hepatocellular carcinoma	cardiac muscle cell	2.42988	0.000139149	0.0285135	KEGG	PLCG2, SOS1, CDK6, SMAD3, MGST3, TXNRD1, ACTB, DPF3, ARID1A, SMARCC1, SMARCA2	up	heart
Adipocytokine signaling pathway	cardiac muscle cell	2.76947	0.000186998	0.03	KEGG	MAPK8, IRS1, IRS2, STAT3, PTPN11	up	heart
AGE-RAGE signaling pathway in diabetic complications	cardiac muscle cell	3.74858	0.000208555	0.055	KEGG	SMAD3, COL4A2, COL4A1, PLCG2, PLCE1, PRKCE, MAPK8, DIAPH1, BCL2, STAT3	up	heart
T cell receptor signaling pathway	cardiac muscle cell	2.20461	0.000231234	0.0426005	KEGG	FYN, PAK2, DLG1, PPP3CA, SOS1, MAPK8	up	heart
Aldosterone-regulated sodium reabsorption	cardiac muscle cell	3.09258	0.000235735	0.00505063	KEGG	NEDD4L, INSR, IRS1	up	heart
Cellular senescence	cardiac muscle cell	2.15483	0.000251259	0.045	KEGG	SMAD3, CDK6, CCND2, RHEB, FBXW11, HIPK2, MAPKAPK2, PPP3CA, ITPR2	up	heart
C-type lectin receptor signaling pathway	cardiac muscle cell	2.57204	0.000320645	0.02	KEGG	PTPN11, PLCG2, ITPR2, PPP3CA, MAPK8, ARHGEF12, MAPKAPK2	up	heart
Pathogenic Escherichia coli infection	cardiac muscle cell	1.91293	0.000333623	0.0632692	KEGG	CYFIP2, ACTB, MYO1D, MYH9, ARHGEF12, FYN, PTPN11, MAPK8, PAK2, RAB1A	up	heart
Kaposi sarcoma-associated herpesvirus infection	cardiac muscle cell	1.34599	0.000418367	0.0201523	KEGG	MAPKAPK2, CDK6, MAPK8, PLCG2, ITPR2, PPP3CA, STAT3	up	heart
Chemical carcinogenesis - receptor activation	cardiac muscle cell	1.4412	0.000434821	0.015	KEGG	STAT3, BCL2, CREB5, RPS6KA3, RPS6KA2, SOS1, BCL6, MGST3	up	heart
Salmonella infection	cardiac muscle cell	1.35222	0.00044105	0.0150377	KEGG	DYNC1I1, EXOC2, ACTB, MYL9, CYFIP2, DNM2, NOD1, MAPK8, BCL2	up	heart
Lipid and atherosclerosis	cardiac muscle cell	1.04049	0.000472601	0.025	KEGG	BCL2, MAPK8, STAT3, HSPA1A, CAMK2B, PPP3CA	up	heart
Signal attenuation	cardiac muscle cell	14.8444	2.90169e-09	0.0251256	Reactome	INSR, IRS1, IRS2, SOS1	up	heart
Insulin receptor signalling cascade	cardiac muscle cell	4.81068	2.90169e-09	0.04	Reactome	GAB2, INSR, IRS1, IRS2, PDE3B, PTPN11, SOS1	up	heart
Signaling by Insulin receptor	cardiac muscle cell	3.80625	2.80587e-08	0.0351759	Reactome	ATP6V0A1, GAB2, INSR, IRS1, IRS2, PDE3B, PTPN11, SOS1	up	heart
IRS-mediated signalling	cardiac muscle cell	4.63887	7.32343e-08	0.030303	Reactome	GAB2, IRS1, IRS2, PDE3B, PTPN11, SOS1	up	heart
IRS-related events triggered by IGF1R	cardiac muscle cell	4.28203	7.65204e-08	0.030303	Reactome	GAB2, IRS1, IRS2, PDE3B, PTPN11, SOS1	up	heart
IGF1R signaling cascade	cardiac muscle cell	4.20124	7.65204e-08	0.030303	Reactome	GAB2, IRS1, IRS2, PDE3B, PTPN11, SOS1	up	heart
Signaling by Type 1 Insulin-like Growth Factor 1 Receptor (IGF1R)	cardiac muscle cell	4.12344	7.65204e-08	0.030303	Reactome	GAB2, IRS1, IRS2, PDE3B, PTPN11, SOS1	up	heart
FLT3 signaling in disease	cardiac muscle cell	6.62695	1.86962e-07	0.0251256	Reactome	ETV6, GAB2, GOLGB1, PTPN11, SOS1	up	heart
Notch-HLH transcription pathway	cardiac muscle cell	7.95234	2.96203e-07	0.03779	Reactome	HDAC4, HDAC5, HDAC8, HDAC9, TBL1X, TBL1XR1	up	heart
RHO GTPase Effectors	cardiac muscle cell	2.60697	3.63851e-07	0.0407148	Reactome	ACTB, CLIP1, CTNNA1, CYFIP2, DIAPH1, DIAPH2, DYNC1I1, KDM4C, MYH9, MYL9, NCOA2, NUP98, PAFAH1B1, PAK2, PPP2R5C, TAOK1, XPO1	up	heart
PI3K Cascade	cardiac muscle cell	4.21715	1.65848e-06	0.015	Reactome	GAB2, IRS1, IRS2, PDE3B, PTPN11	up	heart
NOTCH1 Intracellular Domain Regulates Transcription	cardiac muscle cell	6.18515	1.92573e-06	0.0478656	Reactome	FBXW7, HDAC4, HDAC5, HDAC8, HDAC9, NBEA, TBL1X, TBL1XR1	up	heart
Constitutive Signaling by NOTCH1 HD+PEST Domain Mutants	cardiac muscle cell	5.11875	1.92573e-06	0.0478656	Reactome	ADAM10, FBXW7, HDAC4, HDAC5, HDAC8, HDAC9, TBL1X, TBL1XR1	up	heart
Constitutive Signaling by NOTCH1 PEST Domain Mutants	cardiac muscle cell	5.11875	1.92573e-06	0.0478656	Reactome	ADAM10, FBXW7, HDAC4, HDAC5, HDAC8, HDAC9, TBL1X, TBL1XR1	up	heart
Signaling by NOTCH1 HD+PEST Domain Mutants in Cancer	cardiac muscle cell	5.11875	1.92573e-06	0.0478656	Reactome	ADAM10, FBXW7, HDAC4, HDAC5, HDAC8, HDAC9, TBL1X, TBL1XR1	up	heart
Signaling by NOTCH1 PEST Domain Mutants in Cancer	cardiac muscle cell	5.11875	1.92573e-06	0.0478656	Reactome	ADAM10, FBXW7, HDAC4, HDAC5, HDAC8, HDAC9, TBL1X, TBL1XR1	up	heart
Signaling by NOTCH1 in Cancer	cardiac muscle cell	5.11875	1.92573e-06	0.0478656	Reactome	ADAM10, FBXW7, HDAC4, HDAC5, HDAC8, HDAC9, TBL1X, TBL1XR1	up	heart
Signaling by FLT3 fusion proteins	cardiac muscle cell	7.81283	3.03526e-06	0.0150754	Reactome	ETV6, GAB2, GOLGB1, SOS1	up	heart
RHO GTPases Activate Formins	cardiac muscle cell	3.17187	3.28211e-06	0.0351768	Reactome	ACTB, CLIP1, DIAPH1, DIAPH2, DYNC1I1, NUP98, PAFAH1B1, PPP2R5C, TAOK1, XPO1	up	heart
Signaling by NOTCH1	cardiac muscle cell	5.01499	5.84789e-06	0.0432401	Reactome	ADAM10, FBXW7, HDAC4, HDAC5, HDAC8, HDAC9, ITCH, NBEA, TBL1X, TBL1XR1	up	heart
Loss of MECP2 binding ability to the NCoR/SMRT complex	cardiac muscle cell	15.9047	7.01754e-06	0.0225503	Reactome	MECP2, TBL1X, TBL1XR1	up	heart
Death Receptor Signalling	cardiac muscle cell	1.85555	7.43707e-06	0.00502513	Reactome	AKAP13, ARHGEF12, ARHGEF3, MAPK8, SOS1, SPPL2A, TIAM2	up	heart
CREB phosphorylation	cardiac muscle cell	15.9047	8.77071e-06	0.0300754	Reactome	MAPKAPK2, RPS6KA2, RPS6KA3	up	heart
RSK activation	cardiac muscle cell	10.6031	8.77071e-06	0.0200503	Reactome	RPS6KA2, RPS6KA3	up	heart
Signaling by NTRKs	cardiac muscle cell	3.87726	1.23054e-05	0.0753769	Reactome	BDNF, DNM2, DOCK3, FYN, IRS1, IRS2, MAP2K5, MAPKAPK2, PCSK6, PTPN11, RPS6KA2, RPS6KA3, SOS1, STAT3	up	heart
Signaling by NOTCH	cardiac muscle cell	3.29875	1.24696e-05	0.0458042	Reactome	ADAM10, AGO2, B4GALT1, FBXW7, HDAC4, HDAC5, HDAC8, HDAC9, ITCH, NBEA, PSMA1, SMAD3, ST3GAL6, TBL1X, TBL1XR1, TFDP2	up	heart
CDC42 GTPase cycle	cardiac muscle cell	2.11391	1.33155e-05	0.0100505	Reactome	ARHGAP17, ARHGAP24, ARHGAP31, ARHGEF12, CPNE8, DLC1, FNBP1L, MYO9B, PAK2	up	heart
MAPK targets/ Nuclear events mediated by MAP kinases	cardiac muscle cell	4.78851	1.86493e-05	0.0350879	Reactome	MAPK8, MAPKAPK2, RPS6KA2, RPS6KA3	up	heart
VEGFA-VEGFR2 Pathway	cardiac muscle cell	3.51577	1.86493e-05	0.055416	Reactome	CTNNA1, CYFIP2, DOCK1, FYN, HSPB1, ITPR2, MAPKAPK2, PAK2, RICTOR	up	heart
MyD88-independent TLR4 cascade	cardiac muscle cell	3.06069	1.86493e-05	0.0350879	Reactome	FBXW11, MAPK8, MAPKAPK2, NOD1, PTPN11, RPS6KA2, RPS6KA3, UBE2D2	up	heart
TRIF(TICAM1)-mediated TLR4 signaling	cardiac muscle cell	3.06069	1.86493e-05	0.0350879	Reactome	FBXW11, MAPK8, MAPKAPK2, NOD1, PTPN11, RPS6KA2, RPS6KA3, UBE2D2	up	heart
BIOCARTA_MET_PATHWAY	endothelial	7.57471	1.91605e-05	0.015	BioCarta	DOCK1, RAP1B, RAPGEF1, STAT3	up	heart
BIOCARTA_PLATELETAPP_PATHWAY	endothelial	13.391	2.24795e-05	0.01	BioCarta	APP, COL4A1, COL4A2	up	heart
BIOCARTA_DICER_PATHWAY	endothelial	12.4983	0.000814289	0.005	BioCarta	DICER1	up	heart
actin cytoskeleton	endothelial	5.68103	4.21627e-05	0.035	GO-All	ACTB, ACTN4, CNN3, FLT1, MYH9, TPM1, KALRN, PDLIM5, KLHL2, FILIP1, CLIC5, NEURL1B, CTTNBP2NL, BAIAP2L1, PEAK1, DGKH	up	heart
regulation of circadian rhythm	endothelial	3.23231	4.70779e-05	0.005	GO-All	GSK3B, PML, FBXW7	up	heart
protein deacetylase activity	endothelial	11.3621	5.74438e-05	0.005	GO-All	HDAC9, HDAC4	up	heart
phosphotyrosine residue binding	endothelial	5.51395	6.62432e-05	0.015	GO-All	PLCG2, YES1, PIK3R3	up	heart
growth hormone receptor signaling pathway	endothelial	15.6228	6.62432e-05	0.01	GO-All	PXN, STAT3	up	heart
peptidyl-tyrosine phosphorylation	endothelial	6.00879	7.06529e-05	0.02	GO-All	FGFR1, FLT1, FYN, INSR, TEK	up	heart
stress fiber	endothelial	13.5116	8.70627e-05	0.035	GO-All	ABLIM1, MYH9, PXN, TEK, TPM1, PDLIM1, NEBL, ABLIM3	up	heart
structural constituent of cytoskeleton	endothelial	3.40862	8.89288e-05	0.005	GO-All	ACTB, MSN, TPM1	up	heart
histone deacetylase activity	endothelial	7.81142	9.73627e-05	0.005	GO-All	HDAC9, HDAC4	up	heart
T cell receptor signaling pathway	endothelial	9.25798	0.000126078	0.01	GO-All	FYN, INPP5D, PDE4B, PDE4D, PLCG2, RFTN1, WNK1, SPPL3	up	heart
actin filament binding	endothelial	3.94682	0.000156139	0.015	GO-All	ACTN4, MYO1B, MYH9, MYO1E, TPM1, NEBL	up	heart
negative regulation of viral genome replication	endothelial	4.57254	0.000162576	0.005	GO-All	IFI16, PLSCR1, ZC3HAV1	up	heart
protein tyrosine kinase activity	endothelial	5.12224	0.000165836	0.025	GO-All	FGFR1, FYN, INSR, TEK, YES1	up	heart
protein phosphatase type 2A complex	endothelial	11.3621	0.000217507	0.005	GO-All	PPP2R2A, PPP2R5C	up	heart
histone deacetylase complex	endothelial	4.80703	0.000300634	0.005	GO-All	HDAC9, HDAC4	up	heart
positive regulation of MAPK cascade	endothelial	3.90571	0.000427889	0.01	GO-All	FGF2, FGFR1, FLT1, INSR, PLCG2, THPO	up	heart
clathrin-dependent endocytosis	endothelial	14.7039	0.000432973	0.00759067	GO-All	PICALM, FCHSD2, PIP5K1C, FNBP1L	up	heart
RNA polymerase II-specific DNA-binding transcription factor binding	endothelial	1.78547	0.000669843	0.005	GO-All	GSK3B, STAT3, HDAC4	up	heart
dendrite	endothelial	2.09703	0.000714841	0.005	GO-All	CAPN2, FYN, GSK3B, NF1, RIN3	up	heart
microfilament motor activity	endothelial	6.94349	0.000759825	0.005	GO-All	MYO1B, MYH9	up	heart
guanyl-nucleotide exchange factor activity	endothelial	7.39543	0.000842114	0.0101813	GO-All	DOCK1, RAPGEF1, RASGRF2, TRIO, ARHGEF7, KALRN, CYTH1, DOCK4, RAPGEF5, RAPGEF4, AKAP13, DENND3, MCF2L, RASGRP3, ARHGEF3, PLEKHG1, PREX1, RIN3, PREX2, SBF2	up	heart
Focal adhesion	endothelial	7.89033	2.44494e-09	0.1325	KEGG	COL4A2, COL4A1, LAMA2, LAMA5, LAMC1, ITGA1, ITGA6, ITGA9, ITGB5, VEGFC, FLT1, DIAPH1, PPP1R12B, PIP5K1C, ACTB, CAPN2, ACTN4, PXN, PARVB, GSK3B, PIK3R3, DOCK1, RAPGEF1, RAP1B, FYN	up	heart
Regulation of actin cytoskeleton	endothelial	5.25628	2.80883e-09	0.105	KEGG	FGF2, FGFR1, ITGA1, ITGA6, ITGA9, ITGB5, DOCK1, PIK3R3, ARHGEF7, PPP1R12B, MYH9, DIAPH1, DIAPH2, PIP5K1C, ACTB, PXN, MSN, ACTN4	up	heart
Shigellosis	endothelial	4.33968	5.82287e-08	0.0775	KEGG	PXN, DOCK1, ACTB, DIAPH1, ACTN4, PIK3R3, CYTH1, GSK3B, PLCB1, PLCG2, CAPN2, PRKCE, NOD1, UBE2D3, FNBP1L	up	heart
HIF-1 signaling pathway	endothelial	4.08822	6.97086e-08	0.0275	KEGG	STAT3, INSR, PIK3R3, PLCG2, FLT1, ANGPT2, TEK	up	heart
Ras signaling pathway	endothelial	4.72157	3.22137e-07	0.03	KEGG	FGF2, VEGFC, ANGPT2, FGFR1, INSR, FLT1, TEK, PLCG2, RASGRP3, RASGRF2, NF1, PIK3R3, ETS1, ETS2, RAPGEF5, RAP1B, EXOC2	up	heart
Fc epsilon RI signaling pathway	endothelial	3.67596	3.41803e-07	0.025	KEGG	INPP5D, PLCG2, PIK3R3, FYN	up	heart
Adherens junction	endothelial	7.57471	4.24694e-07	0.0825	KEGG	ACTN4, ACTB, PTPRM, INSR, FGFR1, FYN, YES1, NLK	up	heart
Proteoglycans in cancer	endothelial	3.07839	1.10812e-06	0.065	KEGG	ACTB, PIK3R3, PPP1R12B, STAT3, ITGB5, MSN, FGF2, FGFR1, PLCG2, PXN	up	heart
Yersinia infection	endothelial	3.70319	1.12875e-06	0.07	KEGG	DOCK1, PIP5K1C, ACTB, PXN, ARHGEF7, RPS6KA2, PIK3R3, GSK3B	up	heart
Insulin resistance	endothelial	4.12679	1.30419e-06	0.0275	KEGG	RPS6KA2, INSR, PIK3R3, STAT3, GSK3B, PRKCE, CREB5	up	heart
Insulin signaling pathway	endothelial	2.29748	1.90212e-06	0.0225	KEGG	INSR, PIK3R3, GSK3B, CBLB, RAPGEF1	up	heart
mTOR signaling pathway	endothelial	2.05564	1.90212e-06	0.02	KEGG	GRB10, GSK3B, INSR, RPS6KA2, PIK3R3	up	heart
Leukocyte transendothelial migration	endothelial	6.24914	4.70275e-06	0.0575	KEGG	CLDN5, MSN, ACTB, PIK3R3, PLCG2, PXN, RAP1B, ACTN4, GNAI1, GNAI2, RAPGEF4	up	heart
Phospholipase D signaling pathway	endothelial	4.74073	5.23961e-06	0.04	KEGG	INSR, PIK3R3, PLCG2, FYN, AGPAT4, PIP5K1C, DGKH, PLCB1, CYTH1, RAPGEF4, DNM3	up	heart
VEGF signaling pathway	endothelial	3.17753	5.81211e-06	0.02	KEGG	PLCG2, PXN, PIK3R3	up	heart
Arrhythmogenic right ventricular cardiomyopathy	endothelial	6.57804	7.691e-06	0.01	KEGG	ITGA1, ITGA6, ITGA9, ITGB5, LAMA2, ACTB, CACNA1C, ATP2A2	up	heart
Rap1 signaling pathway	endothelial	5.79188	8.51323e-06	0.05	KEGG	RAP1B, RAPGEF5, DOCK4, RAPGEF4, PLCB1, RASGRP3, FGF2, VEGFC, ANGPT2, FGFR1, INSR, FLT1, TEK, RAPGEF1, GNAI1, GNAI2, SIPA1L2, ACTB, PIK3R3	up	heart
ECM-receptor interaction	endothelial	6.39116	9.71581e-06	0.015	KEGG	COL4A2, COL4A1, LAMA2, LAMA5, LAMC1, ITGA1, ITGA6, ITGA9, ITGB5	up	heart
Hypertrophic cardiomyopathy	endothelial	6.31935	9.71581e-06	0.02	KEGG	ITGA1, ITGA6, ITGA9, ITGB5, LAMA2, ACTB, TPM1, CACNA1C, ATP2A2	up	heart
ErbB signaling pathway	endothelial	3.01163	1.01745e-05	0.025	KEGG	PLCG2, CBLB, PIK3R3, GSK3B	up	heart
Non-small cell lung cancer	endothelial	3.47174	1.04402e-05	0.0225	KEGG	CDK6, PIK3R3, PLCG2, STAT3	up	heart
Chemokine signaling pathway	endothelial	3.30642	1.06922e-05	0.04	KEGG	STAT3, GNAI1, GNAI2, PIK3R3, GSK3B, PREX1, PXN, PLCB1, PLCG2, RAP1B	up	heart
Dilated cardiomyopathy	endothelial	5.92024	1.08368e-05	0.02	KEGG	ITGA1, ITGA6, ITGA9, ITGB5, LAMA2, ACTB, TPM1, CACNA1C, ATP2A2	up	heart
Viral carcinogenesis	endothelial	3.02989	1.08809e-05	0.055	KEGG	CREB5, STAT3, PIK3R3, CDK6, PXN, HDAC4, HDAC9, ACTN4	up	heart
Bacterial invasion of epithelial cells	endothelial	4.52836	1.14172e-05	0.03	KEGG	PIK3R3, DOCK1, ACTB, DNM3, PXN	up	heart
B cell receptor signaling pathway	endothelial	3.95515	1.16865e-05	0.01	KEGG	PLCG2, RASGRP3, PIK3R3, GSK3B, INPP5D	up	heart
T cell receptor signaling pathway	endothelial	2.47491	1.63914e-05	0.035	KEGG	FYN, PIK3R3, GSK3B, CBLB	up	heart
Phosphatidylinositol signaling system	endothelial	3.98881	1.79983e-05	0.01	KEGG	PIP5K1C, PIK3R3, INPP5D, PLCB1, PLCG2, DGKH	up	heart
Fc gamma R-mediated phagocytosis	endothelial	3.98881	1.79983e-05	0.025	KEGG	PIK3R3, PLCG2, PRKCE, PIP5K1C, DOCK1, INPP5D	up	heart
Neurotrophin signaling pathway	endothelial	3.17753	1.86435e-05	0.025	KEGG	RPS6KA2, RAPGEF1, RAP1B, PIK3R3, GSK3B, PLCG2	up	heart
Growth hormone synthesis, secretion and action	endothelial	4.72624	1.86435e-05	0.03	KEGG	GNAI1, GNAI2, CREB5, PLCB1, CACNA1C, PLCG2, STAT3, PIK3R3, GSK3B	up	heart
Signaling by SCF-KIT	endothelial	7.26644	1.43241e-09	0.06	Reactome	FYN, GRB10, PIK3R3, STAT3, YES1	up	heart
Interleukin-3, Interleukin-5 and GM-CSF signaling	endothelial	7.10129	1.6578e-09	0.025	Reactome	FYN, INPP5D, PIK3R3, RAPGEF1, YES1	up	heart
Regulation of signaling by CBL	endothelial	13.887	1.70212e-09	0.07	Reactome	FYN, PIK3R3, RAPGEF1, YES1	up	heart
Signaling by KIT in disease	endothelial	12.4983	2.05131e-09	0.07	Reactome	FYN, PIK3R3, STAT3, YES1	up	heart
Signaling by phosphorylated juxtamembrane, extracellular and kinase domain KIT mutants	endothelial	12.4983	2.05131e-09	0.07	Reactome	FYN, PIK3R3, STAT3, YES1	up	heart
RHOJ GTPase cycle	endothelial	7.95345	2.65327e-08	0.01	Reactome	ARHGEF7, CDC42BPB, CPNE8, FMNL3, FNBP1L, PREX1, TRIO	up	heart
Extracellular matrix organization	endothelial	3.49602	1.86555e-06	0.015	Reactome	ADAMTS1, ADAMTS9, CAPN2, COL4A1, COL4A2, DST, FGF2, ITGA1, ITGA6, ITGA9, ITGB5, LAMA2, LAMA5, LAMC1, MFAP3, PXDN	up	heart
RHO GTPases Activate Formins	endothelial	3.7388	2.17518e-06	0.005	Reactome	ACTB, DIAPH1, DIAPH2, FMNL2, FMNL3, PPP2R5C, SRGAP2	up	heart
Non-integrin membrane-ECM interactions	endothelial	8.92734	2.36546e-06	0.005	Reactome	FGF2, ITGA6, ITGB5, LAMA2, LAMA5, LAMC1	up	heart
IRS activation	endothelial	24.9966	2.42581e-06	0.015	Reactome	GRB10, INSR	up	heart
EPH-Ephrin signaling	endothelial	4.07552	3.13845e-06	0.03	Reactome	ACTB, ARHGEF7, FYN, KALRN, MYH9, YES1	up	heart
GPVI-mediated activation cascade	endothelial	5.85857	3.57679e-06	0.015	Reactome	FYN, PIK3R3, PLCG2	up	heart
CD28 co-stimulation	endothelial	5.68103	3.57679e-06	0.025	Reactome	FYN, PIK3R3, YES1	up	heart
PIP3 activates AKT signaling	endothelial	2.64981	3.76865e-06	0.0354487	Reactome	CNOT6L, FGF2, FGFR1, FYN, GSK3B, INSR, NEDD4, PIK3R3, PIP5K1C, PML, PPP2R5C, PREX2	up	heart
PI5P, PP2A and IER3 Regulate PI3K/AKT Signaling	endothelial	4.12679	4.81683e-06	0.0375	Reactome	FGF2, FGFR1, FYN, INSR, PIK3R3, PIP5K1C, PPP2R5C	up	heart
Negative regulation of the PI3K/AKT network	endothelial	3.87115	5.90966e-06	0.0375	Reactome	FGF2, FGFR1, FYN, INSR, PIK3R3, PIP5K1C, PPP2R5C	up	heart
Interleukin-2 family signaling	endothelial	5.68103	8.25916e-06	0.01	Reactome	IL15, INPP5D, PIK3R3, STAT3	up	heart
Signal attenuation	endothelial	12.4983	9.68821e-06	0.015	Reactome	GRB10, INSR	up	heart
RHOA GTPase cycle	endothelial	6.37667	1.36542e-05	0.0050641	Reactome	AKAP13, ARHGAP31, ARHGEF3, ARHGEF7, DIAPH1, FMNL3, KALRN, MCAM, MCF2L, PREX1, PREX2, RASGRF2, STARD13, STK10, TRIO	up	heart
RHOC GTPase cycle	endothelial	7.92144	1.36542e-05	0.0050641	Reactome	AKAP13, DIAPH1, FMNL2, FMNL3, MCAM, MCF2L, PREX1, STARD13, STK10	up	heart
Insulin receptor signalling cascade	endothelial	4.62899	1.64291e-05	0.01	Reactome	FGF2, FGFR1, GRB10, INSR	up	heart
PECAM1 interactions	endothelial	15.6228	1.64291e-05	0.065	Reactome	FYN, INPP5D, YES1	up	heart
Signaling by EGFR	endothelial	4.99931	1.99547e-05	0.01	Reactome	ARHGEF7, PTPRK, PXN, SPRY1	up	heart
DCC mediated attractive signaling	endothelial	22.3183	3.88069e-05	0.0227564	Reactome	ABLIM1, ABLIM3, DOCK1, FYN, TRIO	up	heart
EPHA-mediated growth cone collapse	endothelial	12.4983	4.52342e-05	0.0525	Reactome	FYN, MYH9, YES1	up	heart
Costimulation by the CD28 family	endothelial	3.47174	4.74576e-05	0.02	Reactome	FYN, PIK3R3, PPP2R5C, YES1	up	heart
Regulation of KIT signaling	endothelial	7.81142	5.00796e-05	0.05	Reactome	FYN, YES1	up	heart
Constitutive Signaling by Aberrant PI3K in Cancer	endothelial	3.20469	5.68507e-05	0.03	Reactome	FGF2, FGFR1, FYN, PIK3R3	up	heart
Signaling by Insulin receptor	endothelial	3.20469	5.68507e-05	0.01	Reactome	FGF2, FGFR1, GRB10, INSR	up	heart
Semaphorin interactions	endothelial	8.92734	5.88144e-05	0.02	Reactome	DPYSL3, FYN, GSK3B, ITGA1, MYH9, NRP1, PIP5K1C, PLXNA2, SEMA6A	up	heart
BIOCARTA_GHRELIN_PATHWAY	fibroblast	36.5649	3.35912e-10	0.0102041	BioCarta	IGF1, IGFBP3, IGFBP4, IGFBP5	up	heart
BIOCARTA_P53HYPOXIA_PATHWAY	fibroblast	22.6354	7.26267e-05	0.0218045	BioCarta	DNAJB1, FHL2, HSPA1A, HSPA1A, HSPA1A, HSPA1A, HSPA1A, IGFBP3	up	heart
BIOCARTA_IL6_PATHWAY	fibroblast	16.9766	7.45479e-05	0.0252551	BioCarta	CEBPB, FOS, STAT3	up	heart
BIOCARTA_MET_PATHWAY	fibroblast	7.20219	0.000171983	0.0175188	BioCarta	FOS, STAT3	up	heart
BIOCARTA_STAT3_PATHWAY	fibroblast	14.8545	0.000897194	0.00552175	BioCarta	STAT3	up	heart
cytosolic ribosome	fibroblast	22.1827	2.05425e-13	0.0739286	GO-All	RPL10, RPL13, RPL15, RPL28, RPL37A, RPLP0, RPLP1, RPS3, RPS8, RPS9, RPS11, RPS15, RPS19, RPL13A	up	heart
structural constituent of ribosome	fibroblast	16.8051	1.87865e-12	0.0739286	GO-All	RPL10, RPL13, RPL15, RPL28, RPL37A, RPLP0, RPLP1, RPS3, RPS8, RPS9, RPS11, RPS15, RPS19, RPL13A	up	heart
ribonucleoprotein complex	fibroblast	15.5004	1.20813e-09	0.045	GO-All	ACTB, ZFP36L1, EEF2, HNRNPU, HSPA1A, HSPA1B, RPLP0, RPS3, RPS8, RPS9, ZFP36, RPL13A	up	heart
cellular response to fibroblast growth factor stimulus	fibroblast	26.408	8.60444e-06	0.0120922	GO-All	ZFP36L1, ZFP36L2, NR4A1, ZFP36	up	heart
positive regulation of nuclear-transcribed mRNA poly(A) tail shortening	fibroblast	21.6066	9.58454e-06	0.005	GO-All	ZFP36, BTG2	up	heart
cytosolic small ribosomal subunit	fibroblast	20.9711	1.12028e-05	0.0485714	GO-All	RPS3, RPS8, RPS9, RPS11, RPS15, RPS19	up	heart
negative regulation of inclusion body assembly	fibroblast	39.612	2.0485e-05	0.025	GO-All	HSPA1A, HSPA1B, DNAJB1	up	heart
ficolin-1-rich granule lumen	fibroblast	6.70849	5.31939e-05	0.0181383	GO-All	EEF1A1, EEF2, FTH1, HSPA1A, HSPA1B, HSP90AB1, CRISPLD2	up	heart
endoplasmic reticulum lumen	fibroblast	5.38126	5.32436e-05	0.0146429	GO-All	B2M, COL4A1, COL4A2, COL6A2, COL6A3, COL12A1, IGFBP3, IGFBP4, IGFBP5, IGFBP7, LAMB1, THBS1	up	heart
actin cytoskeleton	fibroblast	4.05123	7.25763e-05	0.0134228	GO-All	ABL1, ACTB, CNN3, PDLIM5, PALLD, AFAP1	up	heart
protein kinase C binding	fibroblast	9.90301	7.38271e-05	0.0120922	GO-All	ABL1, HSPB1, PDLIM5	up	heart
collagen-containing extracellular matrix	fibroblast	17.7571	9.09573e-05	0.0234228	GO-All	BGN, COL4A1, COL4A2, COL6A2, COL6A3, LAMB1, LUM, PCSK6, SERPINE1, PLSCR1, PRELP, THBS1, PXDN	up	heart
cellular response to glucocorticoid stimulus	fibroblast	43.2131	0.000160858	0.0266844	GO-All	ZFP36L1, ZFP36L2, HNRNPU, ZFP36	up	heart
extracellular matrix structural constituent	fibroblast	22.2818	0.000240769	0.0181383	GO-All	COL4A1, COL4A2, LAMB1, PRELP, THBS1, PXDN	up	heart
regulation of mRNA stability	fibroblast	15.5004	0.000287293	0.0175671	GO-All	ZFP36L1, ZFP36L2, ZFP36	up	heart
cellular response to tumor necrosis factor	fibroblast	10.2445	0.000330967	0.0060461	GO-All	ZFP36L1, ZFP36L2, RPS3, ZFP36, YBX3	up	heart
positive regulation of nuclear-transcribed mRNA catabolic process, deadenylation-dependent decay	fibroblast	23.7672	0.000331721	0.0117114	GO-All	ZFP36L1, ZFP36L2, ZFP36	up	heart
3'-UTR-mediated mRNA destabilization	fibroblast	22.2818	0.000362645	0.0117114	GO-All	ZFP36L1, ZFP36L2, ZFP36	up	heart
positive regulation of pri-miRNA transcription by RNA polymerase II	fibroblast	10.8033	0.000459209	0.005	GO-All	EGR1, FOS, STAT3	up	heart
chaperone-mediated protein complex assembly	fibroblast	13.204	0.000519406	0.00714286	GO-All	HSPA1A, HSP90AB1	up	heart
inflammatory response	fibroblast	4.40134	0.000659836	0.005	GO-All	CEBPB, FOS, STAT3, THBS1	up	heart
supercoiled DNA binding	fibroblast	59.418	0.000703365	0.0292785	GO-All	ABL1, RPS3, TOP1	up	heart
focal adhesion	fibroblast	5.44287	0.000887623	0.0058557	GO-All	ACTG1, NRP1, SORBS1, PALLD, AFAP1, PHLDB2	up	heart
mRNA 3'-UTR AU-rich region binding	fibroblast	16.2049	0.000893654	0.0117114	GO-All	ZFP36L1, ZFP36L2, ZFP36	up	heart
RNA polymerase II transcription regulatory region sequence-specific DNA binding	fibroblast	3.71363	0.000978597	0.005	GO-All	CEBPB, EGR1, GLI3, RPS3	up	heart
Coronavirus disease - COVID-19	fibroblast	9.81689	7.35399e-12	0.0761598	KEGG	NRP1, STAT3, RPS3, RPS8, RPS9, RPS11, RPS15, RPS19, RPL10, RPL13, RPL13A, RPL15, RPL28, RPL37A, RPL41, RPLP0, RPLP1, PLCG2, FOS	up	heart
Ribosome	fibroblast	11.7272	3.01199e-11	0.0660052	KEGG	RPS3, RPS8, RPS9, RPS11, RPS15, RPS19, RPL10, RPL13, RPL13A, RPL15, RPL28, RPL37A, RPL41, RPLP0, RPLP1	up	heart
ECM-receptor interaction	fibroblast	9.45287	1.19397e-06	0.015232	KEGG	COL4A2, COL4A1, COL6A2, COL6A3, LAMB1, THBS1, THBS2	up	heart
Protein digestion and absorption	fibroblast	7.35068	4.00208e-06	0.00749074	KEGG	SLC8A1, COL4A2, COL4A1, COL6A2, COL6A3, COL12A1	up	heart
Focal adhesion	fibroblast	7.20219	1.57737e-05	0.03	KEGG	COL4A2, COL4A1, COL6A2, COL6A3, LAMB1, THBS1, THBS2, IGF1, PPP1R12B, ACTG1, ACTB, CCND2	up	heart
IL-17 signaling pathway	fibroblast	5.22356	6.37688e-05	0.015232	KEGG	FOS, JUND, HSP90AB1, CEBPB	up	heart
Osteoclast differentiation	fibroblast	6.70849	0.000110697	0.0352515	KEGG	TGFBR2, FOS, JUND, JUNB, PLCG2, MITF, FHL2	up	heart
Legionellosis	fibroblast	8.33937	0.000174879	0.015232	KEGG	RAB1A, EEF1A1, HSPA1A, HSPA1B	up	heart
Protein processing in endoplasmic reticulum	fibroblast	3.66778	0.00019256	0.0101546	KEGG	HSPA1A, HSPA1B, DNAJB1, HSP90AB1, HSPH1	up	heart
Vibrio cholerae infection	fibroblast	9.7009	0.000220232	0.025	KEGG	GNAS, ACTG1, ACTB, PLCG2	up	heart
AGE-RAGE signaling pathway in diabetic complications	fibroblast	10.8033	0.000289951	0.015	KEGG	TGFBR2, COL4A2, COL4A1, PLCB4, PLCG2, SERPINE1, MMP2, STAT3, EGR1	up	heart
Adherens junction	fibroblast	7.20219	0.000296441	0.021194	KEGG	SORBS1, ACTG1, ACTB, TGFBR2	up	heart
Human T-cell leukemia virus 1 infection	fibroblast	4.34104	0.000355333	0.005	KEGG	NRP1, CCND2, B2M, ZFP36, TGFBR2, FOS, EGR1, CREB5	up	heart
Antigen processing and presentation	fibroblast	6.42357	0.000356918	0.00507732	KEGG	HSPA1A, HSPA1B, HSP90AB1, B2M	up	heart
Oxytocin signaling pathway	fibroblast	6.33792	0.000368821	0.015232	KEGG	FOS, PLCB4, EEF2, CACNA1C, ACTG1, ACTB, PPP1R12B, GNAS	up	heart
p53 signaling pathway	fibroblast	8.2525	0.000386038	0.005	KEGG	CCND2, IGFBP3, IGF1, SERPINE1, THBS1	up	heart
Dilated cardiomyopathy	fibroblast	12.5091	0.000457775	0.0456959	KEGG	SGCD, DMD, ACTG1, ACTB, TTN, GNAS, CACNA1C, ATP2A2, SLC8A1, IGF1	up	heart
Lipid and atherosclerosis	fibroblast	3.33185	0.000469461	0.02	KEGG	STAT3, FOS, HSPA1A, HSPA1B, HSP90AB1, PLCB4	up	heart
Arrhythmogenic right ventricular cardiomyopathy	fibroblast	10.9454	0.000490428	0.02	KEGG	SGCD, DMD, ACTG1, ACTB, CACNA1C, ATP2A2, SLC8A1	up	heart
Hypertrophic cardiomyopathy	fibroblast	12.0171	0.000568561	0.045	KEGG	SGCD, DMD, ACTG1, ACTB, TTN, CACNA1C, ATP2A2, IGF1, SLC8A1	up	heart
Cardiac muscle contraction	fibroblast	5.72704	0.000593824	0.0096485	KEGG	CACNA1C, ATP2A2, COX2, SLC8A1	up	heart
Prolactin signaling pathway	fibroblast	5.09297	0.000714054	0.01	KEGG	FOS, STAT3, CCND2	up	heart
Cortisol synthesis and secretion	fibroblast	9.14124	0.000785263	0.00507732	KEGG	GNAS, NR4A1, CREB5, PLCB4, CACNA1C	up	heart
Peptide chain elongation	fibroblast	22.4468	8.76953e-15	0.0821053	Reactome	EEF1A1, EEF2, RPL10, RPL13, RPL13A, RPL15, RPL28, RPL37A, RPL41, RPLP0, RPLP1, RPS11, RPS15, RPS19, RPS3, RPS8, RPS9	up	heart
Eukaryotic Translation Elongation	fibroblast	21.2654	8.76953e-15	0.0821053	Reactome	EEF1A1, EEF2, RPL10, RPL13, RPL13A, RPL15, RPL28, RPL37A, RPL41, RPLP0, RPLP1, RPS11, RPS15, RPS19, RPS3, RPS8, RPS9	up	heart
Response of EIF2AK4 (GCN2) to amino acid deficiency	fibroblast	18.641	1.80608e-14	0.0872368	Reactome	CEBPB, RPL10, RPL13, RPL13A, RPL15, RPL28, RPL37A, RPL41, RPLP0, RPLP1, RPS11, RPS15, RPS19, RPS3, RPS8, RPS9	up	heart
Viral mRNA Translation	fibroblast	19.5884	7.99574e-14	0.0718421	Reactome	RPL10, RPL13, RPL13A, RPL15, RPL28, RPL37A, RPL41, RPLP0, RPLP1, RPS11, RPS15, RPS19, RPS3, RPS8, RPS9	up	heart
Influenza Infection	fibroblast	12.1883	1.44609e-13	0.0769737	Reactome	HSPA1A, RPL10, RPL13, RPL13A, RPL15, RPL28, RPL37A, RPL41, RPLP0, RPLP1, RPS11, RPS15, RPS19, RPS3, RPS8, RPS9	up	heart
Selenocysteine synthesis	fibroblast	19.3754	3.20494e-13	0.0718421	Reactome	RPL10, RPL13, RPL13A, RPL15, RPL28, RPL37A, RPL41, RPLP0, RPLP1, RPS11, RPS15, RPS19, RPS3, RPS8, RPS9	up	heart
Eukaryotic Translation Termination	fibroblast	18.9632	3.3404e-13	0.0718421	Reactome	RPL10, RPL13, RPL13A, RPL15, RPL28, RPL37A, RPL41, RPLP0, RPLP1, RPS11, RPS15, RPS19, RPS3, RPS8, RPS9	up	heart
Nonsense Mediated Decay (NMD) independent of the Exon Junction Complex (EJC)	fibroblast	18.5681	3.56317e-13	0.0718421	Reactome	RPL10, RPL13, RPL13A, RPL15, RPL28, RPL37A, RPL41, RPLP0, RPLP1, RPS11, RPS15, RPS19, RPS3, RPS8, RPS9	up	heart
Formation of a pool of free 40S subunits	fibroblast	17.4759	5.84325e-13	0.0718421	Reactome	RPL10, RPL13, RPL13A, RPL15, RPL28, RPL37A, RPL41, RPLP0, RPLP1, RPS11, RPS15, RPS19, RPS3, RPS8, RPS9	up	heart
Cellular response to starvation	fibroblast	12.1883	6.61903e-13	0.0821053	Reactome	CEBPB, RPL10, RPL13, RPL13A, RPL15, RPL28, RPL37A, RPL41, RPLP0, RPLP1, RPS11, RPS15, RPS19, RPS3, RPS8, RPS9	up	heart
Selenoamino acid metabolism	fibroblast	16.505	7.66727e-13	0.0718421	Reactome	RPL10, RPL13, RPL13A, RPL15, RPL28, RPL37A, RPL41, RPLP0, RPLP1, RPS11, RPS15, RPS19, RPS3, RPS8, RPS9	up	heart
L13a-mediated translational silencing of Ceruloplasmin expression	fibroblast	15.9155	9.43421e-13	0.0718421	Reactome	RPL10, RPL13, RPL13A, RPL15, RPL28, RPL37A, RPL41, RPLP0, RPLP1, RPS11, RPS15, RPS19, RPS3, RPS8, RPS9	up	heart
SRP-dependent cotranslational protein targeting to membrane	fibroblast	15.9155	9.43421e-13	0.0718421	Reactome	RPL10, RPL13, RPL13A, RPL15, RPL28, RPL37A, RPL41, RPLP0, RPLP1, RPS11, RPS15, RPS19, RPS3, RPS8, RPS9	up	heart
GTP hydrolysis and joining of the 60S ribosomal subunit	fibroblast	15.7747	9.59876e-13	0.0718421	Reactome	RPL10, RPL13, RPL13A, RPL15, RPL28, RPL37A, RPL41, RPLP0, RPLP1, RPS11, RPS15, RPS19, RPS3, RPS8, RPS9	up	heart
Nonsense Mediated Decay (NMD) enhanced by the Exon Junction Complex (EJC)	fibroblast	15.3667	1.03463e-12	0.0718421	Reactome	RPL10, RPL13, RPL13A, RPL15, RPL28, RPL37A, RPL41, RPLP0, RPLP1, RPS11, RPS15, RPS19, RPS3, RPS8, RPS9	up	heart
Nonsense-Mediated Decay (NMD)	fibroblast	15.3667	1.03463e-12	0.0718421	Reactome	RPL10, RPL13, RPL13A, RPL15, RPL28, RPL37A, RPL41, RPLP0, RPLP1, RPS11, RPS15, RPS19, RPS3, RPS8, RPS9	up	heart
Regulation of expression of SLITs and ROBOs	fibroblast	11.2508	1.03463e-12	0.0821053	Reactome	RPL10, RPL13, RPL13A, RPL15, RPL28, RPL37A, RPL41, RPLP0, RPLP1, RPS11, RPS15, RPS19, RPS3, RPS8, RPS9, UBC	up	heart
Cap-dependent Translation Initiation	fibroblast	14.8545	1.31057e-12	0.0718421	Reactome	RPL10, RPL13, RPL13A, RPL15, RPL28, RPL37A, RPL41, RPLP0, RPLP1, RPS11, RPS15, RPS19, RPS3, RPS8, RPS9	up	heart
Eukaryotic Translation Initiation	fibroblast	14.8545	1.31057e-12	0.0718421	Reactome	RPL10, RPL13, RPL13A, RPL15, RPL28, RPL37A, RPL41, RPLP0, RPLP1, RPS11, RPS15, RPS19, RPS3, RPS8, RPS9	up	heart
Influenza Viral RNA Transcription and Replication	fibroblast	13.1069	2.02536e-12	0.0718421	Reactome	RPL10, RPL13, RPL13A, RPL15, RPL28, RPL37A, RPL41, RPLP0, RPLP1, RPS11, RPS15, RPS19, RPS3, RPS8, RPS9	up	heart
Signaling by ROBO receptors	fibroblast	10.5509	3.66059e-12	0.0769737	Reactome	ABL1, CXCL12, NRP1, RPL10, RPL13, RPL13A, RPL15, RPL28, RPL37A, RPL41, RPLP0, RPLP1, RPS11, RPS15, RPS19, RPS3, RPS8, RPS9, UBC	up	heart
Major pathway of rRNA processing in the nucleolus and cytosol	fibroblast	9.84829	6.90501e-11	0.0718421	Reactome	RPL10, RPL13, RPL13A, RPL15, RPL28, RPL37A, RPL41, RPLP0, RPLP1, RPS11, RPS15, RPS19, RPS3, RPS8, RPS9	up	heart
rRNA processing in the nucleus and cytosol	fibroblast	9.33268	1.01982e-10	0.0718421	Reactome	RPL10, RPL13, RPL13A, RPL15, RPL28, RPL37A, RPL41, RPLP0, RPLP1, RPS11, RPS15, RPS19, RPS3, RPS8, RPS9	up	heart
rRNA processing	fibroblast	9.00273	1.30664e-10	0.0718421	Reactome	RPL10, RPL13, RPL13A, RPL15, RPL28, RPL37A, RPL41, RPLP0, RPLP1, RPS11, RPS15, RPS19, RPS3, RPS8, RPS9	up	heart
Formation of the ternary complex, and subsequently, the 43S complex	fibroblast	13.7119	3.7851e-08	0.0513158	Reactome	RPS11, RPS15, RPS19, RPS3, RPS8, RPS9	up	heart
Regulation of Insulin-like Growth Factor (IGF) transport and uptake by Insulin-like Growth Factor Binding Proteins (IGFBPs)	fibroblast	7.9224	5.31351e-08	0.005	Reactome	CYR61, IGF1, IGFBP3, IGFBP4, IGFBP5, IGFBP7, LAMB1, MMP2	up	heart
Ribosomal scanning and start codon recognition	fibroblast	12.085	7.68412e-08	0.0513158	Reactome	RPS11, RPS15, RPS19, RPS3, RPS8, RPS9	up	heart
Translation initiation complex formation	fibroblast	12.085	7.68412e-08	0.0513158	Reactome	RPS11, RPS15, RPS19, RPS3, RPS8, RPS9	up	heart
Activation of the mRNA upon binding of the cap-binding complex and eIFs, and subsequent binding to 43S	fibroblast	11.8836	8.22194e-08	0.0513158	Reactome	RPS11, RPS15, RPS19, RPS3, RPS8, RPS9	up	heart
HSF1 activation	fibroblast	24.5868	4.53361e-07	0.0513158	Reactome	DNAJB1, EEF1A1, HSP90AB1, HSPA1A, HSPA1B, HSPH1	up	heart
BIOCARTA_NKCELLS_PATHWAY	macrophage	18.9104	1.34047e-07	0.0358059	BioCarta	B2M, B2M, HLA-A, HLA-A, HLA-A, HLA-A, HLA-A, HLA-A, HLA-A, HLA-A, PTK2B, RAC1	up	heart
BIOCARTA_PPARA_PATHWAY	macrophage	5.45493	1.38168e-06	0.0101523	BioCarta	DUSP1, HSP90AA1, HSPA1A, HSPA1A, HSPA1A, HSPA1A, HSPA1A	up	heart
BIOCARTA_P53HYPOXIA_PATHWAY	macrophage	18.0099	2.08154e-06	0.0384393	BioCarta	DNAJB1, HIF1A, HSP90AA1, HSPA1A, HSPA1A, HSPA1A, HSPA1A, HSPA1A	up	heart
BIOCARTA_BIOPEPTIDES_PATHWAY	macrophage	9.78126	3.85555e-05	0.0360825	BioCarta	CALM1, FYN, PTK2B	up	heart
BIOCARTA_ECM_PATHWAY	macrophage	19.9057	9.56732e-05	0.0206186	BioCarta	DIAPH1, FYN, GSN, PFN1	up	heart
BIOCARTA_AT1R_PATHWAY	macrophage	10.5058	9.56732e-05	0.03077	BioCarta	CALM1, PTK2B, RAC1	up	heart
BIOCARTA_PYK2_PATHWAY	macrophage	10.5058	9.56732e-05	0.0256417	BioCarta	CALM1, PTK2B, RAC1	up	heart
BIOCARTA_TCR_PATHWAY	macrophage	8.59565	0.00015357	0.03077	BioCarta	CALM1, FOS, FYN, RAC1	up	heart
BIOCARTA_NO1_PATHWAY	macrophage	10.1306	0.000224378	0.0154243	BioCarta	CALM1, HSP90AA1, PDE3B	up	heart
BIOCARTA_INTEGRIN_PATHWAY	macrophage	8.34284	0.000237839	0.0101782	BioCarta	FYN, PPP1R12B, RAPGEF1	up	heart
BIOCARTA_WNT_PATHWAY	macrophage	7.87935	0.000388295	0.00511512	BioCarta	CTNNB1, PPARD	up	heart
BIOCARTA_BCR_PATHWAY	macrophage	8.59565	0.000400989	0.0256417	BioCarta	CALM1, FOS, RAC1	up	heart
BIOCARTA_DSP_PATHWAY	macrophage	10.5058	0.000731139	0.0102302	BioCarta	DUSP1	up	heart
BIOCARTA_DREAM_PATHWAY	macrophage	7.27324	0.000731139	0.00511512	BioCarta	FOS	up	heart
BIOCARTA_IL3_PATHWAY	macrophage	6.30348	0.000731139	0.00511512	BioCarta	FOS	up	heart
BIOCARTA_EPO_PATHWAY	macrophage	4.97643	0.000731139	0.00511512	BioCarta	FOS	up	heart
BIOCARTA_NGF_PATHWAY	macrophage	4.72761	0.000731139	0.00511512	BioCarta	FOS	up	heart
BIOCARTA_IGF1_PATHWAY	macrophage	4.50248	0.000731139	0.00511512	BioCarta	FOS	up	heart
BIOCARTA_IL6_PATHWAY	macrophage	9.00497	0.000731139	0.0102302	BioCarta	CEBPB, FOS	up	heart
BIOCARTA_IL2_PATHWAY	macrophage	4.29783	0.000731139	0.00511512	BioCarta	FOS	up	heart
BIOCARTA_INSULIN_PATHWAY	macrophage	4.50248	0.000731139	0.00511512	BioCarta	FOS	up	heart
BIOCARTA_CDMAC_PATHWAY	macrophage	11.819	0.000731139	0.0102302	BioCarta	FOS, PLCB1	up	heart
BIOCARTA_GLEEVEC_PATHWAY	macrophage	4.11096	0.000731139	0.00511512	BioCarta	FOS	up	heart
BIOCARTA_TPO_PATHWAY	macrophage	3.93967	0.000737815	0.00511512	BioCarta	FOS	up	heart
BIOCARTA_EGF_PATHWAY	macrophage	3.50193	0.000812992	0.00511512	BioCarta	FOS	up	heart
BIOCARTA_PDGF_PATHWAY	macrophage	3.37686	0.000821697	0.00511512	BioCarta	FOS	up	heart
MHC class I protein complex	macrophage	78.7935	8.02312e-09	0.0653266	GO-All	B2M, HLA-A, HLA-B, HLA-C, HLA-E	up	heart
phagocytic vesicle membrane	macrophage	11.5308	9.1104e-08	0.0201005	GO-All	B2M, HLA-A, HLA-B, HLA-C, HLA-E	up	heart
disordered domain specific binding	macrophage	20.5548	9.902e-07	0.0638295	GO-All	CALM1, FYN, HSPA1A, HSP90AA1, HSP90AB1	up	heart
integral component of lumenal side of endoplasmic reticulum membrane	macrophage	22.8229	4.1989e-06	0.0351759	GO-All	CD74, HLA-A, HLA-B, HLA-C, HLA-DRA, HLA-DRB1, HLA-E	up	heart
cytosolic ribosome	macrophage	8.82487	4.99933e-06	0.01523	GO-All	RPL15, RPL28, RPLP1, RPS3, RPS9, RPS19, RPS24	up	heart
protection from natural killer cell mediated cytotoxicity	macrophage	47.2761	5.28438e-06	0.0259067	GO-All	HLA-A, HLA-B, HLA-E	up	heart
MHC class I peptide loading complex	macrophage	27.0149	7.39532e-06	0.0201005	GO-All	B2M, HLA-A	up	heart
ER to Golgi transport vesicle membrane	macrophage	17.1913	1.19335e-05	0.0351759	GO-All	B2M, CD74, HLA-A, HLA-B, HLA-C, HLA-DRA, HLA-DRB1, HLA-E	up	heart
recycling endosome membrane	macrophage	14.9293	1.62395e-05	0.0362694	GO-All	B2M, HLA-A, HLA-B, HLA-C, HLA-E, RAC1, NDRG1, CMTM6, ATP13A3	up	heart
structural constituent of ribosome	macrophage	6.68551	1.78631e-05	0.01523	GO-All	RPL15, RPL28, RPLP1, RPS3, RPS9, RPS19, RPS24	up	heart
regulation of protein ubiquitination	macrophage	28.3657	2.08937e-05	0.0437771	GO-All	HSPA1A, HSP90AA1, HSP90AB1	up	heart
positive regulation of T cell mediated cytotoxicity	macrophage	33.7686	4.7942e-05	0.0251256	GO-All	HLA-A, HLA-B, HLA-DRA, HLA-DRB1, HLA-E	up	heart
chaperone-mediated protein complex assembly	macrophage	15.7587	9.45352e-05	0.0357227	GO-All	HSPA1A, HSP90AA1, HSP90AB1	up	heart
stimulatory C-type lectin receptor signaling pathway	macrophage	11.1238	0.000110424	0.00512821	GO-All	FYN, PLCG2	up	heart
early endosome membrane	macrophage	9.15021	0.000130535	0.0201005	GO-All	ANXA1, B2M, HLA-A, HLA-B, HLA-C, HLA-E, RAB31, CMTM6, ATP13A3	up	heart
positive regulation of nuclear-transcribed mRNA catabolic process, deadenylation-dependent decay	macrophage	12.607	0.000158253	0.00507667	GO-All	ZFP36L2, ZFP36	up	heart
inclusion body	macrophage	13.5075	0.000174054	0.00512821	GO-All	HSPA1A, LRRK2	up	heart
peptide antigen binding	macrophage	23.638	0.00018521	0.0301508	GO-All	HLA-A, HLA-B, HLA-C, HLA-DRA, HLA-DRB1, HLA-E	up	heart
cellular response to glucocorticoid stimulus	macrophage	25.787	0.000217507	0.00502513	GO-All	ANXA1, ZFP36L2, ZFP36	up	heart
non-membrane spanning protein tyrosine kinase activity	macrophage	6.75373	0.000265488	0.00512821	GO-All	PTK2B, FYN	up	heart
autolysosome	macrophage	28.3657	0.0003367	0.00507667	GO-All	FTH1, FTL, LRRK2	up	heart
canonical Wnt signaling pathway	macrophage	5.11093	0.000450131	0.00515478	GO-All	CTNNB1, LRRK2	up	heart
cellular response to epidermal growth factor stimulus	macrophage	10.9099	0.00045095	0.0100503	GO-All	ZFP36L2, EEF1A1, ZFP36	up	heart
proteasome-mediated ubiquitin-dependent protein catabolic process	macrophage	4.11096	0.000481998	0.00502513	GO-All	CTNNB1, TBL1X, UBE2B, PELI1	up	heart
GTPase activator activity	macrophage	4.17142	0.000500493	0.00502513	GO-All	RGS2, USP6NL, RABGAP1L, PLCB1, SRGAP1, LRRK2	up	heart
ubiquitin protein ligase binding	macrophage	4.31566	0.000506613	0.0209447	GO-All	ACTG1, HIF1A, HSPA1A, HSP90AA1, HSP90AB1, TNFRSF1B, UBE2B, LAPTM5, TANK, TXNIP, RTN4	up	heart
positive regulation of NF-kappaB transcription factor activity	macrophage	5.56189	0.000516314	0.0101018	GO-All	APP, CD36, HSPA1A, PLCG2, RPS3, TFRC, TLR2, SLCO3A1	up	heart
3'-UTR-mediated mRNA destabilization	macrophage	11.819	0.000589608	0.00502513	GO-All	ZFP36L2, ZFP36	up	heart
vascular endothelial growth factor receptor signaling pathway	macrophage	9.00497	0.000845792	0.01523	GO-All	PTK2B, FYN	up	heart
release of sequestered calcium ion into cytosol	macrophage	14.1828	0.000893449	0.00502513	GO-All	ITPR1, PLCG2, PTPRC	up	heart
Antigen processing and presentation	macrophage	15.3328	1.18679e-09	0.102567	KEGG	HSPA1A, HSP90AA1, HSP90AB1, HLA-A, HLA-B, HLA-C, HLA-E, B2M, HLA-DRA, HLA-DRB1, CD74, CIITA	up	heart
Viral myocarditis	macrophage	18.9104	1.13407e-08	0.093424	KEGG	CD55, FYN, RAC1, ACTG1, ACTB, HLA-DRA, HLA-DRB1, HLA-A, HLA-B, HLA-C, HLA-E, CD86	up	heart
Allograft rejection	macrophage	17.4175	7.37526e-08	0.0615449	KEGG	HLA-A, HLA-B, HLA-C, HLA-E, CD86, HLA-DRA, HLA-DRB1	up	heart
Graft-versus-host disease	macrophage	16.1431	7.37526e-08	0.0615449	KEGG	HLA-DRA, HLA-DRB1, CD86, HLA-A, HLA-B, HLA-C, HLA-E	up	heart
Type I diabetes mellitus	macrophage	15.3922	7.37526e-08	0.0615449	KEGG	HLA-DRA, HLA-DRB1, CD86, HLA-A, HLA-B, HLA-C, HLA-E	up	heart
Autoimmune thyroid disease	macrophage	12.7282	1.29262e-07	0.0615449	KEGG	HLA-DRA, HLA-DRB1, CD86, HLA-A, HLA-B, HLA-C, HLA-E	up	heart
Estrogen signaling pathway	macrophage	5.52129	1.62736e-07	0.0558376	KEGG	HSP90AA1, HSP90AB1, HSPA1A, FOS, GNAS, PLCB1, ITPR1, CALM1	up	heart
Regulation of actin cytoskeleton	macrophage	5.74382	1.67742e-07	0.0688546	KEGG	ITGAX, GNA13, RAC1, PPP1R12B, DIAPH1, ARPC5, ACTG1, ACTB, PFN1, TMSB4X, CFL1, SSH2, GSN	up	heart
Human immunodeficiency virus 1 infection	macrophage	6.48887	2.85706e-07	0.0644133	KEGG	PTK2B, FOS, PLCG2, ITPR1, CALM1, RAC1, CFL1, TNFRSF1B, TLR2, HLA-A, HLA-B, HLA-C, HLA-E, B2M	up	heart
Human cytomegalovirus infection	macrophage	5.51201	3.25105e-07	0.0904466	KEGG	RAC1, PLCB1, ITPR1, CALM1, GNA13, CTNNB1, GNAS, PTK2B, HLA-A, HLA-B, HLA-C, HLA-E, B2M	up	heart
Gastric acid secretion	macrophage	8.70875	6.5749e-07	0.028327	KEGG	PLCB1, ACTG1, ACTB, ITPR1, CALM1, CAMK2D, GNAS	up	heart
Lipid and atherosclerosis	macrophage	5.30199	7.70309e-07	0.0459184	KEGG	RAC1, FOS, HSPA1A, HSP90AA1, HSP90AB1, TLR2, TANK, CD36, ITPR1, CAMK2D, PLCB1, CALM1	up	heart
Salmonella infection	macrophage	4.97643	7.90928e-07	0.0925505	KEGG	PTPRC, ARL8B, PFN1, ACTG1, ACTB, RAC1, ARPC5, TLR2, HSP90AA1, HSP90AB1, RPS3, FOS, CTNNB1	up	heart
Kaposi sarcoma-associated herpesvirus infection	macrophage	6.85871	8.66495e-07	0.122072	KEGG	ZFP36, HLA-A, HLA-B, HLA-C, HLA-E, CD86, UBC, HIF1A, FOS, RAC1, PLCG2, ITPR1, CALM1, CTNNB1	up	heart
IL-17 signaling pathway	macrophage	5.19517	1.26879e-06	0.0333211	KEGG	FOS, JUND, HSP90AA1, HSP90AB1, CEBPB	up	heart
Th17 cell differentiation	macrophage	5.2529	2.11477e-06	0.0385429	KEGG	HIF1A, HSP90AA1, HSP90AB1, HLA-DRA, HLA-DRB1, FOS	up	heart
Coronavirus disease - COVID-19	macrophage	4.93316	3.0757e-06	0.0259742	KEGG	RPS3, RPS9, RPS19, RPS24, RPL15, RPL28, RPLP1, PLCG2, TLR2, FOS, C5AR1, C1QA	up	heart
Fluid shear stress and atherosclerosis	macrophage	7.53677	4.87036e-06	0.11537	KEGG	HSP90AA1, HSP90AB1, CALM1, SDC2, CTNNB1, ACTG1, ACTB, DUSP1, IL1R2, FOS, RAC1	up	heart
Cell adhesion molecules	macrophage	6.75373	5.16063e-06	0.0305345	KEGG	CD86, HLA-DRA, HLA-DRB1, HLA-A, HLA-B, HLA-C, HLA-E, PTPRC, SDC2, VCAN	up	heart
Oxytocin signaling pathway	macrophage	6.93383	5.16312e-06	0.0334012	KEGG	FOS, PLCB1, ITPR1, CALM1, RGS2, PRKAG2, CAMK2D, ACTG1, ACTB, PPP1R12B, GNAS	up	heart
Phagosome	macrophage	8.0867	6.28486e-06	0.0712584	KEGG	ACTG1, ACTB, HLA-A, HLA-B, HLA-C, HLA-E, HLA-DRA, HLA-DRB1, TFRC, THBS1, TLR2, CD36, RAC1	up	heart
Epstein-Barr virus infection	macrophage	5.1745	9.60538e-06	0.0512874	KEGG	HLA-DRA, HLA-DRB1, TLR2, HLA-A, HLA-B, HLA-C, HLA-E, B2M, VIM, RAC1, PLCG2	up	heart
C-type lectin receptor signaling pathway	macrophage	3.74464	9.67705e-06	0.00512834	KEGG	PLCG2, ITPR1, CALM1, CBLB	up	heart
Human T-cell leukemia virus 1 infection	macrophage	4.31745	1.17742e-05	0.0407127	KEGG	HLA-A, HLA-B, HLA-C, HLA-E, B2M, IL1R2, ZFP36, HLA-DRA, HLA-DRB1, FOS	up	heart
Natural killer cell mediated cytotoxicity	macrophage	6.00331	1.18177e-05	0.0539604	KEGG	HLA-A, HLA-B, HLA-C, HLA-E, PTK2B, RAC1, PLCG2, FYN	up	heart
Phospholipase D signaling pathway	macrophage	3.9125	1.38666e-05	0.0203564	KEGG	PLCG2, FYN, PLCB1, PTK2B, GNA13, GNAS	up	heart
Chemical carcinogenesis - receptor activation	macrophage	2.29496	2.12556e-05	0.027962	KEGG	FOS, GNAS, BCL6, HSP90AA1, HSP90AB1	up	heart
Ribosome	macrophage	4.35438	2.23915e-05	0.02584	KEGG	RPS3, RPS9, RPS19, RPS24, RPL15, RPL28, RPLP1	up	heart
Parkinson disease	macrophage	3.05007	4.39836e-05	0.0205668	KEGG	GNAS, UBC, CALM1, CAMK2D, ITPR1, COX2, LRRK2, DUSP1	up	heart
Proteoglycans in cancer	macrophage	6.05507	5.34517e-05	0.0610691	KEGG	RAC1, ACTG1, ACTB, PPP1R12B, ITPR1, CAMK2D, TLR2, CTNNB1, HIF1A, THBS1, PLAUR, SDC2, PLCG2	up	heart
Focal adhesion	macrophage	4.29783	5.34517e-05	0.0569948	KEGG	THBS1, DIAPH1, PPP1R12B, ACTG1, ACTB, CTNNB1, RAC1, RAPGEF1, FYN	up	heart
Antigen Presentation: Folding, assembly and peptide loading of class I MHC	macrophage	18.9104	4.9304e-09	0.0409231	Reactome	B2M, HLA-A, HLA-B, HLA-C, HLA-E	up	heart
Endosomal/Vacuolar pathway	macrophage	39.3967	5.01367e-08	0.0461551	Reactome	B2M, HLA-A, HLA-B, HLA-C, HLA-E	up	heart
Sema3A PAK dependent Axon repulsion	macrophage	29.5476	7.73687e-08	0.0976177	Reactome	CFL1, FYN, HSP90AA1, HSP90AB1, RAC1	up	heart
HSF1 activation	macrophage	19.5625	8.58028e-08	0.0661582	Reactome	DNAJB1, EEF1A1, HSP90AA1, HSP90AB1, HSPA1A, HSPH1	up	heart
Peptide chain elongation	macrophage	8.40464	9.91773e-08	0.0511539	Reactome	EEF1A1, RPL15, RPL28, RPLP1, RPS19, RPS24, RPS3, RPS9	up	heart
Eukaryotic Translation Elongation	macrophage	7.96229	9.91773e-08	0.0511539	Reactome	EEF1A1, RPL15, RPL28, RPLP1, RPS19, RPS24, RPS3, RPS9	up	heart
Interferon gamma signaling	macrophage	11.1836	1.3447e-07	0.0360825	Reactome	B2M, CAMK2D, CIITA, GBP2, HLA-A, HLA-B, HLA-C, HLA-DRA, HLA-DRB1, HLA-E, PTPN1	up	heart
Influenza Infection	macrophage	5.45493	1.48677e-07	0.0412371	Reactome	HSP90AA1, HSPA1A, RPL15, RPL28, RPLP1, RPS19, RPS24, RPS3, RPS9	up	heart
Interleukin-4 and Interleukin-13 signaling	macrophage	10.2219	8.49329e-07	0.0483215	Reactome	ANXA1, BCL6, CD36, CEBPD, FOS, HIF1A, HSP90AA1, ITGAX, JUNB, MCL1, TNFRSF1B, VIM	up	heart
Influenza Viral RNA Transcription and Replication	macrophage	5.56189	8.82694e-07	0.0358984	Reactome	HSP90AA1, RPL15, RPL28, RPLP1, RPS19, RPS24, RPS3, RPS9	up	heart
Viral mRNA Translation	macrophage	7.27324	1.14659e-06	0.0328941	Reactome	RPL15, RPL28, RPLP1, RPS19, RPS24, RPS3, RPS9	up	heart
Selenocysteine synthesis	macrophage	7.19419	1.14659e-06	0.0328941	Reactome	RPL15, RPL28, RPLP1, RPS19, RPS24, RPS3, RPS9	up	heart
Eukaryotic Translation Termination	macrophage	7.04112	1.18594e-06	0.0328941	Reactome	RPL15, RPL28, RPLP1, RPS19, RPS24, RPS3, RPS9	up	heart
Nonsense Mediated Decay (NMD) independent of the Exon Junction Complex (EJC)	macrophage	6.89443	1.22547e-06	0.0328941	Reactome	RPL15, RPL28, RPLP1, RPS19, RPS24, RPS3, RPS9	up	heart
Attenuation phase	macrophage	18.1831	1.22547e-06	0.05598	Reactome	DNAJB1, HSP90AA1, HSP90AB1, HSPA1A, HSPH1	up	heart
ER-Phagosome pathway	macrophage	8.31228	1.40608e-06	0.0483215	Reactome	B2M, CD36, HLA-A, HLA-B, HLA-C, HLA-E, TLR2, UBC	up	heart
Formation of a pool of free 40S subunits	macrophage	6.48887	1.45709e-06	0.03077	Reactome	RPL15, RPL28, RPLP1, RPS19, RPS24, RPS3, RPS9	up	heart
Response of EIF2AK4 (GCN2) to amino acid deficiency	macrophage	7.41586	1.45709e-06	0.0358984	Reactome	CEBPB, RPL15, RPL28, RPLP1, RPS19, RPS24, RPS3, RPS9	up	heart
Regulation of expression of SLITs and ROBOs	macrophage	4.47584	1.95578e-06	0.0252532	Reactome	RPL15, RPL28, RPLP1, RPS19, RPS24, RPS3, RPS9, UBC	up	heart
Selenoamino acid metabolism	macrophage	6.12838	1.95578e-06	0.0305345	Reactome	RPL15, RPL28, RPLP1, RPS19, RPS24, RPS3, RPS9	up	heart
L13a-mediated translational silencing of Ceruloplasmin expression	macrophage	5.90951	2.14141e-06	0.0303038	Reactome	RPL15, RPL28, RPLP1, RPS19, RPS24, RPS3, RPS9	up	heart
SRP-dependent cotranslational protein targeting to membrane	macrophage	5.90951	2.14141e-06	0.0303038	Reactome	RPL15, RPL28, RPLP1, RPS19, RPS24, RPS3, RPS9	up	heart
GTP hydrolysis and joining of the 60S ribosomal subunit	macrophage	5.85721	2.15157e-06	0.0303038	Reactome	RPL15, RPL28, RPLP1, RPS19, RPS24, RPS3, RPS9	up	heart
Nonsense Mediated Decay (NMD) enhanced by the Exon Junction Complex (EJC)	macrophage	6.52084	2.32351e-06	0.0354451	Reactome	PPP2R2A, RPL15, RPL28, RPLP1, RPS19, RPS24, RPS3, RPS9	up	heart
Nonsense-Mediated Decay (NMD)	macrophage	6.52084	2.32351e-06	0.0354451	Reactome	PPP2R2A, RPL15, RPL28, RPLP1, RPS19, RPS24, RPS3, RPS9	up	heart
HSF1-dependent transactivation	macrophage	15.7587	2.36509e-06	0.0508909	Reactome	CAMK2D, DNAJB1, HSP90AA1, HSP90AB1, HSPA1A, HSPH1	up	heart
Antigen processing-Cross presentation	macrophage	7.06932	2.39741e-06	0.0454557	Reactome	B2M, CD36, HLA-A, HLA-B, HLA-C, HLA-E, TLR2, UBC	up	heart
VEGFA-VEGFR2 Pathway	macrophage	7.96229	2.62636e-06	0.0714286	Reactome	CALM1, CTNNB1, FYN, HSP90AA1, HSPB1, ITPR1, PTK2B, RAC1	up	heart
Cap-dependent Translation Initiation	macrophage	5.51554	2.67278e-06	0.0303038	Reactome	RPL15, RPL28, RPLP1, RPS19, RPS24, RPS3, RPS9	up	heart
Eukaryotic Translation Initiation	macrophage	5.51554	2.67278e-06	0.0303038	Reactome	RPL15, RPL28, RPLP1, RPS19, RPS24, RPS3, RPS9	up	heart
BIOCARTA_RANBP2_PATHWAY	pericyte (abcc9)	26.0132	0.000678637	0.0056499	BioCarta	HDAC9	up	heart
BIOCARTA_MELANOCYTE_PATHWAY	pericyte (abcc9)	40.8778	0.000725457	0.0056499	BioCarta	MITF	up	heart
transcription factor binding	pericyte (abcc9)	8.67105	0.000547375	0.0117847	GO-All	NFIA, STAT3, TCF12, HDAC9, ZFPM2	up	heart
Non-small cell lung cancer	pericyte (abcc9)	11.9227	2.47017e-05	0.0112684	KEGG	FHIT, PLCG2, STAT3	up	heart
Thyroid hormone signaling pathway	pericyte (abcc9)	9.45933	0.000100344	0.00557107	KEGG	PLCB4, PLCG2, ATP1B3, TBC1D4	up	heart
Salivary secretion	pericyte (abcc9)	9.53816	0.000434752	0.00548147	KEGG	ADCY3, PLCB4, ATP1B3	up	heart
Inflammatory mediator regulation of TRP channels	pericyte (abcc9)	14.7497	0.000604824	0.00537634	KEGG	PLCB4, CAMK2D, IL1R1, PLCG2, ADCY3	up	heart
NF-kappa B signaling pathway	pericyte (abcc9)	5.50278	0.000604824	0.00537634	KEGG	PLCG2, IL1R1	up	heart
Platelet activation	pericyte (abcc9)	7.03635	0.000604824	0.00537634	KEGG	PLCB4, ADCY3, PLCG2	up	heart
Adrenergic signaling in cardiomyocytes	pericyte (abcc9)	7.78625	0.000835884	0.00548147	KEGG	ADCY3, ATP1B3, CAMK2D, PLCB4	up	heart
cGMP-PKG signaling pathway	pericyte (abcc9)	5.33189	0.000835884	0.00548147	KEGG	ATP1B3, PLCB4, ADCY3	up	heart
Pathogenic Escherichia coli infection	pericyte (abcc9)	2.94995	0.000888918	0.00557107	KEGG	MYO1B, IL1R1	up	heart
BIOCARTA_KREB_PATHWAY	cardiac muscle cell	52.9554	2.19285e-09	0.0930233	BioCarta	ACO2, CS, IDH2, MDH1, OGDH, SDHA	down	heart
BIOCARTA_MET_PATHWAY	cardiac muscle cell	6.41883	2.48756e-06	0.0290698	BioCarta	GAB1, PIK3R1, RASA1	down	heart
BIOCARTA_HIF_PATHWAY	cardiac muscle cell	9.41429	1.14131e-05	0.0232558	BioCarta	HIF1A, VEGFA	down	heart
BIOCARTA_VEGF_PATHWAY	cardiac muscle cell	7.84524	3.32865e-05	0.0232558	BioCarta	HIF1A, PIK3R1, VEGFA	down	heart
BIOCARTA_IGF1_PATHWAY	cardiac muscle cell	6.72449	4.41692e-05	0.0290698	BioCarta	PIK3R1, RASA1	down	heart
BIOCARTA_INSULIN_PATHWAY	cardiac muscle cell	6.72449	4.41692e-05	0.0290698	BioCarta	PIK3R1, RASA1	down	heart
BIOCARTA_TPO_PATHWAY	cardiac muscle cell	5.88393	4.41692e-05	0.0290698	BioCarta	PIK3R1, RASA1	down	heart
BIOCARTA_EGF_PATHWAY	cardiac muscle cell	5.23016	4.67035e-05	0.0348837	BioCarta	PIK3R1, RASA1	down	heart
BIOCARTA_PDGF_PATHWAY	cardiac muscle cell	5.04337	4.67035e-05	0.0290698	BioCarta	PIK3R1, RASA1	down	heart
BIOCARTA_TCR_PATHWAY	cardiac muscle cell	4.81412	0.000165139	0.0406977	BioCarta	CALM1, PIK3R1, RASA1	down	heart
BIOCARTA_PLC_PATHWAY	cardiac muscle cell	7.84524	0.000488079	0.0052356	BioCarta	PIK3R1	down	heart
BIOCARTA_SAM68_PATHWAY	cardiac muscle cell	11.7679	0.000725457	0.00581395	BioCarta	RASA1	down	heart
BIOCARTA_CDC42RAC_PATHWAY	cardiac muscle cell	8.82589	0.000776847	0.00581395	BioCarta	PIK3R1	down	heart
BIOCARTA_ACH_PATHWAY	cardiac muscle cell	5.04337	0.000811896	0.0052356	BioCarta	PIK3R1	down	heart
BIOCARTA_LONGEVITY_PATHWAY	cardiac muscle cell	9.41429	0.000811896	0.0104712	BioCarta	CAT, PIK3R1	down	heart
BIOCARTA_HCMV_PATHWAY	cardiac muscle cell	4.15336	0.000836268	0.0052356	BioCarta	PIK3R1	down	heart
BIOCARTA_P53HYPOXIA_PATHWAY	cardiac muscle cell	6.72449	0.000881745	0.0104712	BioCarta	FHL2, HIF1A	down	heart
BIOCARTA_IGF1MTOR_PATHWAY	cardiac muscle cell	3.71617	0.000947039	0.0052356	BioCarta	PIK3R1	down	heart
BIOCARTA_AKT_PATHWAY	cardiac muscle cell	3.20942	0.000947039	0.0052356	BioCarta	PIK3R1	down	heart
BIOCARTA_MTOR_PATHWAY	cardiac muscle cell	6.72449	0.000947039	0.0052356	BioCarta	EIF4A2, PIK3R1	down	heart
BIOCARTA_EIF4_PATHWAY	cardiac muscle cell	5.88393	0.000947039	0.0052356	BioCarta	EIF4A2, PIK3R1	down	heart
BIOCARTA_BAD_PATHWAY	cardiac muscle cell	2.82429	0.000947039	0.0052356	BioCarta	PIK3R1	down	heart
sarcomere	cardiac muscle cell	24.559	8.2324e-09	0.0290698	GO-All	ACTC1, CALM1, MYBPC3, MYH6, MYH7, MYL3, TNNI3, MYOZ2	down	heart
transcription factor binding	cardiac muscle cell	2.99545	1.97029e-06	0.00561815	GO-All	FHL2, FLNA, HIF1A, HMGB1, PIK3R1, HAND2, PPP1R13L	down	heart
tricarboxylic acid cycle	cardiac muscle cell	35.3036	2.11375e-05	0.0116279	GO-All	ACO2, SDHA, NNT	down	heart
glycolytic process	cardiac muscle cell	10.8626	0.000301464	0.00581395	GO-All	PFKM, PGAM2	down	heart
ventricular cardiac muscle tissue morphogenesis	cardiac muscle cell	18.5808	0.000307389	0.0116279	GO-All	MYBPC3, MYH6, MYH7, MYL3, TNNI3	down	heart
cardiac muscle contraction	cardiac muscle cell	18.3056	0.000338131	0.0116279	GO-All	ATP1A2, MYBPC3, MYH6, MYH7, MYL3, TNNI3, CSRP3	down	heart
Diabetic cardiomyopathy	cardiac muscle cell	4.90852	7.9521e-07	0.0348837	KEGG	TNNI3, PLN, CD36, PIK3R1, TBC1D4, MPC1, NDUFAB1, NDUFB9, SDHA, UQCRC2, UQCRH, VDAC1, VDAC3	down	heart
Chemical carcinogenesis - reactive oxygen species	cardiac muscle cell	3.77028	7.9521e-07	0.0348837	KEGG	NDUFAB1, NDUFB9, SDHA, UQCRC2, UQCRH, VDAC1, VDAC3, CAT, PIK3R1, HIF1A, VEGFA	down	heart
Citrate cycle (TCA cycle)	cardiac muscle cell	14.1214	9.33235e-07	0.0465116	KEGG	CS, ACO2, IDH2, OGDH, SDHA, MDH1	down	heart
Parkinson disease	cardiac muscle cell	2.84706	1.49083e-06	0.0348837	KEGG	ADCY5, PSMA3, CALM1, NDUFAB1, NDUFB9, SDHA, UQCRC2, UQCRH, VDAC1, VDAC3	down	heart
Prion disease	cardiac muscle cell	2.74736	1.49083e-06	0.0523256	KEGG	VDAC1, VDAC3, NDUFAB1, NDUFB9, SDHA, UQCRC2, UQCRH, PSMA3, CAV2, PIK3R1	down	heart
Cardiac muscle contraction	cardiac muscle cell	7.6562	7.83772e-06	0.0232558	KEGG	TRDN, TNNI3, ACTC1, MYH7, MYH6, MYL3, UQCRC2, UQCRH, ATP1A2	down	heart
Glycolysis / Gluconeogenesis	cardiac muscle cell	4.27922	2.42197e-05	0.0232558	KEGG	GPI, PFKM, PGAM2, PKM	down	heart
HIF-1 signaling pathway	cardiac muscle cell	4.61916	3.63842e-05	0.0174419	KEGG	PIK3R1, HIF1A, TFRC, VEGFA, ANGPT1, ANGPT2, PFKM	down	heart
Hypertrophic cardiomyopathy	cardiac muscle cell	7.14005	5.29224e-05	0.0174419	KEGG	ITGA7, SGCD, TNNI3, ACTC1, MYBPC3, MYL3, MYH7, MYH6, PRKAA2	down	heart
Dilated cardiomyopathy	cardiac muscle cell	7.43233	5.29224e-05	0.0174419	KEGG	ITGA7, SGCD, TNNI3, ACTC1, MYBPC3, MYL3, MYH7, MYH6, ADCY5, PLN	down	heart
Proteoglycans in cancer	cardiac muscle cell	3.826	6.00866e-05	0.0348837	KEGG	FLNA, ANK1, GAB1, PIK3R1, DDX5, CAV2, HIF1A, VEGFA, TIMP3, RDX, HSPG2	down	heart
Axon guidance	cardiac muscle cell	2.38002	9.4746e-05	0.0116279	KEGG	ABLIM3, EPHB1, RASA1, NRP1, SEMA6A, PIK3R1	down	heart
Glyoxylate and dicarboxylate metabolism	cardiac muscle cell	9.73892	0.000122947	0.0290698	KEGG	MDH1, CS, ACO2, CAT	down	heart
Non-alcoholic fatty liver disease	cardiac muscle cell	3.25164	0.000225412	0.0174419	KEGG	PIK3R1, PRKAA2, NDUFAB1, NDUFB9, SDHA, UQCRC2, UQCRH	down	heart
Cellular senescence	cardiac muscle cell	1.82212	0.000225412	0.0116279	KEGG	PIK3R1, CALM1, VDAC1, VDAC3	down	heart
Arginine and proline metabolism	cardiac muscle cell	5.88393	0.000268745	0.00581395	KEGG	CKMT2, CKB, P4HA1, GOT1	down	heart
Bacterial invasion of epithelial cells	cardiac muscle cell	3.06988	0.000270804	0.0116279	KEGG	GAB1, PIK3R1, CAV2	down	heart
Notch signaling pathway	cardiac muscle cell	2.56753	0.000271853	0.00581395	KEGG	MAML2, NCOR2	down	heart
ErbB signaling pathway	cardiac muscle cell	1.70138	0.000315833	0.0116279	KEGG	GAB1, PIK3R1	down	heart
Central carbon metabolism in cancer	cardiac muscle cell	6.13975	0.000332855	0.0406977	KEGG	PKM, HIF1A, PFKM, PGAM2, IDH2, PIK3R1	down	heart
Focal adhesion	cardiac muscle cell	2.85281	0.000452529	0.0116279	KEGG	ITGA7, VEGFA, MYLK3, TLN2, FLNA, PARVB, PIK3R1, CAV2	down	heart
Regulation of actin cytoskeleton	cardiac muscle cell	1.31976	0.000452529	0.00581395	KEGG	ITGA7, PIK3R1, MYLK3, RDX	down	heart
Renal cell carcinoma	cardiac muscle cell	4.34505	0.000482049	0.0232558	KEGG	HIF1A, VEGFA, GAB1, PIK3R1	down	heart
PD-L1 expression and PD-1 checkpoint pathway in cancer	cardiac muscle cell	1.58668	0.000488061	0.0053193	KEGG	HIF1A, PIK3R1	down	heart
Transcriptional misregulation in cancer	cardiac muscle cell	1.64203	0.000569655	0.00581395	KEGG	RUNX1T1, PBX1, DDX5, MLF1	down	heart
Arrhythmogenic right ventricular cardiomyopathy	cardiac muscle cell	2.78712	0.00070572	0.00581395	KEGG	ITGA7, SGCD, GJA1	down	heart
Insulin signaling pathway	cardiac muscle cell	2.07668	0.000812213	0.0053193	KEGG	PIK3R1, PPP1R3A, CALM1, PRKAA2	down	heart
Autophagy - animal	cardiac muscle cell	2.03186	0.000812213	0.0053193	KEGG	PIK3R1, HIF1A, PRKAA2, HMGB1	down	heart
ECM-receptor interaction	cardiac muscle cell	2.40706	0.000878003	0.00581395	KEGG	HSPG2, ITGA7, CD36	down	heart
Thermogenesis	cardiac muscle cell	3.01168	0.000915595	0.00581395	KEGG	ADCY5, PRKAA2, ACSL1, NDUFAB1, NDUFB9, SDHA, UQCRC2, UQCRH, CPT1A	down	heart
Citric acid cycle (TCA cycle)	cardiac muscle cell	19.2565	2.44629e-09	0.0406977	Reactome	ACO2, CS, IDH2, NNT, OGDH, SDHA	down	heart
Regulation of gene expression by Hypoxia-inducible Factor	cardiac muscle cell	19.2565	1.40439e-08	0.0174929	Reactome	HIF1A, HIF3A, VEGFA	down	heart
Pyruvate metabolism and Citric Acid (TCA) cycle	cardiac muscle cell	12.8377	1.59749e-07	0.0466476	Reactome	ACO2, BSG, CS, IDH2, MPC1, NNT, OGDH, SDHA, SLC16A1, VDAC1	down	heart
Mitochondrial calcium ion transport	cardiac muscle cell	12.8377	2.68076e-06	0.0174419	Reactome	AFG3L2, AKAP1, VDAC1, VDAC3	down	heart
The citric acid (TCA) cycle and respiratory electron transport	cardiac muscle cell	7.06071	8.42009e-06	0.0466476	Reactome	ACO2, BSG, COQ10A, CS, IDH2, MPC1, NDUFAB1, NDUFB9, NNT, OGDH, SDHA, SLC16A1, UQCRC2, UQCRH, VDAC1	down	heart
MET activates PI3K/AKT signaling	cardiac muscle cell	23.5357	8.77071e-06	0.0174419	Reactome	GAB1, PIK3R1	down	heart
Activated NTRK2 signals through PI3K	cardiac muscle cell	20.1735	8.77071e-06	0.0174419	Reactome	GAB1, PIK3R1	down	heart
Signaling by FGFR3 fusions in cancer	cardiac muscle cell	14.1214	1.56567e-05	0.0116279	Reactome	GAB1, PIK3R1	down	heart
Signaling by EGFR	cardiac muscle cell	4.23643	1.56567e-05	0.0116279	Reactome	EPS15L1, GAB1, PIK3R1	down	heart
Signaling by FGFR4 in disease	cardiac muscle cell	12.8377	1.65117e-05	0.0116279	Reactome	GAB1, PIK3R1	down	heart
Cellular response to hypoxia	cardiac muscle cell	3.92262	2.15981e-05	0.0116279	Reactome	HIF1A, HIF3A, PSMA3, VEGFA	down	heart
Constitutive Signaling by EGFRvIII	cardiac muscle cell	9.41429	2.84106e-05	0.0174419	Reactome	GAB1, PIK3R1	down	heart
Signaling by EGFRvIII in Cancer	cardiac muscle cell	9.41429	2.84106e-05	0.0174419	Reactome	GAB1, PIK3R1	down	heart
Signaling by ERBB2 ECD mutants	cardiac muscle cell	9.41429	2.84106e-05	0.0174419	Reactome	GAB1, PIK3R1	down	heart
PI3K events in ERBB2 signaling	cardiac muscle cell	8.82589	3.10688e-05	0.0174419	Reactome	GAB1, PIK3R1	down	heart
GAB1 signalosome	cardiac muscle cell	8.30672	3.39397e-05	0.0174419	Reactome	GAB1, PIK3R1	down	heart
PI-3K cascade:FGFR3	cardiac muscle cell	7.84524	3.70098e-05	0.0116279	Reactome	GAB1, PIK3R1	down	heart
Constitutive Signaling by Ligand-Responsive EGFR Cancer Variants	cardiac muscle cell	7.43233	3.71723e-05	0.0174419	Reactome	GAB1, PIK3R1	down	heart
Signaling by Ligand-Responsive EGFR Variants in Cancer	cardiac muscle cell	7.43233	3.71723e-05	0.0174419	Reactome	GAB1, PIK3R1	down	heart
PI-3K cascade:FGFR4	cardiac muscle cell	7.06071	4.05916e-05	0.0116279	Reactome	GAB1, PIK3R1	down	heart
PI-3K cascade:FGFR1	cardiac muscle cell	6.72449	4.41814e-05	0.0116279	Reactome	GAB1, PIK3R1	down	heart
Signaling by FGFR3 in disease	cardiac muscle cell	6.41883	4.51202e-05	0.0116279	Reactome	GAB1, PIK3R1	down	heart
Signaling by FGFR3 point mutants in cancer	cardiac muscle cell	6.41883	4.51202e-05	0.0116279	Reactome	GAB1, PIK3R1	down	heart
PI-3K cascade:FGFR2	cardiac muscle cell	6.13975	4.76735e-05	0.0116279	Reactome	GAB1, PIK3R1	down	heart
Signaling by ERBB2 KD Mutants	cardiac muscle cell	5.88393	4.76735e-05	0.0174419	Reactome	GAB1, PIK3R1	down	heart
Downstream signaling of activated FGFR3	cardiac muscle cell	5.64857	4.76735e-05	0.0116279	Reactome	GAB1, PIK3R1	down	heart
Signaling by EGFR in Cancer	cardiac muscle cell	5.64857	4.76735e-05	0.0174419	Reactome	GAB1, PIK3R1	down	heart
Signaling by ERBB2 in Cancer	cardiac muscle cell	5.64857	4.76735e-05	0.0174419	Reactome	GAB1, PIK3R1	down	heart
Signaling by Erythropoietin	cardiac muscle cell	5.64857	4.76735e-05	0.0116279	Reactome	GAB1, PIK3R1	down	heart
Signaling by NTRK2 (TRKB)	cardiac muscle cell	5.64857	4.76735e-05	0.0174419	Reactome	GAB1, PIK3R1	down	heart
BIOCARTA_ALK_PATHWAY	endothelial	12.1815	2.8641e-05	0.0201005	BioCarta	BMPR1A, GATA4, GATA4, SMAD6, TGFBR3	down	heart
BIOCARTA_TSP1_PATHWAY	endothelial	16.097	0.000172792	0.00502513	BioCarta	CD36	down	heart
BIOCARTA_EPHA4_PATHWAY	endothelial	28.1697	0.000172792	0.00502513	BioCarta	EPHA4, SELP	down	heart
BIOCARTA_NO1_PATHWAY	endothelial	8.04848	0.000418041	0.0150754	BioCarta	CAV1, KDR	down	heart
BIOCARTA_EPONFKB_PATHWAY	endothelial	10.2435	0.000678637	0.00502513	BioCarta	HIF1A	down	heart
BMP signaling pathway	endothelial	13.7413	5.52144e-10	0.0200503	GO-All	BMP6, BMPR1A, BMPR1B, SMAD6, TGFBR3	down	heart
cellular response to BMP stimulus	endothelial	15.3653	2.9298e-08	0.00501256	GO-All	BMP6, BMPR1A, BMPR1B	down	heart
positive regulation of bone mineralization	endothelial	10.2435	1.09173e-07	0.0100251	GO-All	BMP6, BMPR1A, BMPR1B	down	heart
RNA polymerase II cis-regulatory region sequence-specific DNA binding	endothelial	3.16291	2.30141e-07	0.0150377	GO-All	ESR2, FOXO3, GATA4, HIF1A, MEIS2, RORA, ZBTB16, HIF3A	down	heart
mitral valve morphogenesis	endothelial	37.5596	2.38297e-07	0.03	GO-All	BMPR1A, SMAD6	down	heart
positive regulation of osteoblast differentiation	endothelial	12.5199	2.38297e-07	0.00501256	GO-All	BMP6, BMPR1A, BMPR1B, IL6ST, HIF1A-AS2	down	heart
receptor internalization	endothelial	13.658	4.56573e-06	0.00501256	GO-All	CAV1, CD9, CD36, CALCRL	down	heart
positive regulation of SMAD protein signal transduction	endothelial	13.2563	6.57923e-06	0.0100251	GO-All	BMP6, BMPR1A	down	heart
outflow tract septum morphogenesis	endothelial	13.5215	1.90585e-05	0.00501256	GO-All	BMPR1A, GATA6, SMAD6	down	heart
positive regulation of pathway-restricted SMAD protein phosphorylation	endothelial	7.77095	2.64823e-05	0.0100251	GO-All	BMP6, BMPR1A	down	heart
cellular response to low-density lipoprotein particle stimulus	endothelial	18.7798	3.82866e-05	0.00501256	GO-All	CD9, CD36	down	heart
transcription factor binding	endothelial	5.46321	4.47162e-05	0.0100251	GO-All	CD34, GATA4, GATA6, HIF1A, MEIS2, TFDP2, TLE1, KAT6B	down	heart
growth factor binding	endothelial	18.7798	4.73656e-05	0.00501256	GO-All	IL6ST, KDR, LIFR	down	heart
regulation of transcription, DNA-templated	endothelial	2.44954	5.14734e-05	0.0100251	GO-All	ESR2, GATA4, HIF1A, RORA	down	heart
caveola	endothelial	14.3845	0.000104266	0.01	GO-All	BMPR1A, CAV1, EMP2, PTGIS, TFPI, DLC1	down	heart
integrin binding	endothelial	7.2696	0.00010716	0.00501256	GO-All	CD9, COL3A1, EMP2, FN1, NRG1, KDR	down	heart
protein localization to cilium	endothelial	11.2679	0.00011571	0.00501256	GO-All	IFT140, IFT122	down	heart
DNA-binding transcription activator activity	endothelial	14.0848	0.00020947	0.00501256	GO-All	GATA4, HIF1A	down	heart
sequence-specific DNA binding	endothelial	2.77534	0.00020947	0.0100251	GO-All	FOXO3, GATA4, HIF1A, RORA, ZEB2	down	heart
basement membrane	endothelial	11.2679	0.000235374	0.00501256	GO-All	HSPG2, LAMA4, LAMB1	down	heart
membrane raft	endothelial	5.40858	0.000264886	0.0150377	GO-All	ABCA1, CAV1, CD36, EMP2, IL6ST, KDR	down	heart
positive regulation of angiogenesis	endothelial	7.73286	0.000273201	0.0100251	GO-All	CD34, GAB1, GATA4, GATA6, HIF1A, KDR, PTGIS	down	heart
cellular response to amyloid-beta	endothelial	8.45091	0.00028646	0.00501256	GO-All	CACNA2D1, CD36, EPHA4	down	heart
BMP receptor activity	endothelial	22.5358	0.000287206	0.00501256	GO-All	BMPR1A	down	heart
chondrocyte development	endothelial	45.0715	0.000287206	0.00501256	GO-All	BMPR1B, SULF2	down	heart
positive regulation of vascular endothelial growth factor production	endothelial	21.669	0.000330173	0.0200503	GO-All	GATA4, HIF1A, IL6ST, RORA, SULF2	down	heart
cytokine-mediated signaling pathway	endothelial	5.24087	0.000357247	0.00501256	GO-All	IL6ST, LIFR	down	heart
epithelial to mesenchymal transition	endothelial	6.25993	0.000413677	0.00501256	GO-All	HIF1A, TGFBR3	down	heart
RNA polymerase II transcription regulatory region sequence-specific DNA binding	endothelial	3.52121	0.000453728	0.00501256	GO-All	GATA4, HIF1A, RORA, TFDP2	down	heart
transcription coactivator binding	endothelial	13.5215	0.000545419	0.00501256	GO-All	HIF1A, RORA, THRB	down	heart
TGF-beta signaling pathway	endothelial	5.06421	1.96071e-09	0.0201005	KEGG	BMP6, BMPR1A, BMPR1B, SMAD6	down	heart
Fluid shear stress and atherosclerosis	endothelial	4.08256	3.53548e-06	0.0100503	KEGG	CAV1, MGST1, KDR, BMPR1A, BMPR1B	down	heart
Hippo signaling pathway	endothelial	2.98487	3.53548e-06	0.00502513	KEGG	BMP6, BMPR1A, BMPR1B, CCND3	down	heart
Proteoglycans in cancer	endothelial	3.88547	5.23774e-06	0.040201	KEGG	GAB1, CAV1, HIF1A, KDR, FN1, RDX, HSPG2	down	heart
Cytokine-cytokine receptor interaction	endothelial	2.38054	3.34789e-05	0.00502513	KEGG	BMP6, LEPR, IL6ST, LIFR, BMPR1A, BMPR1B	down	heart
Bacterial invasion of epithelial cells	endothelial	4.89908	0.000194315	0.0100503	KEGG	GAB1, CAV1, FN1	down	heart
Focal adhesion	endothelial	3.41451	0.0002146	0.0100503	KEGG	LAMA4, LAMB1, FN1, KDR, CAV1, CCND3	down	heart
Signaling pathways regulating pluripotency of stem cells	endothelial	3.24255	0.000322524	0.00502513	KEGG	LIFR, IL6ST, BMPR1A, BMPR1B	down	heart
ECM-receptor interaction	endothelial	6.4022	0.000406179	0.0100503	KEGG	LAMA4, LAMB1, FN1, HSPG2, CD36	down	heart
Mitophagy - animal	endothelial	6.43879	0.00060828	0.0100503	KEGG	BCL2L1, HIF1A, BNIP3L, FOXO3	down	heart
p53 signaling pathway	endothelial	3.12997	0.000616192	0.00502513	KEGG	CCND3, BCL2L1	down	heart
Th17 cell differentiation	endothelial	3.12997	0.0007541	0.00502513	KEGG	IL6ST, RORA, HIF1A	down	heart
Signaling by BMP	endothelial	12.0727	6.22262e-08	0.0201005	Reactome	BMPR1A, BMPR1B, SMAD6	down	heart
Signaling by TGFB family members	endothelial	5.52347	6.42236e-06	0.0351759	Reactome	BMPR1A, BMPR1B, NEDD4L, SMAD6, TFDP2	down	heart
Aberrant regulation of mitotic G1/S transition in cancer due to RB1 defects	endothelial	13.2563	2.09567e-05	0.00502513	Reactome	CCND3, TFDP2	down	heart
Defective binding of RB1 mutants to E2F1,(E2F2, E2F3)	endothelial	13.2563	2.09567e-05	0.00502513	Reactome	CCND3, TFDP2	down	heart
Laminin interactions	endothelial	14.6972	3.89991e-05	0.00502513	Reactome	HSPG2, LAMA4, LAMB1	down	heart
Sensory processing of sound by outer hair cells of the cochlea	endothelial	9.19827	7.67262e-05	0.0100251	Reactome	EPS8, GSN, PCDH15, RDX	down	heart
Non-integrin membrane-ECM interactions	endothelial	8.04848	0.000126152	0.00502513	Reactome	HSPG2, LAMA4, LAMB1	down	heart
Aberrant regulation of mitotic cell cycle due to RB1 defects	endothelial	6.25993	0.000129523	0.00502513	Reactome	CCND3, TFDP2	down	heart
Diseases of mitotic cell cycle	endothelial	5.93046	0.000129523	0.00502513	Reactome	CCND3, TFDP2	down	heart
PI3K events in ERBB2 signaling	endothelial	21.1273	0.000135382	0.0250628	Reactome	GAB1, NRG1, NRG3	down	heart
Cyclin D associated events in G1	endothelial	4.79484	0.000165715	0.00502513	Reactome	CCND3, TFDP2	down	heart
G1 Phase	endothelial	4.79484	0.000165715	0.00502513	Reactome	CCND3, TFDP2	down	heart
Sensory processing of sound	endothelial	6.3481	0.000174225	0.00502513	Reactome	EPS8, GSN, PCDH15, RDX	down	heart
Signaling by ERBB2 KD Mutants	endothelial	14.0848	0.000184828	0.0300754	Reactome	GAB1, NRG1, NRG3	down	heart
Signaling by ERBB2 in Cancer	endothelial	13.5215	0.000184828	0.0300754	Reactome	GAB1, NRG1, NRG3	down	heart
ECM proteoglycans	endothelial	6.03636	0.000202779	0.00502513	Reactome	HSPG2, LAMA4, LAMB1	down	heart
PI3K/AKT Signaling in Cancer	endothelial	5.36566	0.000334385	0.0150377	Reactome	ESR2, FOXO3, GAB1, NRG1, NRG3	down	heart
Interleukin-4 and Interleukin-13 signaling	endothelial	8.12099	0.000535401	0.0201005	Reactome	BCL2L1, CD36, FN1, FOXO3, HIF1A, MAOA, RORA, VIM	down	heart
PTK6 Expression	endothelial	22.5358	0.000799508	0.00502513	Reactome	HIF1A	down	heart
PTK6 promotes HIF1A stabilization	endothelial	16.097	0.000839329	0.00502513	Reactome	HIF1A	down	heart
BIOCARTA_LONGEVITY_PATHWAY	fibroblast	15.6453	1.14131e-05	0.0387097	BioCarta	GHR, IGF1R, PIK3R1	down	heart
BIOCARTA_INSULIN_PATHWAY	fibroblast	11.1752	1.20109e-05	0.0580645	BioCarta	INSR, PIK3R1, RASA1	down	heart
BIOCARTA_IGF1_PATHWAY	fibroblast	11.1752	1.20109e-05	0.0709677	BioCarta	IGF1R, PIK3R1, RASA1	down	heart
BIOCARTA_HDAC_PATHWAY	fibroblast	12.5163	1.32153e-05	0.0580645	BioCarta	IGF1R, INSR, MAP2K6, PIK3R1	down	heart
BIOCARTA_GH_PATHWAY	fibroblast	8.69185	1.6493e-05	0.0193548	BioCarta	GHR, INSR, PIK3R1	down	heart
BIOCARTA_TCR_PATHWAY	fibroblast	3.55576	0.000143758	0.0451613	BioCarta	PIK3R1, RASA1	down	heart
BIOCARTA_TEL_PATHWAY	fibroblast	9.20313	0.000212	0.0193548	BioCarta	BCL2, IGF1R	down	heart
BIOCARTA_SAM68_PATHWAY	fibroblast	13.0378	0.000582778	0.00581395	BioCarta	RASA1	down	heart
BIOCARTA_EGF_PATHWAY	fibroblast	5.79456	0.000997103	0.0516129	BioCarta	PIK3R1, RASA1	down	heart
phosphatidylinositol 3-kinase binding	fibroblast	23.468	2.08937e-05	0.0322581	GO-All	IGF1R, INSR, PIK3R1	down	heart
insulin-like growth factor receptor signaling pathway	fibroblast	31.2906	2.08937e-05	0.0387097	GO-All	GHR, IGF1R, PIK3R1, PLCB1	down	heart
insulin receptor binding	fibroblast	9.77833	6.49085e-05	0.00645161	GO-All	IGF1R, PIK3R1	down	heart
positive regulation of glucose import	fibroblast	6.80231	0.000153695	0.00643093	GO-All	INSR, PIK3R1	down	heart
positive regulation of microtubule polymerization	fibroblast	7.11151	0.000249863	0.00645161	GO-All	AKAP9, NAV3	down	heart
R-SMAD binding	fibroblast	7.82266	0.000396022	0.00643093	GO-All	DDX5, PPARG	down	heart
phosphotyrosine residue binding	fibroblast	4.60157	0.000968888	0.0129032	GO-All	PIK3R1, RASA1	down	heart
Longevity regulating pathway	fibroblast	4.39475	5.79722e-06	0.0580645	KEGG	INSR, IGF1R, PIK3R1, PRKAG2, PPARG	down	heart
HIF-1 signaling pathway	fibroblast	4.38654	6.13347e-06	0.0387097	KEGG	IL6R, INSR, IGF1R, PIK3R1, ANGPT1, BCL2	down	heart
AMPK signaling pathway	fibroblast	3.97762	9.07118e-06	0.0451613	KEGG	PRKAG2, ACACB, IGF1R, INSR, PIK3R1, PPARG	down	heart
Transcriptional misregulation in cancer	fibroblast	2.27403	1.14236e-05	0.0387097	KEGG	ZBTB16, IGF1R, PPARG, DDX5, NFKBIZ	down	heart
Non-alcoholic fatty liver disease	fibroblast	3.60254	1.67596e-05	0.0129032	KEGG	IL6R, INSR, PIK3R1, MLXIP, PRKAG2, PPARG, MAPK10	down	heart
Rap1 signaling pathway	fibroblast	4.96071	8.27286e-05	0.0645161	KEGG	DOCK4, PLCB1, NGF, ANGPT1, INSR, IGF1R, MAGI1, PRKD1, GNAO1, APBB1IP, TLN2, MAP2K6, PIK3R1	down	heart
Longevity regulating pathway - multiple species	fibroblast	5.04688	9.09573e-05	0.0387097	KEGG	INSR, IGF1R, PIK3R1, PRKAG2	down	heart
Melanoma	fibroblast	2.17296	9.09573e-05	0.0322581	KEGG	IGF1R, PIK3R1	down	heart
Glioma	fibroblast	2.08604	9.09573e-05	0.0258065	KEGG	IGF1R, PIK3R1	down	heart
Chronic myeloid leukemia	fibroblast	4.11719	9.09573e-05	0.0387097	KEGG	BCR, PIK3R1, MECOM, CTBP2	down	heart
Axon guidance	fibroblast	2.63685	9.4746e-05	0.0258065	KEGG	UNC5C, EPHA3, EPHA6, RASA1, PIK3R1, SSH2	down	heart
Progesterone-mediated oocyte maturation	fibroblast	3.43853	0.000112041	0.0258065	KEGG	PIK3R1, MAPK10, IGF1R, PDE3B	down	heart
Prostate cancer	fibroblast	3.22584	0.000118882	0.0580645	KEGG	IGF1R, PIK3R1, BCL2, HSP90B1	down	heart
Estrogen signaling pathway	fibroblast	4.56798	0.000187336	0.0387097	KEGG	HSP90B1, FKBP5, NCOA2, BCL2, PIK3R1, GNAO1, PLCB1, ITPR1	down	heart
FoxO signaling pathway	fibroblast	3.66687	0.000219261	0.0387097	KEGG	PRKAG2, MAPK10, IGF1R, INSR, PIK3R1, RBL2	down	heart
Autophagy - animal	fibroblast	2.81391	0.000234071	0.0129032	KEGG	IGF1R, PIK3R1, MAPK10, BCL2, ITPR1	down	heart
Signaling pathways regulating pluripotency of stem cells	fibroblast	1.12556	0.000234071	0.00645161	KEGG	PIK3R1, IGF1R	down	heart
Breast cancer	fibroblast	1.0716	0.00024488	0.00645161	KEGG	IGF1R, PIK3R1	down	heart
mTOR signaling pathway	fibroblast	1.54395	0.00024488	0.0258065	KEGG	INSR, IGF1R, PIK3R1	down	heart
JAK-STAT signaling pathway	fibroblast	2.49129	0.000252969	0.0129032	KEGG	IL7, IL6R, GHR, BCL2, PIK3R1	down	heart
Spliceosome	fibroblast	2.21919	0.000257615	0.0322581	KEGG	DDX46, DDX5, SF3B1, SRSF5	down	heart
Hepatocellular carcinoma	fibroblast	1.86254	0.000291645	0.0129032	KEGG	IGF1R, PIK3R1, MGST1, TXNRD1	down	heart
Ras signaling pathway	fibroblast	2.43372	0.000382096	0.0516129	KEGG	NGF, ANGPT1, INSR, IGF1R, RASA1, PIK3R1, MAPK10	down	heart
Insulin resistance	fibroblast	5.16591	0.000396308	0.0193548	KEGG	INSR, PIK3R1, MAPK10, TBC1D4, PRKAG2, ACACB, MLXIP	down	heart
Proteoglycans in cancer	fibroblast	3.46818	0.000449564	0.0322581	KEGG	ANK3, PIK3R1, ITPR1, DDX5, TWIST2, DCN, IGF1R, CD63, TIMP3	down	heart
Focal adhesion	fibroblast	2.76559	0.000449564	0.0129032	KEGG	TNXB, ITGA11, IGF1R, TLN2, PIK3R1, MAPK10, BCL2	down	heart
Human cytomegalovirus infection	fibroblast	2.10475	0.000539571	0.0129032	KEGG	PIK3R1, PLCB1, ITPR1, GNAO1, IL6R, MAP2K6	down	heart
Coronavirus disease - COVID-19	fibroblast	2.04069	0.000551068	0.00645161	KEGG	IL6R, PIK3R1, MAPK10, CFD, C7, C1R	down	heart
Insulin signaling pathway	fibroblast	3.45117	0.00059855	0.0129032	KEGG	INSR, PIK3R1, PDE3B, ACACB, PRKAG2, MAPK10	down	heart
MAPK signaling pathway	fibroblast	2.6882	0.000683285	0.00645161	KEGG	CACNA2D1, RASA1, NGF, ANGPT1, INSR, IGF1R, MAP3K3, MAP2K6, MAPK10, MECOM	down	heart
ESR-mediated signaling	fibroblast	3.83934	8.00731e-06	0.0336991	Reactome	BCL2, DDX5, FKBP5, IGF1R, KANK1, NCOA2, PIK3R1, TNRC6A	down	heart
RHOA GTPase cycle	fibroblast	3.19292	1.11444e-05	0.0128619	Reactome	ARHGAP26, ARHGAP29, BCR, FAM13A, OPHN1, PIK3R1	down	heart
RHOC GTPase cycle	fibroblast	4.40713	3.19823e-05	0.00645161	Reactome	ARHGAP26, BCR, OPHN1, PIK3R1	down	heart
SUMO E3 ligases SUMOylate target proteins	fibroblast	2.38496	4.88948e-05	0.0192928	Reactome	DDX5, NCOA2, NR3C2, PPARG, THRB	down	heart
SUMOylation	fibroblast	2.30078	4.88948e-05	0.0192928	Reactome	DDX5, NCOA2, NR3C2, PPARG, THRB	down	heart
Signaling by Nuclear Receptors	fibroblast	2.64056	5.30214e-05	0.0202786	Reactome	BCL2, DDX5, FKBP5, IGF1R, KANK1, NCOA2, PIK3R1, TNRC6A	down	heart
Signaling by FLT3 ITD and TKD mutants	fibroblast	9.77833	7.39112e-05	0.00645161	Reactome	NOX4, PIK3R1	down	heart
HSP90 chaperone cycle for steroid hormone receptors (SHR) in the presence of ligand	fibroblast	6.17579	0.000107152	0.0128619	Reactome	DYNC1I1, FKBP5, NR3C2	down	heart
mRNA Splicing - Major Pathway	fibroblast	2.1851	0.000184463	0.0218452	Reactome	DDX46, DDX5, SF3B1, SRSF11, SRSF5	down	heart
mRNA Splicing	fibroblast	2.0586	0.000184463	0.0218452	Reactome	DDX46, DDX5, SF3B1, SRSF11, SRSF5	down	heart
FLT3 signaling in disease	fibroblast	5.58762	0.000215565	0.00645161	Reactome	NOX4, PIK3R1	down	heart
Processing of Capped Intron-Containing Pre-mRNA	fibroblast	1.62296	0.00039962	0.0202786	Reactome	DDX46, DDX5, SF3B1, SRSF11, SRSF5	down	heart
CDC42 GTPase cycle	fibroblast	3.96084	0.000536235	0.0128619	Reactome	ARHGAP26, ARHGAP29, BCR, DNMBP, DOCK9, FGD4, OPHN1, PIK3R1	down	heart
IRS-related events triggered by IGF1R	fibroblast	4.51307	0.000540636	0.00643093	Reactome	IGF1R, PDE3B, PIK3R1	down	heart
IGF1R signaling cascade	fibroblast	4.42792	0.000540636	0.00643093	Reactome	IGF1R, PDE3B, PIK3R1	down	heart
Insulin receptor signalling cascade	fibroblast	4.34592	0.000540636	0.00667408	Reactome	INSR, PDE3B, PIK3R1	down	heart
Signaling by Type 1 Insulin-like Growth Factor 1 Receptor (IGF1R)	fibroblast	4.34592	0.000540636	0.00643093	Reactome	IGF1R, PDE3B, PIK3R1	down	heart
PI3K/AKT activation	fibroblast	17.3837	0.000657226	0.00546131	Reactome	NGF, PIK3R1	down	heart
FGFR1 mutant receptor activation	fibroblast	5.21511	0.00067184	0.00598802	Reactome	BCR, PIK3R1	down	heart
RHOJ GTPase cycle	fibroblast	4.26691	0.000686026	0.00520833	Reactome	ARHGAP26, OPHN1, PIK3R1	down	heart
RAC1 GTPase cycle	fibroblast	3.88972	0.0006919	0.0129032	Reactome	ARHGAP26, ARHGAP29, BCR, DOCK4, DOCK5, DOCK9, FAM13A, OPHN1, PIK3R1	down	heart
RHOQ GTPase cycle	fibroblast	2.65175	0.000707721	0.00520833	Reactome	ARHGAP26, OPHN1	down	heart
Signaling by FGFR1 in disease	fibroblast	4.22847	0.000961531	0.00598802	Reactome	BCR, PIK3R1	down	heart
BIOCARTA_MAPK_PATHWAY	macrophage	2.67146	0.000715661	0.00628931	BioCarta	MAP3K14, MAP3K14, MAP3K3	down	heart
clathrin adaptor activity	macrophage	30.9126	5.69342e-06	0.0125005	GO-All	AP2A2, DAB2	down	heart
endolysosome membrane	macrophage	13.5243	4.54767e-05	0.00625024	GO-All	AP2A2, CLTA	down	heart
transcription factor binding	macrophage	3.93433	0.000235987	0.0125005	GO-All	ARRB1, DNMT3A, NFIA, PIAS2, HDAC9, NLK	down	heart
protein kinase activity	macrophage	2.25404	0.000316572	0.00621118	GO-All	MAP3K3, MAP3K14, NLK	down	heart
activation of phospholipase C activity	macrophage	20.8065	0.000421556	0.00625024	GO-All	LPAR1, P2RY6, PLCB2, TXK, P2RY12	down	heart
Synaptic vesicle cycle	macrophage	9.96524	6.5749e-07	0.0253971	KEGG	SYT1, STX2, UNC13B, DNM1, CLTA, AP2A2, SLC1A3	down	heart
Endocytosis	macrophage	4.04044	2.79677e-06	0.0503165	KEGG	DNM1, CLTA, AP2A2, WWP1, DAB2, ARRB1, IL2RA, AGAP1, PSD3	down	heart
Adherens junction	macrophage	6.55721	1.20316e-05	0.00628956	KEGG	PTPRM, PTPRJ, TCF7L1, NLK	down	heart
Endocrine and other factor-regulated calcium reabsorption	macrophage	8.16559	0.000121415	0.0190478	KEGG	DNM1, AP2A2, CLTA, PLCB2	down	heart
Bacterial invasion of epithelial cells	macrophage	4.70409	0.000339277	0.00634927	KEGG	DOCK1, DNM1, CLTA	down	heart
Gap junction degradation	macrophage	32.4582	2.64607e-06	0.0315461	Reactome	CLTA, DAB2, DNM1	down	heart
Retrograde neurotrophin signalling	macrophage	23.1844	4.48952e-06	0.0316468	Reactome	AP2A2, CLTA, DNM1	down	heart
Acetylcholine Neurotransmitter Release Cycle	macrophage	13.5243	4.99451e-06	0.00621214	Reactome	SYT1, UNC13B	down	heart
Norepinephrine Neurotransmitter Release Cycle	macrophage	12.7287	4.99451e-06	0.00621214	Reactome	SYT1, UNC13B	down	heart
Serotonin Neurotransmitter Release Cycle	macrophage	12.7287	4.99451e-06	0.00621214	Reactome	SYT1, UNC13B	down	heart
Dopamine Neurotransmitter Release Cycle	macrophage	14.7537	7.79981e-06	0.00621214	Reactome	APBA1, SYT1, UNC13B	down	heart
Glutamate Neurotransmitter Release Cycle	macrophage	14.1123	7.79981e-06	0.00621214	Reactome	SLC1A3, SYT1, UNC13B	down	heart
Cargo recognition for clathrin-mediated endocytosis	macrophage	6.30256	7.90765e-06	0.043485	Reactome	AP2A2, ARRB1, CLTA, DAB2, STON2, SYT1	down	heart
Clathrin-mediated endocytosis	macrophage	5.37133	1.92695e-05	0.043485	Reactome	AP2A2, ARRB1, CLTA, DAB2, DNM1, STON2, SYT1	down	heart
Recycling pathway of L1	macrophage	12.0216	2.24973e-05	0.0186364	Reactome	AP2A2, CLTA, DNM1	down	heart
Gap junction trafficking	macrophage	11.5922	2.97801e-05	0.0186364	Reactome	CLTA, DAB2, DNM1	down	heart
Gap junction trafficking and regulation	macrophage	10.8194	2.97801e-05	0.0186364	Reactome	CLTA, DAB2, DNM1	down	heart
Toxicity of botulinum toxin type B (botB)	macrophage	36.0647	5.78032e-05	0.0124243	Reactome	SYT1	down	heart
Neurotransmitter release cycle	macrophage	8.83217	5.78032e-05	0.00621214	Reactome	APBA1, SLC1A3, SYT1, UNC13B	down	heart
EPH-ephrin mediated repulsion of cells	macrophage	6.62412	0.000112935	0.0186364	Reactome	AP2A2, CLTA, DNM1	down	heart
Plasma lipoprotein assembly, remodeling, and clearance	macrophage	4.70409	0.00029096	0.00628931	Reactome	AP2A2, CLTA, PLTP	down	heart
Formation of annular gap junctions	macrophage	36.0647	0.000481436	0.0315461	Reactome	CLTA, DAB2, DNM1	down	heart
EPH-Ephrin signaling	macrophage	4.70409	0.000481436	0.0186364	Reactome	AP2A2, CLTA, DNM1, NCK2	down	heart
Nef Mediated CD8 Down-regulation	macrophage	13.5243	0.000521913	0.00628931	Reactome	AP2A2	down	heart
PCP/CE pathway	macrophage	3.56684	0.000536726	0.00628931	Reactome	AP2A2, CLTA, DAAM1	down	heart
L1CAM interactions	macrophage	6.69241	0.000558987	0.0124243	Reactome	AP2A2, CLTA, DNM1, ITGA9, NRP1, SCN9A	down	heart
Nef Mediated CD4 Down-regulation	macrophage	10.8194	0.000558987	0.00628931	Reactome	AP2A2	down	heart
Lysosome Vesicle Biogenesis	macrophage	6.18252	0.000602582	0.0186364	Reactome	ARRB1, CLTA	down	heart
MHC class II antigen presentation	macrophage	3.03348	0.000633967	0.0124243	Reactome	AP2A2, CLTA, DNM1	down	heart
VLDLR internalisation and degradation	macrophage	18.0323	0.000656556	0.0252368	Reactome	AP2A2, CLTA	down	heart
WNT5A-dependent internalization of FZD2, FZD5 and ROR2	macrophage	16.6452	0.000667444	0.0252368	Reactome	AP2A2, CLTA	down	heart
Neurotoxicity of clostridium toxins	macrophage	10.8194	0.000674109	0.0124243	Reactome	SYT1	down	heart
Signaling by NTRK1 (TRKA)	macrophage	3.76327	0.000748155	0.0124243	Reactome	AP2A2, CLTA, DNM1, DUSP6	down	heart
WNT5A-dependent internalization of FZD4	macrophage	14.4259	0.000838377	0.0248486	Reactome	AP2A2, CLTA	down	heart
RAF/MAP kinase cascade	macrophage	2.75403	0.000875838	0.00621214	Reactome	ARRB1, BCL2L1, DUSP6, GFRA2, IL2RA, RGL1, SPRED1	down	heart
MAPK1/MAPK3 signaling	macrophage	3.08026	0.000875838	0.00621214	Reactome	ARRB1, BCL2L1, DUSP6, GFRA2, IL2RA, IL6ST, RGL1, SPRED1	down	heart
BIOCARTA_PLC_PATHWAY	pericyte (abcc9)	20.6524	0.00016804	0.00534759	BioCarta	PIK3R1	down	heart
BIOCARTA_ACH_PATHWAY	pericyte (abcc9)	13.2766	0.00016804	0.00534759	BioCarta	PIK3R1	down	heart
BIOCARTA_BCELLSURVIVAL_PATHWAY	pericyte (abcc9)	12.3915	0.00016804	0.00534759	BioCarta	PIK3R1	down	heart
BIOCARTA_ERK5_PATHWAY	pericyte (abcc9)	13.2766	0.00016804	0.00534759	BioCarta	PIK3R1	down	heart
BIOCARTA_IL7_PATHWAY	pericyte (abcc9)	11.617	0.00016804	0.0106952	BioCarta	PIK3R1	down	heart
BIOCARTA_LONGEVITY_PATHWAY	pericyte (abcc9)	12.3915	0.00016804	0.00534759	BioCarta	PIK3R1	down	heart
BIOCARTA_ARF_PATHWAY	pericyte (abcc9)	10.9336	0.00016804	0.00534759	BioCarta	PIK3R1	down	heart
BIOCARTA_GCR_PATHWAY	pericyte (abcc9)	10.9336	0.00016804	0.00534759	BioCarta	PIK3R1	down	heart
BIOCARTA_HCMV_PATHWAY	pericyte (abcc9)	21.8673	0.00016804	0.0160001	BioCarta	MAP2K6, PIK3R1	down	heart
BIOCARTA_PAR1_PATHWAY	pericyte (abcc9)	19.5655	0.00016804	0.00534759	BioCarta	F2R, PIK3R1	down	heart
BIOCARTA_ECM_PATHWAY	pericyte (abcc9)	19.5655	0.00016804	0.0160428	BioCarta	GSN, PIK3R1	down	heart
BIOCARTA_NGF_PATHWAY	pericyte (abcc9)	9.29359	0.00016804	0.0106952	BioCarta	PIK3R1	down	heart
BIOCARTA_RAC1_PATHWAY	pericyte (abcc9)	8.85104	0.00016804	0.00534759	BioCarta	PIK3R1	down	heart
BIOCARTA_AKT_PATHWAY	pericyte (abcc9)	8.44872	0.00016804	0.00534759	BioCarta	PIK3R1	down	heart
BIOCARTA_EDG1_PATHWAY	pericyte (abcc9)	8.44872	0.00016804	0.00534759	BioCarta	PIK3R1	down	heart
BIOCARTA_IGF1_PATHWAY	pericyte (abcc9)	8.85104	0.00016804	0.0109596	BioCarta	PIK3R1	down	heart
BIOCARTA_INSULIN_PATHWAY	pericyte (abcc9)	8.85104	0.00016804	0.0109596	BioCarta	PIK3R1	down	heart
BIOCARTA_RAS_PATHWAY	pericyte (abcc9)	8.44872	0.00016804	0.00534759	BioCarta	PIK3R1	down	heart
BIOCARTA_GLEEVEC_PATHWAY	pericyte (abcc9)	8.08138	0.00016804	0.00534759	BioCarta	PIK3R1	down	heart
BIOCARTA_HER2_PATHWAY	pericyte (abcc9)	8.08138	0.00016804	0.0160428	BioCarta	PIK3R1	down	heart
BIOCARTA_CTCF_PATHWAY	pericyte (abcc9)	7.74466	0.00016804	0.0160428	BioCarta	PIK3R1	down	heart
BIOCARTA_TPO_PATHWAY	pericyte (abcc9)	7.74466	0.00016804	0.0160428	BioCarta	PIK3R1	down	heart
BIOCARTA_HDAC_PATHWAY	pericyte (abcc9)	14.8697	0.000172983	0.0106667	BioCarta	MAP2K6, PIK3R1	down	heart
BIOCARTA_BAD_PATHWAY	pericyte (abcc9)	7.43487	0.000172983	0.0106952	BioCarta	PIK3R1	down	heart
BIOCARTA_TFF_PATHWAY	pericyte (abcc9)	7.74466	0.000172983	0.00534759	BioCarta	PIK3R1	down	heart
BIOCARTA_VEGF_PATHWAY	pericyte (abcc9)	6.88414	0.000179107	0.00534759	BioCarta	PIK3R1	down	heart
BIOCARTA_PDGF_PATHWAY	pericyte (abcc9)	6.63828	0.000185233	0.0160428	BioCarta	PIK3R1	down	heart
BIOCARTA_GH_PATHWAY	pericyte (abcc9)	6.88414	0.000191358	0.0109596	BioCarta	PIK3R1	down	heart
BIOCARTA_MET_PATHWAY	pericyte (abcc9)	5.63248	0.000267435	0.0106952	BioCarta	PIK3R1	down	heart
BIOCARTA_IL2RB_PATHWAY	pericyte (abcc9)	5.02356	0.000288423	0.0109596	BioCarta	PIK3R1	down	heart
endoplasmic reticulum lumen	pericyte (abcc9)	11.2224	5.81343e-08	0.031746	GO-All	B2M, CALR, COL1A1, COL1A2, COL3A1, COL5A1, CST3, IGFBP5, IGFBP7, MFGE8, HSP90B1, SPON1, PDIA5, PRSS23, COL5A3, COL18A1	down	heart
MHC class I peptide loading complex	pericyte (abcc9)	53.1062	4.06897e-07	0.00520833	GO-All	B2M, CALR	down	heart
platelet-derived growth factor binding	pericyte (abcc9)	67.5897	1.91797e-06	0.026455	GO-All	COL1A1, COL1A2, COL3A1, COL5A1	down	heart
SWI/SNF complex	pericyte (abcc9)	21.8673	7.90271e-06	0.0212203	GO-All	SMARCD3, BRD9	down	heart
collagen fibril organization	pericyte (abcc9)	27.5366	1.69908e-05	0.021164	GO-All	COL1A1, COL1A2, COL3A1, COL5A1	down	heart
protein folding in endoplasmic reticulum	pericyte (abcc9)	41.3048	5.36179e-05	0.0474937	GO-All	CALR, HSP90B1	down	heart
phagocytic vesicle membrane	pericyte (abcc9)	9.06692	6.1892e-05	0.00520833	GO-All	B2M, CALR	down	heart
collagen-containing extracellular matrix	pericyte (abcc9)	14.9552	0.000451324	0.0106102	GO-All	COL1A1, COL3A1, COL5A1, DCN, SPON1, EMILIN1, COL18A1	down	heart
protease binding	pericyte (abcc9)	11.3336	0.000451324	0.0159574	GO-All	COL1A1, COL1A2, COL3A1, CST3, UBC	down	heart
skin morphogenesis	pericyte (abcc9)	53.1062	0.000663487	0.0159152	GO-All	COL1A1, COL1A2	down	heart
integrin binding	pericyte (abcc9)	3.99724	0.000937168	0.00530508	GO-All	CALR, COL3A1	down	heart
collagen biosynthetic process	pericyte (abcc9)	61.9573	0.000947664	0.00530508	GO-All	COL1A1, COL5A1	down	heart
Pathogenic Escherichia coli infection	pericyte (abcc9)	6.70671	5.21371e-06	0.045174	KEGG	ACTG1, ACTB, MYO1C, EZR, F2R, TUBA1A, TUBB	down	heart
Salmonella infection	pericyte (abcc9)	5.26762	1.3974e-05	0.0478723	KEGG	TUBA1A, TUBB, ACTG1, ACTB, MYL12B, HSP90B1, MAP2K6	down	heart
Viral myocarditis	pericyte (abcc9)	12.3915	2.55064e-05	0.0159574	KEGG	CAV1, LAMA2, ACTG1, ACTB	down	heart
Proteoglycans in cancer	pericyte (abcc9)	9.15625	3.48702e-05	0.0425532	KEGG	ACTG1, ACTB, PIK3R1, DCN, CAV1, CD63, TIMP3, COL1A1, COL1A2, EZR	down	heart
Protein digestion and absorption	pericyte (abcc9)	13.4134	4.13463e-05	0.0154243	KEGG	ATP1A2, COL1A1, COL1A2, COL3A1, COL5A1, COL5A3, COL18A1	down	heart
Antigen processing and presentation	pericyte (abcc9)	5.02356	4.82941e-05	0.00518135	KEGG	B2M, CALR	down	heart
Tight junction	pericyte (abcc9)	6.9269	6.26155e-05	0.0377427	KEGG	EZR, ACTG1, ACTB, MYL12B, MAGI1, TUBA1A	down	heart
Phagosome	pericyte (abcc9)	8.55989	6.26155e-05	0.0425532	KEGG	ACTG1, ACTB, TUBA1A, TUBB, CALR, C1R, CD36	down	heart
Focal adhesion	pericyte (abcc9)	9.38746	8.584e-05	0.037234	KEGG	COL1A1, COL1A2, LAMA2, LAMA3, ITGA1, MYL12B, ACTG1, ACTB, PIK3R1, CAV1	down	heart
AMPK signaling pathway	pericyte (abcc9)	3.15037	9.92754e-05	0.0052356	KEGG	CD36, PIK3R1	down	heart
Shigellosis	pericyte (abcc9)	4.30259	0.000101166	0.0398511	KEGG	ACTG1, ACTB, MYL12B, PIK3R1, UBC	down	heart
Regulation of actin cytoskeleton	pericyte (abcc9)	6.94848	0.000112689	0.0474964	KEGG	F2R, ITGA1, PIK3R1, MYL12B, ACTG1, ACTB, EZR, GSN	down	heart
AGE-RAGE signaling pathway in diabetic complications	pericyte (abcc9)	9.38746	0.000116752	0.0265957	KEGG	COL1A1, COL1A2, COL3A1, AGT, PIK3R1	down	heart
Parkinson disease	pericyte (abcc9)	2.24845	0.000128368	0.0211095	KEGG	UBC, TUBA1A, TUBB	down	heart
Bacterial invasion of epithelial cells	pericyte (abcc9)	10.7752	0.000128368	0.0369416	KEGG	PIK3R1, ACTG1, ACTB, CAV1	down	heart
Amoebiasis	pericyte (abcc9)	11.0419	0.000205337	0.0159574	KEGG	COL1A1, COL1A2, LAMA2, LAMA3, COL3A1, PIK3R1	down	heart
Platelet activation	pericyte (abcc9)	12.1883	0.00021959	0.0580511	KEGG	F2R, MYL12B, ACTG1, ACTB, COL1A1, COL1A2, COL3A1, PIK3R1	down	heart
Relaxin signaling pathway	pericyte (abcc9)	7.31779	0.000245795	0.0159574	KEGG	PIK3R1, ACTA2, COL1A1, COL1A2, COL3A1	down	heart
Epstein-Barr virus infection	pericyte (abcc9)	4.62368	0.000337873	0.00518135	KEGG	CALR, B2M, PIK3R1, MAP2K6, VIM	down	heart
Human immunodeficiency virus 1 infection	pericyte (abcc9)	3.64454	0.000337873	0.00518135	KEGG	PIK3R1, MAP2K6, CALR, B2M	down	heart
Human cytomegalovirus infection	pericyte (abcc9)	3.33402	0.000337873	0.00518135	KEGG	PIK3R1, MAP2K6, CALR, B2M	down	heart
Rap1 signaling pathway	pericyte (abcc9)	6.34684	0.000349779	0.0212766	KEGG	F2R, ANGPT1, MAGI1, ACTG1, ACTB, MAP2K6, PIK3R1	down	heart
Leukocyte transendothelial migration	pericyte (abcc9)	8.44872	0.000471197	0.0580511	KEGG	EZR, ACTG1, ACTB, PIK3R1, MYL12B	down	heart
Viral carcinogenesis	pericyte (abcc9)	2.25299	0.000545951	0.0106383	KEGG	PIK3R1, GSN	down	heart
Fluid shear stress and atherosclerosis	pericyte (abcc9)	8.08138	0.000556004	0.0691489	KEGG	HSP90B1, CAV1, PIK3R1, ACTG1, ACTB, MAP2K6	down	heart
Apoptosis	pericyte (abcc9)	5.50731	0.000556004	0.0265957	KEGG	TUBA1A, ACTG1, ACTB, PIK3R1	down	heart
Influenza A	pericyte (abcc9)	6.56018	0.000597321	0.0265957	KEGG	IL33, PIK3R1, ACTG1, ACTB, RAB11A, KPNA5	down	heart
Diabetic cardiomyopathy	pericyte (abcc9)	5.9638	0.000654824	0.0131964	KEGG	AGT, COL1A1, COL1A2, COL3A1, CD36, PIK3R1	down	heart
Hepatocellular carcinoma	pericyte (abcc9)	4.42552	0.000691032	0.0212766	KEGG	PIK3R1, ACTG1, ACTB, SMARCD3	down	heart
Kaposi sarcoma-associated herpesvirus infection	pericyte (abcc9)	2.8892	0.000875202	0.0131964	KEGG	MAP2K6, UBC, PIK3R1	down	heart
Scavenging by Class A Receptors	pericyte (abcc9)	48.9136	3.93133e-09	0.0779352	Reactome	CALR, COL1A1, COL1A2, COL3A1, HSP90B1	down	heart
Binding and Uptake of Ligands by Scavenger Receptors	pericyte (abcc9)	16.4697	7.60291e-07	0.0211646	Reactome	CALR, CD36, COL1A1, COL1A2, COL3A1, HSP90B1, SPARC	down	heart
Unfolded Protein Response (UPR)	pericyte (abcc9)	6.06104	8.45182e-06	0.0354926	Reactome	CALR, HSP90B1, PDIA5	down	heart
Collagen chain trimerization	pericyte (abcc9)	25.9356	2.71948e-05	0.0157895	Reactome	COL18A1, COL1A1, COL1A2, COL3A1, COL5A1, COL5A3	down	heart
Assembly of collagen fibrils and other multimeric structures	pericyte (abcc9)	22.8264	4.29643e-05	0.0159593	Reactome	COL18A1, COL1A1, COL1A2, COL3A1, COL5A1, COL5A3, LAMA3	down	heart
Collagen biosynthesis and modifying enzymes	pericyte (abcc9)	17.4255	4.58723e-05	0.0157895	Reactome	COL18A1, COL1A1, COL1A2, COL3A1, COL5A1, COL5A3	down	heart
Collagen formation	pericyte (abcc9)	14.9552	7.77389e-05	0.0105263	Reactome	COL18A1, COL1A1, COL1A2, COL3A1, COL5A1, COL5A3, LAMA3	down	heart
Nucleotide-binding domain, leucine rich repeat containing receptor (NLR) signaling pathways	pericyte (abcc9)	7.14892	0.00010146	0.00529115	Reactome	MAP2K6, TXNIP	down	heart
MAP kinase activation	pericyte (abcc9)	5.90069	0.00010146	0.00529115	Reactome	MAP2K6, UBC	down	heart
Interleukin-17 signaling	pericyte (abcc9)	5.31062	0.00010146	0.00529115	Reactome	MAP2K6, UBC	down	heart
MyD88 cascade initiated on plasma membrane	pericyte (abcc9)	4.42552	0.00010146	0.00529115	Reactome	MAP2K6, UBC	down	heart
Toll Like Receptor 10 (TLR10) Cascade	pericyte (abcc9)	4.42552	0.00010146	0.00529115	Reactome	MAP2K6, UBC	down	heart
Toll Like Receptor 5 (TLR5) Cascade	pericyte (abcc9)	4.42552	0.00010146	0.00529115	Reactome	MAP2K6, UBC	down	heart
TRAF6 mediated induction of NFkB and MAP kinases upon TLR7/8 or 9 activation	pericyte (abcc9)	4.17689	0.00010146	0.00529115	Reactome	MAP2K6, UBC	down	heart
MyD88 dependent cascade initiated on endosome	pericyte (abcc9)	4.13048	0.00010146	0.00529115	Reactome	MAP2K6, UBC	down	heart
Toll Like Receptor 7/8 (TLR7/8) Cascade	pericyte (abcc9)	4.08509	0.00010146	0.00529115	Reactome	MAP2K6, UBC	down	heart
Toll Like Receptor 3 (TLR3) Cascade	pericyte (abcc9)	3.99724	0.00010146	0.00529115	Reactome	MAP2K6, UBC	down	heart
Toll Like Receptor 9 (TLR9) Cascade	pericyte (abcc9)	3.95472	0.00010146	0.00529115	Reactome	MAP2K6, UBC	down	heart
MyD88-independent TLR4 cascade	pericyte (abcc9)	3.83241	0.00010146	0.00529115	Reactome	MAP2K6, UBC	down	heart
TRIF(TICAM1)-mediated TLR4 signaling	pericyte (abcc9)	3.83241	0.00010146	0.00529115	Reactome	MAP2K6, UBC	down	heart
Interleukin-1 signaling	pericyte (abcc9)	3.68063	0.00010146	0.0105823	Reactome	MAP2K6, UBC	down	heart
MyD88:MAL(TIRAP) cascade initiated on plasma membrane	pericyte (abcc9)	5.52094	0.00010146	0.00805218	Reactome	CD36, MAP2K6, UBC	down	heart
Toll Like Receptor 2 (TLR2) Cascade	pericyte (abcc9)	5.52094	0.00010146	0.00805218	Reactome	CD36, MAP2K6, UBC	down	heart
Toll Like Receptor TLR1:TLR2 Cascade	pericyte (abcc9)	5.52094	0.00010146	0.00805218	Reactome	CD36, MAP2K6, UBC	down	heart
Toll Like Receptor TLR6:TLR2 Cascade	pericyte (abcc9)	5.52094	0.00010146	0.00805218	Reactome	CD36, MAP2K6, UBC	down	heart
Apoptotic cleavage of cellular proteins	pericyte (abcc9)	14.6741	0.000166741	0.0105823	Reactome	BMX, GSN, VIM	down	heart
Apoptotic execution phase	pericyte (abcc9)	12.1221	0.000166741	0.0105823	Reactome	BMX, GSN, VIM	down	heart
Smooth Muscle Contraction	pericyte (abcc9)	19.0638	0.000175583	0.00526316	Reactome	ACTA2, ANXA6, ITGA1, MYL12B	down	heart
Assembly of Viral Components at the Budding Site	pericyte (abcc9)	61.9573	0.000179917	0.00529115	Reactome	CALR	down	heart
Virus Assembly and Release	pericyte (abcc9)	61.9573	0.000179917	0.00529115	Reactome	CALR	down	heart

## Sheet: lung
Term_Description	cell_type	Fold_Enrichment	highest_p	support	database	significant_genes	direction	organ
BIOCARTA_RANBP2_PATHWAY	b cell	52.0263	0.000407294	0.0227273	BioCarta	HDAC9	up	lung
TPR domain binding	b cell	114.458	0.000631931	0.00970874	GO-All	HSP90AA1	up	lung
central nervous system neuron axonogenesis	b cell	95.3816	0.000631931	0.00970874	GO-All	HSP90AA1	up	lung
dendritic growth cone	b cell	95.3816	0.000631931	0.00970874	GO-All	HSP90AA1	up	lung
Estrogen signaling pathway	b cell	8.35459	0.00031164	0.0114943	KEGG	HSP90AA1, ITPR2	up	lung
RHOBTB2 GTPase cycle	b cell	49.7643	3.89991e-05	0.0123457	Reactome	HSP90AA1, MSI2	up	lung
RHOBTB GTPase Cycle	b cell	32.7023	7.1974e-05	0.0123457	Reactome	HSP90AA1, MSI2	up	lung
Loss of Nlp from mitotic centrosomes	b cell	16.832	0.000150281	0.0123457	Reactome	CLASP1, HSP90AA1	up	lung
Loss of proteins required for interphase microtubule organization from the centrosome	b cell	16.832	0.000150281	0.0123457	Reactome	CLASP1, HSP90AA1	up	lung
AURKA Activation by TPX2	b cell	16.1208	0.000150281	0.0123457	Reactome	CLASP1, HSP90AA1	up	lung
Recruitment of NuMA to mitotic centrosomes	b cell	14.4883	0.000150281	0.0123457	Reactome	CLASP1, HSP90AA1	up	lung
Centrosome maturation	b cell	14.3072	0.000150281	0.0123457	Reactome	CLASP1, HSP90AA1	up	lung
Recruitment of mitotic centrosome proteins and complexes	b cell	14.3072	0.000150281	0.0123457	Reactome	CLASP1, HSP90AA1	up	lung
Regulation of PLK1 Activity at G2/M Transition	b cell	13.3091	0.000160384	0.0123457	Reactome	CLASP1, HSP90AA1	up	lung
Anchoring of the basal body to the plasma membrane	b cell	12.0482	0.000189687	0.0123457	Reactome	CLASP1, HSP90AA1	up	lung
Resolution of Sister Chromatid Cohesion	b cell	11.1124	0.000777807	0.0117647	Reactome	CLASP1, PDS5A	up	lung
Nef and signal transduction	b cell	127.175	0.000863522	0.0359397	Reactome	DOCK2, ELMO1	up	lung
Cilium Assembly	b cell	6.46655	0.000912357	0.0123457	Reactome	CLASP1, HSP90AA1	up	lung
G2/M Transition	b cell	6.32364	0.000912357	0.0123457	Reactome	CLASP1, HSP90AA1	up	lung
Mitotic G2-G2/M phases	b cell	6.25453	0.000912357	0.0123457	Reactome	CLASP1, HSP90AA1	up	lung
BIOCARTA_INTEGRIN_PATHWAY	basal cell	4.32174	7.36982e-05	0.005	BioCarta	ITGB1, VCL	up	lung
BIOCARTA_MTA3_PATHWAY	basal cell	8.16329	0.000278341	0.015	BioCarta	CDH1, HSPB1	up	lung
BIOCARTA_PRION_PATHWAY	basal cell	24.4899	0.000639285	0.0176923	BioCarta	DNAJB1, DNAJB6, HSPA5, RPSA	up	lung
BIOCARTA_RAN_PATHWAY	basal cell	14.6939	0.000647551	0.005	BioCarta	RANGAP1	up	lung
BIOCARTA_P38MAPK_PATHWAY	basal cell	6.12247	0.000701472	0.0075	BioCarta	HSPB1, RAC1, STAT1	up	lung
cytosolic ribosome	basal cell	16.6531	2.85618e-17	0.07	GO-All	RPSA, RPL7A, RPL8, RPL13, RPL27A, RPL28, RPL37, RPL37A, RPLP1, RPS3, RPS5, RPS6, RPS8, RPS24, RPL35, RPL13A, RPL36	up	lung
structural constituent of ribosome	basal cell	13.3581	4.29067e-17	0.07	GO-All	RPSA, RPL7A, RPL8, RPL13, RPL27A, RPL28, RPL37, RPL37A, RPLP1, RPS3, RPS5, RPS6, RPS8, RPS24, RPS29, RPL35, RPL13A, RPL36	up	lung
ribonucleoprotein complex	basal cell	10.3816	1.23289e-08	0.055	GO-All	ACTB, ACTN4, HSPA1B, HSPA8, NCL, RPS3, RPS5, RPS6, RPS8, XPO1, PABPC4, RPL13A, PABPC1	up	lung
cytoplasmic stress granule	basal cell	9.35068	1.84368e-07	0.01	GO-All	HNRNPK, KPNB1, PABPC4, G3BP1, LARP1, PABPC1, NUFIP2	up	lung
proline-rich region binding	basal cell	22.606	2.72555e-07	0.005	GO-All	CCND1, NEDD4, PFN1, BAIAP2L1	up	lung
positive regulation of pri-miRNA transcription by RNA polymerase II	basal cell	11.1318	1.87695e-06	0.02	GO-All	KLF5, NR3C1, HIF1A, SMAD3, PPARG	up	lung
protein folding in endoplasmic reticulum	basal cell	40.8164	7.04291e-06	0.02	GO-All	CANX, PDIA3, HSPA5, P4HB, HSP90B1	up	lung
regulation of stress fiber assembly	basal cell	12.2449	3.57564e-05	0.005	GO-All	ACTG1, RAC1	up	lung
cytosolic small ribosomal subunit	basal cell	15.1261	4.53181e-05	0.0375	GO-All	RPSA, RPS3, RPS5, RPS6, RPS8, RPS24, RPS29	up	lung
Arp2/3 complex-mediated actin nucleation	basal cell	11.303	7.89822e-05	0.005	GO-All	ACTR2, ARPC2	up	lung
unfolded protein binding	basal cell	12.7159	7.95687e-05	0.02	GO-All	CANX, HSPA1B, HSPA5, HSPA8, HSPD1, DNAJB1, DNAJB6, PTGES3, DNAJA4	up	lung
ubiquitin protein ligase binding	basal cell	4.5728	8.58103e-05	0.025	GO-All	ACTG1, HIF1A, DNAJA1, HSPA1B, HSPA5, HSPA8, HSP90AA1, HSP90AB1, HSPD1, SMAD3, TMBIM6, VCL, YWHAZ, RTN4, TUBB	up	lung
chaperone-mediated protein complex assembly	basal cell	20.4082	9.13232e-05	0.02	GO-All	HSPA4, HSP90AA1, HSP90AB1, HSPD1, PTGES3	up	lung
response to unfolded protein	basal cell	19.166	0.000111678	0.02	GO-All	SERPINH1, DNAJA1, HSPD1, DNAJB1, HSPH1, HSPA4L	up	lung
ATPase activator activity	basal cell	19.3341	0.000196905	0.02	GO-All	ATP1B3, DNAJA1, DNAJB1, DNAJB6, DNAJC1	up	lung
endoplasmic reticulum-Golgi intermediate compartment	basal cell	5.99752	0.000201105	0.005	GO-All	SERPINH1, HSPA5, NUCB1, P4HB	up	lung
lamellipodium	basal cell	6.27945	0.000213883	0.01	GO-All	ACTB, CDH1, CFL1, P4HB, RAC1, PIP5K1A, ARPC2, CORO1C, CCDC88A, FGD6	up	lung
microtubule plus-end	basal cell	9.1837	0.000231736	0.005	GO-All	DST, CLIP1	up	lung
regulation of mitotic spindle organization	basal cell	9.1837	0.000231736	0.005	GO-All	CLTC, DYNC1H1	up	lung
COPII-coated vesicle cargo loading	basal cell	12.2449	0.00028989	0.005	GO-All	RAB1A, SEC24A	up	lung
focal adhesion	basal cell	6.1692	0.00029104	0.02	GO-All	ACTG1, CFL1, ITGA2, ITGB1, LPP, MSN, MYH9, VCL, NRP1, MAP4K4, CORO1C	up	lung
positive regulation of wound healing	basal cell	9.58299	0.00029104	0.005	GO-All	ACTG1, ANXA1, ITGB1	up	lung
polysomal ribosome	basal cell	16.3266	0.000307585	0.005	GO-All	RPL7A, RPL8, RPS29, LARP1, RPL36, NUFIP2	up	lung
chaperone binding	basal cell	8.70035	0.000310822	0.015	GO-All	HLA-B, DNAJA1, HSPA5, HSPA8, HSPD1, DNAJB1, BAG3, DNAJB6, DNAJA4	up	lung
cytoplasmic ribonucleoprotein granule	basal cell	8.05146	0.000314128	0.0125	GO-All	ACTB, NCL, RAC1, RPL28, RPS6, CKAP4, PABPC1, TUBB	up	lung
protein-disulfide reductase activity	basal cell	9.79595	0.000404169	0.005	GO-All	PDIA3, P4HB	up	lung
establishment of cell polarity	basal cell	8.64348	0.000432973	0.015	GO-All	HSP90AA1, HSP90AB1	up	lung
cytoskeleton	basal cell	6.0663	0.000443655	0.01	GO-All	ACTB, ACTG1, HSPB1, MSN, MYO1E, P4HB, VCL, IGF2BP2, TUBB	up	lung
transcription factor binding	basal cell	3.11689	0.000466537	0.015	GO-All	CCND1, HIF1A, HMGA1, SMAD3, PPARG, PRKDC, TBL1X	up	lung
ubiquitin-dependent protein catabolic process	basal cell	2.07933	0.000529773	0.005	GO-All	NEDD4, CBLC, MIB1	up	lung
ubiquitin protein ligase activity	basal cell	1.76327	0.000529773	0.005	GO-All	NEDD4, CBLC, PELI1	up	lung
Ribosome	basal cell	8.70035	4.84135e-14	0.0784615	KEGG	RPS3, RPS5, RPS6, RPS8, RPS24, RPS29, RPSA, RPL7A, RPL8, RPL13, RPL13A, RPL27A, RPL28, RPL35, RPL36, RPL37, RPL37A, RPLP1	up	lung
Coronavirus disease - COVID-19	basal cell	6.38866	3.81243e-12	0.0683333	KEGG	NRP1, RPS3, RPS5, RPS6, RPS8, RPS24, RPS29, RPSA, RPL7A, RPL8, RPL13, RPL13A, RPL27A, RPL28, RPL35, RPL36, RPL37, RPL37A, RPLP1, STAT1	up	lung
Protein processing in endoplasmic reticulum	basal cell	8.16329	2.06039e-10	0.0835897	KEGG	CKAP4, RRBP1, HSPA5, DNAJC1, HSP90B1, CANX, PDIA3, SEC24A, P4HB, TRAM1, HSPA8, HSPA1B, DNAJA1, DNAJB1, HSP90AA1, HSP90AB1, HSPH1, HSPA4L	up	lung
Salmonella infection	basal cell	4.75916	1.22218e-06	0.0513158	KEGG	DYNC1H1, TUBB, PFN1, FLNB, ACTG1, ACTB, S100A10, ANXA2, AHNAK, RAC1, ACTR2, ARPC2, HSP90AA1, HSP90AB1, HSP90B1, RPS3	up	lung
Regulation of actin cytoskeleton	basal cell	6.17969	1.45126e-06	0.045	KEGG	LPAR1, ITGA2, ITGA3, ITGA6, ITGB1, RAC1, MYH9, DIAPH1, PIP5K1A, ACTR2, ARPC2, ACTG1, ACTB, PFN1, MSN, CFL1, VCL, ACTN4	up	lung
Antigen processing and presentation	basal cell	10.9212	2.03328e-06	0.0615789	KEGG	HSPA8, HSPA1B, HSPA4, HSP90AA1, HSP90AB1, HLA-B, HSPA5, CANX, B2M, PDIA3, CTSB	up	lung
Pathogenic Escherichia coli infection	basal cell	6.43806	6.95044e-06	0.0525	KEGG	RAC1, ACTR2, ARPC2, ACTG1, ACTB, MYO1E, MYO10, MYH9, LPAR1, TUBB, BAIAP2L1, NCL, ITGB1, RPS3, TMBIM6, RAB1A, SEC24A	up	lung
Bacterial invasion of epithelial cells	basal cell	10.6478	1.05498e-05	0.07	KEGG	CDH1, ARHGAP10, RAC1, ACTR2, ARPC2, ACTG1, ACTB, CLTC, ITGB1, VCL	up	lung
Tight junction	basal cell	5.47599	1.58361e-05	0.045	KEGG	RAC1, NEDD4, CCND1, HSPA4, MSN, ACTG1, ACTB, ACTR2, ARPC2, MYH9, ACTN4, ITGB1	up	lung
Focal adhesion	basal cell	5.19482	2.28358e-05	0.045	KEGG	LAMB3, ITGA2, ITGA3, ITGA6, ITGB1, DIAPH1, PIP5K1A, ACTG1, ACTB, ACTN4, FLNB, VCL, RAC1, CCND1	up	lung
Shigellosis	basal cell	3.74151	2.36894e-05	0.04	KEGG	ITGB1, RAC1, ACTR2, ARPC2, ACTG1, ACTB, DIAPH1, ACTN4, VCL, PFN1, UBC	up	lung
Adherens junction	basal cell	7.79223	4.73276e-05	0.0379487	KEGG	RAC1, ACTN4, VCL, CDH1, ACTG1, ACTB, SMAD3	up	lung
Lipid and atherosclerosis	basal cell	4.11979	6.08274e-05	0.0564474	KEGG	RAC1, HSPD1, HSPA8, HSPA1B, HSPA4, HSP90AA1, HSP90AB1, HSP90B1, MIB1, PPARG, LYN, HSPA5	up	lung
Epstein-Barr virus infection	basal cell	3.6552	7.70641e-05	0.03	KEGG	STAT1, PDIA3, HLA-B, B2M, LYN, NEDD4, RAC1, CCND1, CDK6, E2F3	up	lung
Kaposi sarcoma-associated herpesvirus infection	basal cell	3.80671	0.000116364	0.03	KEGG	STAT1, CDK6, E2F3, HLA-B, UBC, GNB1, HIF1A, RAC1, LYN, CCND1	up	lung
Cell cycle	basal cell	4.73997	0.000153951	0.0564474	KEGG	CCND1, CDK6, E2F3, SMAD3, YWHAZ, YWHAG, PRKDC, SFN	up	lung
Leukocyte transendothelial migration	basal cell	4.67534	0.000170402	0.0282895	KEGG	ITGB1, MSN, ACTG1, ACTB, RAC1, ACTN4, VCL	up	lung
Cell adhesion molecules	basal cell	2.09913	0.000179927	0.005	KEGG	HLA-B, ITGB1, CDH1, ITGA6	up	lung
IL-17 signaling pathway	basal cell	2.42207	0.000191216	0.00526316	KEGG	HSP90AA1, HSP90AB1, HSP90B1	up	lung
Pancreatic cancer	basal cell	5.80023	0.000222033	0.025	KEGG	RAC1, STAT1, CDK6, CCND1, E2F3, SMAD3	up	lung
Proteoglycans in cancer	basal cell	3.61919	0.000232539	0.0363698	KEGG	RAC1, CCND1, ACTG1, ACTB, FLNB, RPS6, HIF1A, ITGA2, ITGB1, MSN	up	lung
Yersinia infection	basal cell	3.80953	0.000273209	0.025	KEGG	ITGB1, RAC1, PIP5K1A, ACTR2, ARPC2, ACTG1, ACTB	up	lung
Phagosome	basal cell	4.35017	0.000324831	0.03	KEGG	ACTG1, ACTB, HLA-B, DYNC1H1, TUBB, CANX, ITGA2, ITGB1, RAC1	up	lung
Hippo signaling pathway	basal cell	3.40588	0.000338891	0.0175	KEGG	CDH1, SMAD3, YWHAZ, YWHAG, CCND1, ACTG1, ACTB	up	lung
Th17 cell differentiation	basal cell	3.40137	0.00039162	0.045	KEGG	SMAD3, HIF1A, HSP90AA1, HSP90AB1, STAT1	up	lung
Viral carcinogenesis	basal cell	4.89797	0.000393371	0.0332895	KEGG	YWHAZ, YWHAG, HNRNPK, SND1, CCND1, CDK6, LYN, PKM, RAC1, ACTN4, HLA-B	up	lung
Arrhythmogenic right ventricular cardiomyopathy	basal cell	7.73364	0.000448148	0.0359211	KEGG	ITGA2, ITGA3, ITGA6, ITGB1, ACTG1, ACTB, ATP2A2, DSP	up	lung
Thyroid hormone synthesis	basal cell	4.19826	0.000571243	0.0101316	KEGG	HSPA5, HSP90B1, CANX, ATP1B3	up	lung
FoxO signaling pathway	basal cell	1.14796	0.00057967	0.005	KEGG	SMAD3, CCND1	up	lung
Thyroid hormone signaling pathway	basal cell	4.85749	0.00062685	0.0375	KEGG	STAT1, NCOA3, CCND1, HIF1A, ATP2A2, ATP1B3, ACTG1, ACTB	up	lung
Nonsense Mediated Decay (NMD) independent of the Exon Junction Complex (EJC)	basal cell	14.5409	6.68677e-16	0.133289	Reactome	PABPC1, RPL13, RPL13A, RPL27A, RPL28, RPL35, RPL36, RPL37, RPL37A, RPL7A, RPL8, RPLP1, RPS24, RPS29, RPS3, RPS5, RPS6, RPS8, RPSA	up	lung
Peptide chain elongation	basal cell	14.6939	6.68677e-16	0.125631	Reactome	RPL13, RPL13A, RPL27A, RPL28, RPL35, RPL36, RPL37, RPL37A, RPL7A, RPL8, RPLP1, RPS24, RPS29, RPS3, RPS5, RPS6, RPS8, RPSA	up	lung
Viral mRNA Translation	basal cell	14.5324	6.68677e-16	0.125631	Reactome	RPL13, RPL13A, RPL27A, RPL28, RPL35, RPL36, RPL37, RPL37A, RPL7A, RPL8, RPLP1, RPS24, RPS29, RPS3, RPS5, RPS6, RPS8, RPSA	up	lung
Selenocysteine synthesis	basal cell	14.3745	6.68677e-16	0.125631	Reactome	RPL13, RPL13A, RPL27A, RPL28, RPL35, RPL36, RPL37, RPL37A, RPL7A, RPL8, RPLP1, RPS24, RPS29, RPS3, RPS5, RPS6, RPS8, RPSA	up	lung
Eukaryotic Translation Termination	basal cell	14.0686	6.68677e-16	0.125	Reactome	RPL13, RPL13A, RPL27A, RPL28, RPL35, RPL36, RPL37, RPL37A, RPL7A, RPL8, RPLP1, RPS24, RPS29, RPS3, RPS5, RPS6, RPS8, RPSA	up	lung
Eukaryotic Translation Elongation	basal cell	13.9206	6.68677e-16	0.125	Reactome	RPL13, RPL13A, RPL27A, RPL28, RPL35, RPL36, RPL37, RPL37A, RPL7A, RPL8, RPLP1, RPS24, RPS29, RPS3, RPS5, RPS6, RPS8, RPSA	up	lung
Influenza Infection	basal cell	10.8321	7.78254e-16	0.1425	Reactome	CANX, CLTC, HSP90AA1, KPNB1, RPL13, RPL13A, RPL27A, RPL28, RPL35, RPL36, RPL37, RPL37A, RPL7A, RPL8, RPLP1, RPS24, RPS29, RPS3, RPS5, RPS6, RPS8, RPSA, XPO1	up	lung
Formation of a pool of free 40S subunits	basal cell	12.9652	8.84616e-16	0.120526	Reactome	RPL13, RPL13A, RPL27A, RPL28, RPL35, RPL36, RPL37, RPL37A, RPL7A, RPL8, RPLP1, RPS24, RPS29, RPS3, RPS5, RPS6, RPS8, RPSA	up	lung
Response of EIF2AK4 (GCN2) to amino acid deficiency	basal cell	12.9652	8.84616e-16	0.120526	Reactome	RPL13, RPL13A, RPL27A, RPL28, RPL35, RPL36, RPL37, RPL37A, RPL7A, RPL8, RPLP1, RPS24, RPS29, RPS3, RPS5, RPS6, RPS8, RPSA	up	lung
Selenoamino acid metabolism	basal cell	12.9252	1.34082e-15	0.115395	Reactome	RPL13, RPL13A, RPL27A, RPL28, RPL35, RPL36, RPL37, RPL37A, RPL7A, RPL8, RPLP1, RPS24, RPS29, RPS3, RPS5, RPS6, RPS8, RPSA, TXNRD1	up	lung
L13a-mediated translational silencing of Ceruloplasmin expression	basal cell	12.4636	1.50503e-15	0.130789	Reactome	PABPC1, RPL13, RPL13A, RPL27A, RPL28, RPL35, RPL36, RPL37, RPL37A, RPL7A, RPL8, RPLP1, RPS24, RPS29, RPS3, RPS5, RPS6, RPS8, RPSA	up	lung
Nonsense Mediated Decay (NMD) enhanced by the Exon Junction Complex (EJC)	basal cell	12.6672	1.50503e-15	0.130789	Reactome	PABPC1, RPL13, RPL13A, RPL27A, RPL28, RPL35, RPL36, RPL37, RPL37A, RPL7A, RPL8, RPLP1, RPS24, RPS29, RPS3, RPS5, RPS6, RPS8, RPSA, SMG1	up	lung
Nonsense-Mediated Decay (NMD)	basal cell	12.6672	1.50503e-15	0.130789	Reactome	PABPC1, RPL13, RPL13A, RPL27A, RPL28, RPL35, RPL36, RPL37, RPL37A, RPL7A, RPL8, RPLP1, RPS24, RPS29, RPS3, RPS5, RPS6, RPS8, RPSA, SMG1	up	lung
SRP-dependent cotranslational protein targeting to membrane	basal cell	12.4636	1.50503e-15	0.115395	Reactome	RPL13, RPL13A, RPL27A, RPL28, RPL35, RPL36, RPL37, RPL37A, RPL7A, RPL8, RPLP1, RPS24, RPS29, RPS3, RPS5, RPS6, RPS8, RPSA, TRAM1	up	lung
Signaling by ROBO receptors	basal cell	7.89626	1.50503e-15	0.125	Reactome	NRP1, PABPC1, PFN1, RAC1, RPL13, RPL13A, RPL27A, RPL28, RPL35, RPL36, RPL37, RPL37A, RPL7A, RPL8, RPLP1, RPS24, RPS29, RPS3, RPS5, RPS6, RPS8, RPSA, UBC	up	lung
GTP hydrolysis and joining of the 60S ribosomal subunit	basal cell	11.7031	1.53298e-15	0.115395	Reactome	RPL13, RPL13A, RPL27A, RPL28, RPL35, RPL36, RPL37, RPL37A, RPL7A, RPL8, RPLP1, RPS24, RPS29, RPS3, RPS5, RPS6, RPS8, RPSA	up	lung
Major pathway of rRNA processing in the nucleolus and cytosol	basal cell	8.5241	1.59956e-15	0.140707	Reactome	DDX21, NCL, NOP58, RPL13, RPL13A, RPL27A, RPL28, RPL35, RPL36, RPL37, RPL37A, RPL7A, RPL8, RPLP1, RPS24, RPS29, RPS3, RPS5, RPS6, RPS8, RPSA	up	lung
Cap-dependent Translation Initiation	basal cell	11.6327	1.59956e-15	0.130789	Reactome	PABPC1, RPL13, RPL13A, RPL27A, RPL28, RPL35, RPL36, RPL37, RPL37A, RPL7A, RPL8, RPLP1, RPS24, RPS29, RPS3, RPS5, RPS6, RPS8, RPSA	up	lung
Eukaryotic Translation Initiation	basal cell	11.6327	1.59956e-15	0.130789	Reactome	PABPC1, RPL13, RPL13A, RPL27A, RPL28, RPL35, RPL36, RPL37, RPL37A, RPL7A, RPL8, RPLP1, RPS24, RPS29, RPS3, RPS5, RPS6, RPS8, RPSA	up	lung
rRNA processing in the nucleus and cytosol	basal cell	8.07781	2.97704e-15	0.14	Reactome	DDX21, NCL, NOP58, RPL13, RPL13A, RPL27A, RPL28, RPL35, RPL36, RPL37, RPL37A, RPL7A, RPL8, RPLP1, RPS24, RPS29, RPS3, RPS5, RPS6, RPS8, RPSA	up	lung
rRNA processing	basal cell	7.79223	4.66898e-15	0.14	Reactome	DDX21, NCL, NOP58, RPL13, RPL13A, RPL27A, RPL28, RPL35, RPL36, RPL37, RPL37A, RPL7A, RPL8, RPLP1, RPS24, RPS29, RPS3, RPS5, RPS6, RPS8, RPSA	up	lung
Influenza Viral RNA Transcription and Replication	basal cell	10.2641	6.03187e-15	0.12	Reactome	HSP90AA1, RPL13, RPL13A, RPL27A, RPL28, RPL35, RPL36, RPL37, RPL37A, RPL7A, RPL8, RPLP1, RPS24, RPS29, RPS3, RPS5, RPS6, RPS8, RPSA	up	lung
Regulation of expression of SLITs and ROBOs	basal cell	8.69463	7.86467e-15	0.128157	Reactome	PABPC1, RPL13, RPL13A, RPL27A, RPL28, RPL35, RPL36, RPL37, RPL37A, RPL7A, RPL8, RPLP1, RPS24, RPS29, RPS3, RPS5, RPS6, RPS8, RPSA, UBC	up	lung
Cellular response to starvation	basal cell	8.47726	1.91244e-14	0.1	Reactome	RPL13, RPL13A, RPL27A, RPL28, RPL35, RPL36, RPL37, RPL37A, RPL7A, RPL8, RPLP1, RPS24, RPS29, RPS3, RPS5, RPS6, RPS8, RPSA	up	lung
HSP90 chaperone cycle for steroid hormone receptors (SHR) in the presence of ligand	basal cell	23.2009	1.0364e-10	0.065	Reactome	DNAJA1, DNAJA4, DNAJB1, DYNC1H1, FKBP5, HSP90AA1, HSP90AB1, HSPA1B, HSPA8, NR3C1, PTGES3, STIP1	up	lung
Antigen Presentation: Folding, assembly and peptide loading of class I MHC	basal cell	17.6327	1.79172e-07	0.02	Reactome	B2M, CANX, HLA-B, HSPA5, PDIA3, SEC24A	up	lung
Attenuation phase	basal cell	28.2575	2.97277e-07	0.040202	Reactome	DNAJB1, DNAJB6, HSP90AA1, HSP90AB1, HSPA1B, HSPA8, HSPH1, PTGES3, SERPINH1, TNFRSF21	up	lung
RHO GTPase Effectors	basal cell	6.07187	3.8485e-07	0.0589474	Reactome	ACTB, ACTG1, ACTR2, ARPC2, CDH1, CENPP, CFL1, CLIP1, DIAPH1, DYNC1H1, FMNL2, ITGB1, MYH9, PFN1, RAC1, RANGAP1, SFN, XPO1, YWHAG, YWHAZ	up	lung
Interleukin-1 signaling	basal cell	2.90969	5.70689e-07	0.015	Reactome	APP, IRAK3, PELI1, UBC	up	lung
MyD88:MAL(TIRAP) cascade initiated on plasma membrane	basal cell	2.90969	5.70689e-07	0.015	Reactome	APP, IRAK3, PELI1, UBC	up	lung
Toll Like Receptor 2 (TLR2) Cascade	basal cell	2.90969	5.70689e-07	0.015	Reactome	APP, IRAK3, PELI1, UBC	up	lung
Toll Like Receptor TLR1:TLR2 Cascade	basal cell	2.90969	5.70689e-07	0.015	Reactome	APP, IRAK3, PELI1, UBC	up	lung
Toll Like Receptor TLR6:TLR2 Cascade	basal cell	2.90969	5.70689e-07	0.015	Reactome	APP, IRAK3, PELI1, UBC	up	lung
BIOCARTA_INTEGRIN_PATHWAY	endothelial	5.60454	4.12423e-08	0.055	BioCarta	FYN, MAP2K1, MAPK8, RAPGEF1, ROCK1, SOS1, TNS1, VCL	up	lung
BIOCARTA_G1_PATHWAY	endothelial	5.10413	1.71438e-07	0.095	BioCarta	ABL1, ATR, CDK6, GSK3B, RB1, SMAD3	up	lung
BIOCARTA_MAL_PATHWAY	endothelial	5.01458	2.01336e-05	0.0226523	BioCarta	DIAPH1, MAP2K1, MAPK8, ROCK1	up	lung
BIOCARTA_VDR_PATHWAY	endothelial	3.96988	0.000112556	0.055	BioCarta	CREBBP, NCOA1, SMARCA4, SMARCC1	up	lung
BIOCARTA_PPARG_PATHWAY	endothelial	5.95482	0.000138287	0.01	BioCarta	CREBBP, NCOA1	up	lung
BIOCARTA_WNT_PATHWAY	endothelial	3.96988	0.000150894	0.045	BioCarta	BTRC, CREBBP, GSK3B, NLK	up	lung
BIOCARTA_MYOSIN_PATHWAY	endothelial	6.49617	0.000155874	0.005	BioCarta	GNAQ, PLCB1, ROCK1	up	lung
BIOCARTA_NFAT_PATHWAY	endothelial	3.73636	0.000198489	0.0475	BioCarta	CREBBP, CSNK1A1, GSK3B, MAP2K1, MAPK8, MEF2C, PPP3CA, PPP3CC	up	lung
BIOCARTA_KERATINOCYTE_PATHWAY	endothelial	2.58905	0.000198489	0.01	BioCarta	ETS1, MAP2K1, MAPK8, PRKCE, PRKCH	up	lung
BIOCARTA_TGFB_PATHWAY	endothelial	5.01458	0.000220116	0.03	BioCarta	CREBBP, MAP2K1, SMAD3, ZFYVE9	up	lung
BIOCARTA_BIOPEPTIDES_PATHWAY	endothelial	4.10677	0.000570701	0.04	BioCarta	FYN, JAK2, MAP2K1, MAPK8, SOS1	up	lung
BIOCARTA_GH_PATHWAY	endothelial	3.52878	0.000684646	0.0151142	BioCarta	INSR, JAK2, MAP2K1, SOS1	up	lung
BIOCARTA_PAR1_PATHWAY	endothelial	3.76094	0.000687653	0.01	BioCarta	GNAQ, PLCB1, ROCK1	up	lung
BIOCARTA_FAS_PATHWAY	endothelial	3.1759	0.0007171	0.035	BioCarta	FAF1, MAPK8, PRKDC, RB1	up	lung
BIOCARTA_EFP_PATHWAY	endothelial	5.95482	0.000787705	0.015	BioCarta	CDK6, CDK8, SMURF1, SMURF1, SMURF2	up	lung
BIOCARTA_LIS1_PATHWAY	endothelial	3.76094	0.000885935	0.005	BioCarta	ABL1, CLIP1, PAFAH1B1	up	lung
protein phosphorylation	endothelial	4.09794	2.81075e-20	0.2	GO-All	ABL1, APP, BRAF, CAMK2D, CDK6, CSNK1A1, DYRK1A, ERG, FER, FYN, GSK3B, INSR, JAK2, LIMK2, MARK3, PRKCE, PRKCH, PRKD1, PRKDC, PRKG1, MAPK8, MAP2K1, ROCK1, SRPK2, STK3, STK10, CDC42BPA, MAP4K3, MAP4K4, ROCK2, CDC42BPB, TLK1, AKT3, HIPK3, TLK2, MAP4K5, IRAK3, STK38, AAK1, MAST2, SIK2, SIK3, HIPK2, TAOK3, NLK, SNRK, BIRC6, NEK7	up	lung
ubiquitin protein ligase activity	endothelial	3.81108	7.88077e-20	0.07	GO-All	CBL, NEDD4, UBE2D2, HERC2, TRIP12, UBE3C, WWP2, MYCBP2, UBR4, UBR5, RNF216, RNF111, SMURF1, PELI1, COP1, SMURF2, ITCH, ZNRF1, RNF38, SH3RF3	up	lung
ubiquitin-protein transferase activity	endothelial	2.70674	9.93407e-16	0.07	GO-All	CBL, UBE2K, CNOT4, TNFAIP3, UBE2D2, UBE2E2, UBE2H, BTRC, WWP1, WWP2, NEDD4L, ARIH1, UBE2R2, SMURF1, BIRC6, COP1, SMURF2, ITCH, ZNRF1, UBR3	up	lung
protein serine/threonine kinase activity	endothelial	4.20903	1.37581e-15	0.15	GO-All	ATR, BRAF, CAMK2D, CSNK1A1, DYRK1A, GRK5, GSK3B, LIMK2, MARK3, PRKCE, PRKD1, PRKDC, MAPK8, MAP2K1, ROCK1, RPS6KA2, SRPK2, STK3, STK10, TRIO, CDC42BPA, MAP4K3, CASK, KALRN, MAP4K4, ROCK2, CDC42BPB, TLK1, AKT3, HIPK3, TLK2, MAP4K5, IRAK3, STK38, AAK1, SMG1, SIK2, SIK3, HIPK2, TAOK3, NLK, SNRK, TAOK1, NEK7	up	lung
regulation of small GTPase mediated signal transduction	endothelial	4.90397	2.84899e-15	0.02	GO-All	CHN1, MYO9A, MYO9B, RASGRF2, ITSN1, TRIO, KALRN, FAM13A, VAV3, AKAP13, ARHGAP26, DNMBP, ARHGEF12, TIAM2, ARHGEF3, PLEKHG1, ARHGAP31, ARHGEF28, PREX2, STARD13, FGD4	up	lung
protein K48-linked ubiquitination	endothelial	5.39304	3.15653e-14	0.0475	GO-All	UBE2K, TNFAIP3, UBE2D2, UBE2E2, UBE2H, NEDD4L, UBR5, RNF216, UBE2R2, PELI1, ITCH, ZNRF1	up	lung
protein ubiquitination	endothelial	2.95979	1.5734e-13	0.1175	GO-All	CBL, NEDD4, UBE2D2, USP9X, HERC2, BTRC, WWP1, WWP2, MYCBP2, FBXL7, FBXW11, NEDD4L, ARIH1, TRPC4AP, RNF111, FBXW7, SMURF1, BIRC6, FBXL17, ITCH, RNF38	up	lung
guanyl-nucleotide exchange factor activity	endothelial	5.35581	7.35301e-13	0.055	GO-All	DOCK1, RAPGEF1, RASGRF2, ITSN1, SOS1, TRIO, GBF1, ARHGEF7, KALRN, CYTH1, RAPGEF2, DOCK4, RAPGEF5, ELMO1, FARP1, DENND4A, VAV3, ARFGEF1, RAPGEF4, AKAP13, MYCBP2, DENND5A, DNMBP, DOCK9, ARHGEF12, RASGRP3, TIAM2, ARHGEF3, DENND4C, CCDC88A, FGD6, PLEKHG1, DENND1A, ARHGEF28, RIN3, PREX2, SBF2, FGD4	up	lung
ubiquitin-dependent protein catabolic process	endothelial	3.82007	3.46642e-12	0.0725	GO-All	CBL, UBE2K, NEDD4, CNOT4, UBE2D2, BTRC, TRIP12, UBE4B, NEDD4L, UBR4, ARIH1, TRPC4AP, NPLOC4, SMURF1, SMURF2, ITCH, UBR3	up	lung
GTPase activator activity	endothelial	4.55369	1.34812e-10	0.025	GO-All	CHN1, DOCK1, GNAQ, MYO9A, MYO9B, NF1, SOS1, TBCD, NRP1, RGS6, RAPGEF2, RABGAP1L, FAM13A, VAV3, ARFGEF1, ARHGAP26, PLCB1, ACAP2, RABGAP1, RASGRP3, RALGAPA2, ARHGAP31, SRGAP1, PREX2, STARD13, RALGAPA1	up	lung
protein autophosphorylation	endothelial	3.35483	1.66059e-10	0.04	GO-All	ABL1, ATR, CAMK2D, DYRK1A, FER, FLT1, GRK5, GSK3B, IGF1R, INSR, JAK2, PRKD1, PTK2, STK10, AAK1, SMG1, SIK2, TAOK3, TAOK1, PEAK1	up	lung
protein kinase activity	endothelial	4.46611	1.66059e-10	0.1275	GO-All	ABL1, ABL2, ATR, BRAF, CDK8, CSNK1A1, DYRK1A, GSK3B, CDK17, PRKCE, PRKDC, PRKG1, MAP2K1, MAP2K5, ROCK1, STK3, MAP4K3, CDK13, CDC42BPB, RASSF2, AKT3, HIPK3, MAP4K5, SMG1, HIPK2, NLK, TAOK1	up	lung
SCF-dependent proteasomal ubiquitin-dependent protein catabolic process	endothelial	5.67126	2.00716e-09	0.01	GO-All	BTRC, FBXL7, FBXW11, FBXW7, FBXL17	up	lung
transcription factor binding	endothelial	2.59847	2.33e-09	0.0825	GO-All	CREBBP, HIF1A, SMAD3, MEIS2, NFIA, ENPP2, PRKDC, RB1, TCF7L2, TCF12, KAT6A, HDAC9, HDAC4, ATG7, WWP2, ZFPM2, NLK, BCAS3	up	lung
SCF ubiquitin ligase complex	endothelial	4.10677	5.80711e-09	0.01	GO-All	BTRC, FBXL7, FBXW11, FBXW7, FBXL17	up	lung
actin binding	endothelial	3.37264	9.21813e-09	0.04	GO-All	SHROOM2, ABLIM1, MYH9, MYO9B, PTK2, UTRN, VCL, PDLIM1, SORBS1, PDLIM5, MACF1, SSH1, CCDC88A, MICAL3, SSH2, PHACTR1	up	lung
actin cytoskeleton	endothelial	3.38342	1.53941e-08	0.05	GO-All	ABL1, ABL2, ACACA, CALD1, FER, FLT1, MSRA, MYH9, MYO9B, SVIL, CASK, KALRN, CROCC, PDLIM5, PALLD, MPRIP, SIPA1L1, AUTS2, INTS6, TTC17, BAIAP2L1, SHROOM4, AFAP1, PEAK1, DGKH	up	lung
peptidyl-serine phosphorylation	endothelial	4.81738	3.06916e-08	0.105	GO-All	ATR, CAMK2D, CSNK1A1, DYRK1A, GSK3B, MARK3, PRKCE, PRKD1, PRKDC, MAPK8, ROCK1, SRPK2, TNKS, ROCK2, HIPK3, TLK2, SMG1, HIPK2	up	lung
microtubule plus-end binding	endothelial	7.93976	8.20274e-08	0.0125	GO-All	DST, CLIP1, CLASP2, CLASP1	up	lung
transcription coactivator activity	endothelial	2.5283	8.53564e-08	0.045	GO-All	ABL1, CREBBP, NUP98, SMARCA4, KAT6A, SUPT3H, NCOA1, MED13, NCOA2, TCERG1, RBPMS, ZFPM2, WWTR1, HIPK2, WWOX, MAML3, CCAR1, ARID5B, MAML2	up	lung
DNA-binding transcription activator activity, RNA polymerase II-specific	endothelial	2.04697	9.21937e-08	0.0325	GO-All	RUNX1, E2F3, ERG, ETS1, FOXO1, GTF2I, HIF1A, SMAD3, MEF2A, MEF2C, MEIS2, NFIA, NRF1, RREB1, TCF4, TCF12, NR2C2, KLF7, NFAT5, FOXJ3, ATF6, GLIS3	up	lung
clathrin-coated vesicle	endothelial	4.0833	1.46594e-07	0.01	GO-All	HIP1, PICALM, NUMB, AAK1, DENND1A, VTI1A	up	lung
proteasome-mediated ubiquitin-dependent protein catabolic process	endothelial	3.62467	4.37616e-07	0.06	GO-All	BTRC, UBE4B, APPBP2, WWP2, FBXW11, NEDD4L, RNF216, SMURF1, PELI1, COP1, FBXL17, TBL1XR1, ITCH, ZNRF1	up	lung
nuclear receptor binding	endothelial	4.76386	4.71366e-07	0.015	GO-All	HIF1A, TCF7L2, NCOA1, NCOA2, TACC2, BCAS3, NCOA7	up	lung
protein deubiquitination	endothelial	2.68386	1.22862e-06	0.01	GO-All	TNFAIP3, USP4, USP9X, USP34, USP15, USP25, USP31, USP32	up	lung
cytoplasmic stress granule	endothelial	4.33078	1.25331e-06	0.0475	GO-All	MBNL1, ROCK1, ATXN2, PUM1, CELF1, RBPMS, LARP4B, PUM2, GIGYF2, RPTOR	up	lung
RNA polymerase II-specific DNA-binding transcription factor binding	endothelial	2.2685	1.3159e-06	0.0625	GO-All	CREBBP, GSK3B, GTF2I, SMAD3, MEF2A, TCF7L2, HDAC4, TCERG1, WWP2, HIPK2	up	lung
regulation of focal adhesion assembly	endothelial	7.93976	1.61151e-06	0.04	GO-All	PTK2, ROCK1, VCL, ROCK2, CLASP1, MACF1, PEAK1	up	lung
chromatin remodeling	endothelial	4.94362	2.02677e-06	0.05	GO-All	ATRX, BPTF, RB1, SMARCA4, SMARCC1, KDM6A, HDAC4, BAZ1A, BAZ2B, INO80, PBRM1	up	lung
thiol-dependent deubiquitinase	endothelial	2.74838	2.30492e-06	0.02	GO-All	TNFAIP3, USP4, USP9X, USP34, USP15, TANK, USP25, USP31, USP32	up	lung
Ubiquitin mediated proteolysis	endothelial	5.04204	1.98423e-31	0.325	KEGG	UBE2D2, UBE2E2, UBE2H, UBE2R2, UBE2K, BIRC6, UBE3C, SMURF1, SMURF2, ITCH, WWP1, WWP2, TRIP12, NEDD4, NEDD4L, UBR5, HERC1, HERC2, HERC4, UBE4B, CBL, CBLB, COP1, MID1, BTRC, FBXW11, FBXW7, ANAPC1, CDC27	up	lung
ErbB signaling pathway	endothelial	4.87865	2.56866e-12	0.1525	KEGG	PLCG2, CAMK2D, CBL, CBLB, PTK2, ABL1, ABL2, MAPK8, SOS1, SOS2, BRAF, MAP2K1, GAB1, NRG3, PIK3CB, AKT3, GSK3B	up	lung
Neurotrophin signaling pathway	endothelial	3.43159	3.88225e-09	0.075	KEGG	SOS1, SOS2, BRAF, MAP2K1, RPS6KA2, RAPGEF1, MAP2K5, GAB1, PIK3CB, AKT3, GSK3B, PLCG2, CAMK2D, ABL1, MAPK8, IRAK2, IRAK3	up	lung
Chronic myeloid leukemia	endothelial	5.01458	6.26838e-09	0.1825	KEGG	ABL1, CBL, PIK3CB, AKT3, GAB2, SOS1, SOS2, BRAF, MAP2K1, CDK6, RB1, E2F3, SMAD3, MECOM, RUNX1, CTBP2	up	lung
Fc gamma R-mediated phagocytosis	endothelial	4.05435	9.41359e-09	0.0541272	KEGG	PIK3CB, AKT3, PLCG2, PRKCE, MAP2K1, PLD1, VAV3, LIMK2, PIP5K1A, DOCK1, ASAP1, ASAP2, INPP5D, GAB2, DNM2, MYO10	up	lung
Endocytosis	endothelial	3.16273	2.20543e-08	0.195	KEGG	PIP5K1A, PLD1, DNM3, DNM2, ZFYVE9, SMAD3, IGF1R, CBL, CBLB, SH3KBP1, EPN2, EPS15, NEDD4, NEDD4L, ITCH, SMURF1, SMURF2, WWP1, GRK5, EEA1, RAB10, PARD3, GIT2, ASAP1, ASAP2, ACAP2, ARAP2, AGAP1, PSD3, CYTH1, ARFGEF1, GBF1	up	lung
Proteoglycans in cancer	endothelial	2.34673	2.28247e-08	0.0918787	KEGG	VAV3, BRAF, MAP2K1, ROCK1, ROCK2, GAB1, PIK3CB, AKT3, ARHGEF12, ITPR2, CAMK2D, IGF1R, HIF1A, CBL, ITGAV, MSN, SOS1, SOS2, PLCG2, PTK2	up	lung
Regulation of actin cytoskeleton	endothelial	2.67132	4.23407e-08	0.1075	KEGG	ITGAV, CHRM3, PTK2, DOCK1, SOS1, SOS2, PIK3CB, VAV3, BRAF, MAP2K1, ARHGEF12, ARHGEF7, ROCK1, ROCK2, MYH9, DIAPH1, DIAPH2, PIP5K1A, PIP4K2A, LIMK2, MSN, SSH1, SSH2, VCL	up	lung
Bacterial invasion of epithelial cells	endothelial	3.10686	4.43912e-08	0.05	KEGG	GAB1, PIK3CB, DOCK1, CBL, DNM3, DNM2, PTK2, ELMO1, VCL	up	lung
Focal adhesion	endothelial	2.88719	4.93354e-08	0.105	KEGG	COL4A2, COL4A1, LAMC1, ITGAV, IGF1R, FLT1, DIAPH1, ROCK1, ROCK2, PIP5K1A, VCL, AKT3, GSK3B, PTK2, PIK3CB, VAV3, DOCK1, RAPGEF1, MAPK8, BRAF, FYN, SOS1, SOS2, MAP2K1	up	lung
Prostate cancer	endothelial	4.17451	5.15831e-08	0.145	KEGG	RB1, E2F3, ERG, ZEB1, IGF1R, PIK3CB, AKT3, FOXO1, GSK3B, CREB5, CREBBP, TCF7L1, TCF7L2, SOS1, SOS2, BRAF, MAP2K1	up	lung
Phospholipase D signaling pathway	endothelial	3.28542	7.45453e-08	0.0486686	KEGG	INSR, GAB1, GAB2, SOS1, SOS2, PIK3CB, AKT3, PLCG2, FYN, PLD1, MAP2K1, PIP5K1A, DGKH, PLCB1, PLCB4, CYTH1, ADCY9, RAPGEF4, DNM3, DNM2	up	lung
Insulin signaling pathway	endothelial	2.97741	7.4575e-08	0.111213	KEGG	INSR, PIK3CB, AKT3, GSK3B, SORBS1, CBL, CBLB, RAPGEF1, ACACA, HK1, FOXO1, RPTOR, SOS1, SOS2, BRAF, MAP2K1, MAPK8	up	lung
Cell cycle	endothelial	2.68927	3.53424e-07	0.155	KEGG	CDK6, RB1, ABL1, E2F3, GSK3B, SMAD3, CCNH, ANAPC1, CDC27, STAG1, CDC14A, ATR, CREBBP, PRKDC	up	lung
Renal cell carcinoma	endothelial	4.03095	3.71651e-07	0.095	KEGG	HIF1A, CREBBP, GAB1, PIK3CB, AKT3, RAPGEF1, SOS1, SOS2, BRAF, MAP2K1, ETS1	up	lung
T cell receptor signaling pathway	endothelial	3.06585	6.55022e-07	0.0743421	KEGG	FYN, VAV3, DLG1, PPP3CA, PPP3CC, SOS1, SOS2, MAP2K1, MAPK8, PIK3CB, AKT3, GSK3B, CBLB	up	lung
Shigellosis	endothelial	2.75686	7.03136e-07	0.1075	KEGG	PTK2, ELMO1, DOCK1, DIAPH1, ROCK1, ROCK2, VCL, PIK3CB, CYTH1, AKT3, FOXO1, GSK3B, PLCB1, PLCB4, PLCG2, ITPR2, HK1, PRKCE, NOD1, MAPK8, UBE2D2, BTRC, FBXW11, RPTOR, FNBP1	up	lung
Cellular senescence	endothelial	3.07346	9.26356e-07	0.1025	KEGG	SMAD3, CDK6, RB1, E2F3, PIK3CB, FOXO1, AKT3, BTRC, FBXW11, HIPK3, HIPK2, MAP2K1, ETS1, ATR, SERPINE1, TRPM7, PPP3CA, PPP3CC, ITPR2, MCU	up	lung
Glioma	endothelial	4.12867	1.00978e-06	0.075	KEGG	IGF1R, PLCG2, CAMK1D, CAMK2D, SOS1, SOS2, BRAF, MAP2K1, PIK3CB, AKT3, CDK6, RB1, E2F3	up	lung
Ras signaling pathway	endothelial	2.75245	1.06423e-06	0.0675	KEGG	ANGPT2, INSR, IGF1R, FLT1, GAB1, GAB2, SOS1, SOS2, PLCG2, RASGRP3, GNG7, RASGRF2, NF1, RASA2, RASAL2, PIK3CB, AKT3, MAP2K1, ETS1, RAPGEF5, RGL1, MAPK8, EXOC2, PLD1, ABL1, ABL2	up	lung
Wnt signaling pathway	endothelial	2.92261	1.1754e-06	0.1425	KEGG	LRP6, GSK3B, CSNK1A1, TCF7L1, TCF7L2, CTBP2, CREBBP, SMAD3, NLK, TBL1XR1, BTRC, FBXW11, PRICKLE2, ROCK2, MAPK8, PLCB1, PLCB4, CAMK2D, PPP3CA, PPP3CC	up	lung
Hepatocellular carcinoma	endothelial	3.26097	1.2873e-06	0.195	KEGG	IGF1R, PLCG2, SOS1, SOS2, BRAF, MAP2K1, PIK3CB, AKT3, RB1, E2F3, CDK6, SMAD3, LRP6, GSK3B, CSNK1A1, TCF7L1, TCF7L2, GAB1, ARID1B, SMARCC1, SMARCA4, ARID2, PBRM1	up	lung
Fc epsilon RI signaling pathway	endothelial	3.85312	2.43367e-06	0.0595858	KEGG	INPP5D, PLCG2, PIK3CB, AKT3, MAPK8, VAV3, FYN, GAB2, SOS1, SOS2, MAP2K1	up	lung
Tight junction	endothelial	2.66302	2.5049e-06	0.1025	KEGG	JAM3, MPDZ, DLG1, PPP2R2A, PARD3, TJP1, DLG2, NEDD4, NEDD4L, MAPK8, RUNX1, MSN, PRKCE, ROCK1, ROCK2, MYH9, MAGI1, RAPGEF2	up	lung
Progesterone-mediated oocyte maturation	endothelial	3.141	2.95019e-06	0.0595858	KEGG	PIK3CB, MAPK8, ADCY9, CPEB3, MAP2K1, RPS6KA2, STK10, IGF1R, AKT3, BRAF, ANAPC1, CDC27	up	lung
Breast cancer	endothelial	2.61033	3.06845e-06	0.113713	KEGG	NCOA1, IGF1R, SOS1, SOS2, BRAF, MAP2K1, PIK3CB, AKT3, LRP6, GSK3B, CSNK1A1, TCF7L1, TCF7L2, CDK6, RB1, E2F3	up	lung
Thyroid hormone signaling pathway	endothelial	3.14966	3.10346e-06	0.08	KEGG	ITGAV, MAP2K1, NCOA1, NCOA2, CREBBP, MED13L, MED13, HIF1A, PLCB1, PLCB4, PLCG2, ATP1B3, PIK3CB, AKT3, GSK3B, FOXO1	up	lung
B cell receptor signaling pathway	endothelial	3.61812	4.09819e-06	0.035	KEGG	VAV3, PLCG2, PPP3CA, PPP3CC, SOS1, SOS2, RASGRP3, MAP2K1, PIK3CB, AKT3, GSK3B, INPP5D	up	lung
Human T-cell leukemia virus 1 infection	endothelial	2.17528	5.36841e-06	0.09	KEGG	NRP1, TRRAP, MAP2K1, XPO1, PPP3CA, PPP3CC, ANAPC1, CDC27, RB1, E2F3, ATR, PIK3CB, AKT3, DLG1, MAPK8, SMAD3, ADCY9, ETS1, CREB5, CREBBP	up	lung
Melanoma	endothelial	2.64659	8.05727e-06	0.0595858	KEGG	IGF1R, BRAF, MAP2K1, PIK3CB, AKT3, CDK6, RB1, E2F3	up	lung
RHOA GTPase cycle	endothelial	4.21293	2.51528e-32	0.03	Reactome	AKAP13, ARAP2, ARHGAP24, ARHGAP26, ARHGAP31, ARHGEF12, ARHGEF28, ARHGEF3, ARHGEF7, DIAPH1, FAM13A, FARP1, KALRN, MYO9A, MYO9B, OPHN1, PLD1, PREX2, RASGRF2, ROCK1, ROCK2, SRGAP1, STARD13, STK10, TRIO, VAV3	up	lung
CDC42 GTPase cycle	endothelial	4.52265	1.01575e-30	0.04	Reactome	ARAP2, ARHGAP24, ARHGAP26, ARHGAP31, ARHGEF12, ARHGEF7, CDC42BPA, CDC42BPB, CHN1, DNMBP, DOCK6, DOCK9, FARP1, FGD4, FMNL2, FNBP1, GIT2, ITSN1, MYO9B, OPHN1, PLD1, PLEKHG1, PLEKHG2, PREX2, RASGRF2, SH3PXD2A, SRGAP1, STARD13, TRIO, VAV3	up	lung
RAC1 GTPase cycle	endothelial	4.07954	8.3069e-26	0.035	Reactome	ABL2, ARAP2, ARHGAP24, ARHGAP26, ARHGAP31, ARHGEF7, BAIAP2L1, CDC42BPA, CHN1, DOCK1, DOCK4, DOCK6, DOCK9, FAM13A, FARP1, GIT2, KALRN, MYO9B, OPHN1, PLD1, PLEKHG1, PLEKHG2, PREX2, RASGRF2, SOS1, SOS2, SRGAP1, TAOK3, TIAM2, TRIO, VAV3	up	lung
RHOB GTPase cycle	endothelial	4.48769	2.418e-17	0.015	Reactome	AKAP13, ARHGAP26, ARHGEF12, ARHGEF28, ARHGEF3, DIAPH1, MYO9A, MYO9B, OPHN1, ROCK1, ROCK2, STARD13, STK10	up	lung
RHOC GTPase cycle	endothelial	4.02579	4.13771e-15	0.02	Reactome	AKAP13, ARHGAP26, ARHGEF12, ARHGEF28, DIAPH1, FMNL2, MYO9B, OPHN1, ROCK1, ROCK2, STARD13, STK10	up	lung
G alpha (12/13) signalling events	endothelial	5.0616	1.63281e-14	0.0375	Reactome	AKAP13, ARHGEF12, ARHGEF3, ARHGEF7, FGD4, GNG7, ITSN1, KALRN, PLEKHG2, RASGRF2, ROCK1, ROCK2, SOS1, SOS2, TIAM2, TRIO, VAV3	up	lung
Chromatin modifying enzymes	endothelial	4.50315	2.90838e-14	0.1575	Reactome	AEBP2, ARID1B, ARID2, ARID4B, ARID5B, ASH1L, BRWD1, CREBBP, EHMT1, GATAD2A, GATAD2B, HDAC8, JAK2, KANSL1, KAT6A, KDM2A, KDM4C, KDM6A, KMT2C, KMT2E, MECOM, MTA3, NCOA1, NCOA2, NSD1, PBRM1, PHF20, PHF21A, RCOR1, SETD2, SMARCA4, SMARCC1, SMYD3, SUPT3H, TBL1XR1, TRRAP, UTY, YEATS2	up	lung
Chromatin organization	endothelial	4.50315	2.90838e-14	0.1575	Reactome	AEBP2, ARID1B, ARID2, ARID4B, ARID5B, ASH1L, BRWD1, CREBBP, EHMT1, GATAD2A, GATAD2B, HDAC8, JAK2, KANSL1, KAT6A, KDM2A, KDM4C, KDM6A, KMT2C, KMT2E, MECOM, MTA3, NCOA1, NCOA2, NSD1, PBRM1, PHF20, PHF21A, RCOR1, SETD2, SMARCA4, SMARCC1, SMYD3, SUPT3H, TBL1XR1, TRRAP, UTY, YEATS2	up	lung
Signaling by TGF-beta Receptor Complex	endothelial	4.56808	1.57756e-13	0.0925	Reactome	CBL, CDK8, NEDD4L, PARD3, RNF111, SERPINE1, SMAD3, SMURF1, SMURF2, USP15, USP9X, WWTR1, XPO1, ZFYVE9	up	lung
NRAGE signals death through JNK	endothelial	6.05575	8.26467e-13	0.04	Reactome	AKAP13, ARHGEF12, ARHGEF3, ARHGEF7, FGD4, ITSN1, KALRN, MAPK8, PLEKHG2, RASGRF2, SOS1, SOS2, TIAM2, TRIO, VAV3	up	lung
Signaling by TGFB family members	endothelial	3.50283	3.71855e-12	0.07	Reactome	BMPR2, CBL, CDK8, NEDD4L, PARD3, RNF111, SERPINE1, SMAD3, SMURF1, SMURF2, USP15, USP9X, WWTR1, XPO1, ZFYVE9	up	lung
Cell death signalling via NRAGE, NRIF and NADE	endothelial	4.76386	6.4653e-12	0.0375	Reactome	AKAP13, ARHGEF12, ARHGEF3, ARHGEF7, FGD4, ITSN1, KALRN, MAPK8, PLEKHG2, RASGRF2, SOS1, SOS2, TIAM2, TRIO, VAV3	up	lung
p75 NTR receptor-mediated signalling	endothelial	3.72176	7.52264e-12	0.025	Reactome	AKAP13, ARHGEF12, ARHGEF3, ARHGEF7, FGD4, ITSN1, KALRN, MAPK8, PLEKHG2, RASGRF2, SOS1, SOS2, TIAM2, TRIO, VAV3	up	lung
HDACs deacetylate histones	endothelial	5.95482	3.7287e-11	0.04	Reactome	ARID4B, GATAD2A, GATAD2B, HDAC8, MTA3, PHF21A, RCOR1, TBL1XR1	up	lung
RHOJ GTPase cycle	endothelial	4.76386	7.6819e-11	0.025	Reactome	ARHGAP26, ARHGEF7, CDC42BPA, CDC42BPB, FNBP1, GIT2, OPHN1, RHOJ, SLC4A7, TRIO, WWP2	up	lung
RHOQ GTPase cycle	endothelial	4.03717	1.11266e-10	0.015	Reactome	ARHGAP26, ARHGEF7, CDC42BPA, CDC42BPB, FNBP1, GIT2, ITSN1, OPHN1, SLC4A7, WWP2	up	lung
Death Receptor Signalling	endothelial	2.89234	1.69595e-10	0.0275	Reactome	AKAP13, ARHGEF12, ARHGEF3, ARHGEF7, FGD4, ITSN1, KALRN, MAPK8, PLEKHG2, RASGRF2, SOS1, SOS2, TIAM2, TNFAIP3, TRIO, USP4, VAV3	up	lung
Circadian Clock	endothelial	3.45207	2.85859e-10	0.0675	Reactome	BTRC, CHD9, CREBBP, HIF1A, MEF2C, NCOA1, NCOA2, RORA, SERPINE1, TBL1XR1	up	lung
Heme signaling	endothelial	4.66029	3.04849e-10	0.075	Reactome	BACH1, CHD9, CREBBP, MEF2C, NCOA1, NCOA2, RORA, TBL1XR1, XPO1	up	lung
TGF-beta receptor signaling activates SMADs	endothelial	5.95482	1.70354e-09	0.09	Reactome	CBL, NEDD4L, SMAD3, SMURF1, SMURF2, USP15, XPO1, ZFYVE9	up	lung
RORA activates gene expression	endothelial	7.93976	2.82328e-09	0.045	Reactome	CHD9, CREBBP, NCOA1, NCOA2, RORA, TBL1XR1	up	lung
Clathrin-mediated endocytosis	endothelial	2.02717	6.81874e-09	0.0425	Reactome	AAK1, CBL, DNM2, DNM3, EPN2, EPS15, FNBP1, HIP1, ITSN1, ITSN2, PICALM, SH3KBP1	up	lung
Cargo recognition for clathrin-mediated endocytosis	endothelial	1.85004	1.23185e-08	0.035	Reactome	AAK1, CBL, EPN2, EPS15, ITSN1, ITSN2, PICALM, SH3KBP1	up	lung
Interleukin receptor SHC signaling	endothelial	4.41098	1.97947e-08	0.005	Reactome	GAB2, INPP5D, JAK2, PIK3CB, SOS1	up	lung
Downregulation of TGF-beta receptor signaling	endothelial	6.41288	3.55666e-08	0.07	Reactome	NEDD4L, SMAD3, SMURF1, SMURF2, USP15, XPO1, ZFYVE9	up	lung
RUNX1 interacts with co-factors whose precise effect on RUNX1 targets is not known	endothelial	6.43764	2.32533e-07	0.07	Reactome	ARID1B, ARID2, AUTS2, HIPK2, PBRM1, PHC3, RUNX1, SCMH1, SMARCA4, SMARCC1	up	lung
MyD88:MAL(TIRAP) cascade initiated on plasma membrane	endothelial	2.83001	3.32651e-07	0.025	Reactome	APP, BTRC, FBXW11, IRAK2, IRAK3, MAP2K1, MAPK8, MEF2A, MEF2C, NOD1, PELI1, RPS6KA2	up	lung
Toll Like Receptor 2 (TLR2) Cascade	endothelial	2.83001	3.32651e-07	0.025	Reactome	APP, BTRC, FBXW11, IRAK2, IRAK3, MAP2K1, MAPK8, MEF2A, MEF2C, NOD1, PELI1, RPS6KA2	up	lung
Toll Like Receptor TLR1:TLR2 Cascade	endothelial	2.83001	3.32651e-07	0.025	Reactome	APP, BTRC, FBXW11, IRAK2, IRAK3, MAP2K1, MAPK8, MEF2A, MEF2C, NOD1, PELI1, RPS6KA2	up	lung
Toll Like Receptor TLR6:TLR2 Cascade	endothelial	2.83001	3.32651e-07	0.025	Reactome	APP, BTRC, FBXW11, IRAK2, IRAK3, MAP2K1, MAPK8, MEF2A, MEF2C, NOD1, PELI1, RPS6KA2	up	lung
BIOCARTA_G1_PATHWAY	fibroblast	7.56505	2.59829e-07	0.0804624	BioCarta	ABL1, ATM, DHFR, GSK3B, RB1, SMAD3	up	lung
BIOCARTA_AGPCR_PATHWAY	fibroblast	6.41883	6.7984e-06	0.00847672	BioCarta	PRKAR2A, PRKCA	up	lung
BIOCARTA_EGF_PATHWAY	fibroblast	5.23016	6.63237e-05	0.0278571	BioCarta	PRKCA, SOS1, STAT1, STAT3	up	lung
BIOCARTA_BIOPEPTIDES_PATHWAY	fibroblast	7.30419	0.000103716	0.0646637	BioCarta	FYN, MAPK1, PRKCA, SOS1, STAT1, STAT3	up	lung
BIOCARTA_TGFB_PATHWAY	fibroblast	3.71617	0.000125793	0.01	BioCarta	SMAD3, TGFBR2	up	lung
BIOCARTA_TOB1_PATHWAY	fibroblast	3.71617	0.000125793	0.00573297	BioCarta	SMAD3, TGFBR2	up	lung
BIOCARTA_PPARA_PATHWAY	fibroblast	4.07349	0.000129469	0.0325	BioCarta	HSP90AA1, MAPK1, NCOA1, PRKAR2A, PRKCA, RB1	up	lung
BIOCARTA_ION_PATHWAY	fibroblast	7.06071	0.000186351	0.00571429	BioCarta	PRKCA	up	lung
BIOCARTA_CTCF_PATHWAY	fibroblast	2.94196	0.000200238	0.005	BioCarta	PTEN, PTEN, TGFBR2	up	lung
BIOCARTA_CELLCYCLE_PATHWAY	fibroblast	3.06988	0.000278341	0.00792398	BioCarta	CCND3, RB1	up	lung
BIOCARTA_HIF_PATHWAY	fibroblast	4.70714	0.000309071	0.0268	BioCarta	HIF1A, HSP90AA1	up	lung
BIOCARTA_ERBB4_PATHWAY	fibroblast	5.04337	0.00031989	0.00571429	BioCarta	PRKCA	up	lung
BIOCARTA_PKC_PATHWAY	fibroblast	10.0867	0.00031989	0.00571429	BioCarta	GNAQ, PRKCA	up	lung
BIOCARTA_CALCINEURIN_PATHWAY	fibroblast	5.88393	0.000485567	0.00505102	BioCarta	GNAQ, PPP3CA, PRKCA	up	lung
BIOCARTA_MEF2D_PATHWAY	fibroblast	3.92262	0.000485567	0.00505102	BioCarta	PPP3CA, PRKCA	up	lung
BIOCARTA_PLC_PATHWAY	fibroblast	3.92262	0.000502222	0.00571429	BioCarta	PRKCA	up	lung
BIOCARTA_NOS1_PATHWAY	fibroblast	5.04337	0.000512816	0.01	BioCarta	PPP3CA, PRKAR2A, PRKCA	up	lung
BIOCARTA_ALK_PATHWAY	fibroblast	3.8166	0.000545111	0.0229319	BioCarta	BMPR1A, BMPR2, GSK3B, TGFBR2	up	lung
BIOCARTA_MYOSIN_PATHWAY	fibroblast	6.41883	0.000657067	0.00571429	BioCarta	GNAQ, PRKCA	up	lung
BIOCARTA_SRCRPTP_PATHWAY	fibroblast	3.20942	0.000657067	0.00571429	BioCarta	PRKCA	up	lung
BIOCARTA_MET_PATHWAY	fibroblast	5.34903	0.000671203	0.0340746	BioCarta	DOCK1, MAPK1, PTEN, PTEN, SOS1, STAT3	up	lung
BIOCARTA_P53HYPOXIA_PATHWAY	fibroblast	5.04337	0.000711325	0.0341184	BioCarta	ATM, HIF1A, HSP90AA1	up	lung
BIOCARTA_TPO_PATHWAY	fibroblast	5.88393	0.000780936	0.0278571	BioCarta	PRKCA, SOS1, STAT1, STAT3	up	lung
BIOCARTA_SHH_PATHWAY	fibroblast	11.0324	0.000818672	0.0455933	BioCarta	DYRK1A, GLI2, GLI3, GSK3B, PRKAR2A	up	lung
BIOCARTA_CFTR_PATHWAY	fibroblast	3.20942	0.000821068	0.00561957	BioCarta	PRKAR2A	up	lung
BIOCARTA_PLCE_PATHWAY	fibroblast	3.20942	0.000821068	0.00561957	BioCarta	PRKAR2A	up	lung
BIOCARTA_PDGF_PATHWAY	fibroblast	5.04337	0.000830809	0.0278571	BioCarta	PRKCA, SOS1, STAT1, STAT3	up	lung
BIOCARTA_CARM1_PATHWAY	fibroblast	2.94196	0.000872996	0.00561957	BioCarta	PRKAR2A	up	lung
BIOCARTA_NO1_PATHWAY	fibroblast	5.04337	0.000905777	0.0168587	BioCarta	HSP90AA1, PDE3A, PRKAR2A, RYR2	up	lung
BIOCARTA_DREAM_PATHWAY	fibroblast	2.71566	0.000925564	0.00561957	BioCarta	PRKAR2A	up	lung
protein phosphorylation	fibroblast	4.5553	5.80564e-15	0.137923	GO-All	ABL1, ATM, BMPR1A, BRAF, CAMK2D, CSNK1A1, DYRK1A, FER, FYN, GSK3B, MARK3, MAP3K5, PRKCA, PRKCE, PRKD1, PRKDC, PRKG1, MAPK1, MAPK10, SRPK2, STK3, TGFBR2, CDC42BPA, DCLK1, MAP4K4, TLK1, TLK2, AAK1, TNIK, MAST2, SIK3, STK39, HIPK2, TAOK3, NLK, BIRC6	up	lung
protein serine/threonine kinase activity	fibroblast	4.39522	1.03706e-09	0.0810159	GO-All	ATM, BMPR1A, BRAF, CAMK2D, CSNK1A1, DYRK1A, GSK3B, MARK3, MAP3K5, PRKCE, PRKD1, PRKDC, MAPK1, SRPK2, STK3, TRIO, CDC42BPA, CASK, KALRN, MAP4K4, TLK1, TLK2, AAK1, TNIK, SIK3, RPS6KC1, STK39, HIPK2, TAOK3, NLK, TAOK1	up	lung
peptidyl-serine phosphorylation	fibroblast	6.34671	5.2258e-08	0.106039	GO-All	ATM, CAMK2D, CSNK1A1, DYRK1A, GSK3B, MARK3, PRKCA, PRKCE, PRKD1, PRKDC, MAPK1, SRPK2, TGFBR2, TLK2, STK39, HIPK2	up	lung
chromatin	fibroblast	3.41097	5.83774e-08	0.0517857	GO-All	RUNX2, FER, HIF1A, HLCS, SMAD3, MEF2A, SRPK2, STAT1, STAT3, TCF4, TCF12, TGM2, TRPS1, NCOA3, NCOA1, ZEB2, STAG1, KDM4C, PDS5A, ANKRD17	up	lung
endoplasmic reticulum lumen	fibroblast	3.99663	5.83823e-08	0.0172693	GO-All	B2M, CALU, SERPINH1, COL1A1, COL1A2, COL3A1, COL4A1, COL4A2, COL5A1, COL5A2, COL6A1, COL6A3, COL8A1, COL15A1, VCAN, FBN1, FN1, TNC, IGFBP7, LTBP1, P4HA1, MAPK1, TIMP1, HSP90B1, TSPAN5, SPON1, CKAP4, PRSS23, UGGT2, COL27A1	up	lung
transcription coactivator activity	fibroblast	3.15563	1.97163e-07	0.0230258	GO-All	ABL1, NUP98, KAT6A, NCOA3, SUPT3H, NCOA1, YAP1, NCOA2, RBPMS, ZFPM2, WWTR1, HIPK2, WWOX, TRERF1, ARID5B, MAML2	up	lung
protein K48-linked ubiquitination	fibroblast	4.66274	5.21753e-07	0.010601	GO-All	UBE2K, TTC3, UBE2E2, UBR5, RNF216, UBE2R2, ITCH	up	lung
RNA polymerase II cis-regulatory region sequence-specific DNA binding	fibroblast	2.84906	6.76913e-07	0.03	GO-All	ZFHX3, RUNX1, GLI3, NR3C1, HIF1A, FOXK2, SMAD3, MEF2A, MEIS2, MEOX2, NFIA, NFIB, NPAS2, PRRX1, RORA, STAT1, STAT3, TCF4, TCF12, NFAT5, KLF12, NSD1, GLIS3	up	lung
peptidyl-threonine phosphorylation	fibroblast	8.62976	1.16117e-06	0.063609	GO-All	CAMK2D, DYRK1A, GSK3B, PRKCA, PRKD1, PRKDC, MAPK1, TGFBR2, STK39, HIPK2, NLK	up	lung
protein kinase activity	fibroblast	4.16778	1.28519e-06	0.0697439	GO-All	ABL1, BRAF, CSNK1A1, DYRK1A, GSK3B, MAP3K5, CDK17, PRKCA, PRKCE, PRKDC, PRKG1, STK3, DCLK1, TNIK, HIPK2, NLK, TAOK1	up	lung
calmodulin binding	fibroblast	5.47814	1.74408e-06	0.00785392	GO-All	ATP2B4, CACNA1C, CAMK2D, MYO1D, MYO1E, MYO9B, PPP3CA, RYR2, SLC8A1	up	lung
transcription factor binding	fibroblast	3.20942	2.61107e-06	0.0445994	GO-All	GLI2, HIF1A, SMAD3, MEIS2, NFIA, ENPP2, PRKDC, RB1, STAT3, TCF12, KAT6A, ATG7, ZFPM2, NLK, BCAS3	up	lung
nuclear receptor binding	fibroblast	6.05204	7.17533e-06	0.0276904	GO-All	HIF1A, STAT1, NCOA3, NCOA1, NCOA2, BCAS3	up	lung
transcription corepressor activity	fibroblast	3.15723	7.37044e-06	0.0159015	GO-All	RUNX1T1, RB1, CBFA2T2, YAP1, ZFPM2, RBFOX2, ZMYND8, HIPK2, NSD1, TBL1XR1, JAZF1	up	lung
DNA-binding transcription activator activity, RNA polymerase II-specific	fibroblast	2.34438	7.87021e-06	0.035	GO-All	RUNX1, NR3C1, GTF2I, HIF1A, FOXK2, SMAD3, MEF2A, MEIS2, MEOX2, NFIA, NFIB, PRRX1, STAT3, TCF4, TCF12, NFAT5, GLIS3	up	lung
SCF-dependent proteasomal ubiquitin-dependent protein catabolic process	fibroblast	5.04337	2.31486e-05	0.0151142	GO-All	FBXL7, FBXW7, FBXL17	up	lung
ephrin receptor binding	fibroblast	6.23004	2.45619e-05	0.00507614	GO-All	ABL1, EFNA5, FYN	up	lung
caveola	fibroblast	4.50684	2.57679e-05	0.005	GO-All	ATP2B4, BMPR1A, BMPR2, MAPK1, TGFBR2, MYOF	up	lung
DNA-binding transcription factor binding	fibroblast	2.38002	2.82706e-05	0.0053005	GO-All	RUNX1T1, MEF2A, RB1, YAP1, RBFOX2, ZMYND8	up	lung
protein autophosphorylation	fibroblast	3.48063	2.861e-05	0.0159015	GO-All	ABL1, ATM, CAMK2D, DYRK1A, FER, GSK3B, DDR2, PRKD1, PTK2, AAK1, TNIK, STK39, TAOK3, TAOK1	up	lung
histone acetyltransferase binding	fibroblast	8.30672	3.09894e-05	0.0053005	GO-All	GLI3, MEF2A, STAT1, BCAS3	up	lung
beta-catenin binding	fibroblast	3.20942	3.16643e-05	0.015	GO-All	CTNNA1, GLI3, GSK3B, PTPRK, TCF4, TBL1XR1	up	lung
ubiquitin-dependent protein catabolic process	fibroblast	1.99832	3.4312e-05	0.00595238	GO-All	UBE2K, TTC3, ARIH1, TRPC4AP, ITCH, UBR3	up	lung
SCF ubiquitin ligase complex	fibroblast	3.65209	4.56888e-05	0.0151142	GO-All	FBXL7, FBXW7, FBXL17	up	lung
transcription regulator complex	fibroblast	3.71617	5.99355e-05	0.035	GO-All	ZFHX3, HIF1A, SMAD3, MEF2A, NPAS2, PRKDC, STAT3, TCF4	up	lung
ubiquitin-protein transferase activity	fibroblast	2.20647	6.09688e-05	0.010601	GO-All	UBE2K, TRAF3, TTC3, UBE2E2, PDZRN3, ARIH1, UBE2R2, BIRC6, COP1, ITCH, UBR3	up	lung
integrin-mediated signaling pathway	fibroblast	5.88393	6.29243e-05	0.035	GO-All	ABL1, COL3A1, DOCK1, FN1, ITGA2, ITGAV, PRKD1, PTK2, NRP1	up	lung
ubiquitin protein ligase activity	fibroblast	2.25943	7.7366e-05	0.00577179	GO-All	UBE3C, MYCBP2, UBR5, RNF216, RNF111, COP1, ITCH, SH3RF3	up	lung
transcription cis-regulatory region binding	fibroblast	1.83873	7.9745e-05	0.0172619	GO-All	RUNX1, FOXK2, SMAD3, SOX5, STAT3, TCF12, YAP1, ZBTB20, TBL1XR1, ARID5B	up	lung
peptidyl-tyrosine phosphorylation	fibroblast	4.07349	8.63736e-05	0.02	GO-All	ABL1, DYRK1A, FER, FYN, DDR2, PTK2	up	lung
Fc-gamma receptor signaling pathway involved in phagocytosis	fibroblast	7.06071	8.63736e-05	0.0263122	GO-All	ABL1, FYN, PRKCE, PTK2	up	lung
Ubiquitin mediated proteolysis	fibroblast	3.34997	3.99836e-12	0.0417392	KEGG	UBE2E2, UBE2R2, UBE2K, BIRC6, UBE3C, ITCH, UBR5, HERC4, CBLB, COP1, MID1, FBXW7, CDC27	up	lung
Focal adhesion	fibroblast	4.45752	1.66226e-09	0.139061	KEGG	COL1A1, COL1A2, COL4A2, COL4A1, COL6A1, COL6A3, LAMA2, THBS2, FN1, TNC, ITGA2, ITGAV, IGF1, PIP5K1A, GSK3B, PRKCA, PTK2, PTEN, DOCK1, MAPK10, BRAF, FYN, SOS1, MAPK1, CCND3	up	lung
Proteoglycans in cancer	fibroblast	3.65209	1.02107e-08	0.1025	KEGG	CD44, BRAF, MAPK1, ANK2, ITPR2, CAMK2D, STAT3, DCN, IGF1, HIF1A, LUM, HPSE2, COL1A1, COL1A2, ITGA2, ITGAV, FN1, SOS1, PLCG2, PRKCA, PTK2	up	lung
TGF-beta signaling pathway	fibroblast	3.17335	3.49997e-07	0.02	KEGG	DCN, FBN1, LTBP1, BMPR1A, BMPR2, TGFBR2, SMAD3, MAPK1	up	lung
ECM-receptor interaction	fibroblast	5.61648	4.14422e-07	0.025	KEGG	COL1A1, COL1A2, COL4A2, COL4A1, COL6A1, COL6A3, LAMA2, THBS2, FN1, TNC, FRAS1, ITGA2, ITGAV, CD44	up	lung
Thyroid hormone signaling pathway	fibroblast	3.79295	4.26035e-07	0.0747594	KEGG	ITGAV, MAPK1, STAT1, THRB, NCOA1, NCOA2, NCOA3, MED13L, HIF1A, ATP2A2, PLCG2, PRKCA, GSK3B	up	lung
ErbB signaling pathway	fibroblast	4.67879	6.0297e-07	0.1275	KEGG	PLCG2, CAMK2D, PRKCA, CBLB, PTK2, ABL1, MAPK10, SOS1, BRAF, MAPK1, GSK3B	up	lung
Calcium signaling pathway	fibroblast	2.07668	8.31624e-07	0.00534759	KEGG	SLC8A1, ATP2B4, ATP2A2, CACNA1C, RYR2, GNAQ, FGF7, PLCG2, ITPR2, MCU, CAMK2D, PPP3CA, PDE1A, PRKCA	up	lung
Hippo signaling pathway	fibroblast	3.74078	9.95331e-07	0.0971348	KEGG	YAP1, WWTR1, FRMD6, STK3, PPP2R2A, DLG1, DLG2, GLI2, TGFBR2, SMAD3, SERPINE1, BMPR1A, BMPR2, GSK3B, CCND3, CTNNA1	up	lung
Th17 cell differentiation	fibroblast	3.92262	1.431e-06	0.139607	KEGG	IL1R1, TGFBR2, SMAD3, STAT3, RORA, HIF1A, HSP90AA1, PPP3CA, MAPK1, MAPK10, RUNX1, STAT1	up	lung
AGE-RAGE signaling pathway in diabetic complications	fibroblast	5.70563	1.84445e-06	0.117749	KEGG	TGFBR2, SMAD3, FN1, COL1A1, COL1A2, COL3A1, COL4A2, COL4A1, PLCG2, PRKCA, PRKCE, MAPK1, SERPINE1, MAPK10, STAT3, STAT1	up	lung
Prostate cancer	fibroblast	3.63954	2.29293e-06	0.170214	KEGG	RB1, ZEB1, IGF1, PTEN, GSK3B, SOS1, BRAF, MAPK1, HSP90AA1, HSP90B1	up	lung
Oxytocin signaling pathway	fibroblast	2.35357	5.9568e-06	0.01	KEGG	GNAQ, MAPK1, RYR2, PRKCA, CACNA1C, CACNB2, CACNA2D1, ITPR2, PPP3CA, CAMK2D	up	lung
Hepatocellular carcinoma	fibroblast	3.1521	6.03659e-06	0.134061	KEGG	PLCG2, PRKCA, SOS1, BRAF, MAPK1, PTEN, RB1, TGFBR2, SMAD3, GSK3B, CSNK1A1, ARID1B, SMARCC1, ARID2, PBRM1	up	lung
Protein processing in endoplasmic reticulum	fibroblast	2.833	1.08716e-05	0.0532558	KEGG	CKAP4, RRBP1, SIL1, DNAJC1, HSP90B1, SEC31A, SEC24A, SEC24D, UGGT2, HSP90AA1, HSPH1, MAP3K5, MAPK10	up	lung
Small cell lung cancer	fibroblast	4.22108	1.17842e-05	0.0645856	KEGG	FHIT, RB1, COL4A2, COL4A1, LAMA2, FN1, ITGA2, ITGAV, PTK2, PTEN, TRAF3	up	lung
Kaposi sarcoma-associated herpesvirus infection	fibroblast	2.19504	1.31473e-05	0.0839365	KEGG	TRAF3, STAT1, RB1, GNB1, MAPK1, HIF1A, MAPK10, PLCG2, ITPR2, PPP3CA, STAT3, GSK3B	up	lung
Hepatitis B	fibroblast	2.41205	1.50832e-05	0.0972238	KEGG	TGFBR2, SMAD3, MAPK10, RB1, PRKCA, STAT3, STAT1, SOS1, BRAF, MAPK1, TRAF3	up	lung
Lipid and atherosclerosis	fibroblast	1.97964	2.00352e-05	0.108476	KEGG	MAPK10, PRKCA, STAT3, MAPK1, HSP90AA1, HSP90B1, TRAF3, PTK2, CAMK2D, MAP3K5, GSK3B, PPP3CA	up	lung
Cellular senescence	fibroblast	3.18871	2.00352e-05	0.080107	KEGG	TGFBR2, SMAD3, CCND3, RB1, PTEN, HIPK2, MAPK1, ATM, SERPINE1, ZFP36L1, TRPM7, PPP3CA, ITPR2, MCU	up	lung
Breast cancer	fibroblast	2.65986	2.50595e-05	0.085	KEGG	NCOA1, NCOA3, FGF7, IGF1, SOS1, BRAF, MAPK1, PTEN, GSK3B, CSNK1A1, RB1	up	lung
Human cytomegalovirus infection	fibroblast	2.37468	2.61702e-05	0.0994613	KEGG	SOS1, MAPK1, ITGAV, IL1R1, GNB1, GNAQ, ITPR2, PPP3CA, AKAP13, GSK3B, STAT3, PRKCA, PTK2, B2M, RB1	up	lung
Pancreatic cancer	fibroblast	3.71617	2.77902e-05	0.104986	KEGG	BRAF, MAPK1, MAPK10, STAT3, STAT1, RB1, TGFBR2, SMAD3	up	lung
Chronic myeloid leukemia	fibroblast	4.18069	2.77902e-05	0.128273	KEGG	ABL1, SOS1, BRAF, MAPK1, RB1, TGFBR2, SMAD3, MECOM, RUNX1	up	lung
Chemical carcinogenesis - reactive oxygen species	fibroblast	2.05652	3.21644e-05	0.0656492	KEGG	COX2, CYP1B1, SOS1, BRAF, MAPK1, MAP3K5, MAPK10, PTEN, ABL1, PRKD1, PTK2, HIF1A	up	lung
Cell cycle	fibroblast	2.56236	3.39853e-05	0.0981977	KEGG	CCND3, RB1, ABL1, GSK3B, SMAD3, CDC27, STAG1, ATM, PRKDC	up	lung
FoxO signaling pathway	fibroblast	3.0339	3.94215e-05	0.0916989	KEGG	TGFBR2, SMAD3, NLK, MAPK10, IGF1, PTEN, STAT3, SOS1, BRAF, MAPK1, ATM	up	lung
Glioma	fibroblast	4.23643	4.04325e-05	0.0814365	KEGG	IGF1, PLCG2, CAMK2D, PRKCA, SOS1, BRAF, MAPK1, PTEN, RB1	up	lung
Th1 and Th2 cell differentiation	fibroblast	1.93976	4.81529e-05	0.011236	KEGG	MAML2, STAT1, PPP3CA, MAPK1, MAPK10	up	lung
PD-L1 expression and PD-1 checkpoint pathway in cancer	fibroblast	2.77669	5.81557e-05	0.0759116	KEGG	HIF1A, MAPK1, EML4, PTEN, STAT1, STAT3, PPP3CA	up	lung
RAC1 GTPase cycle	fibroblast	2.92571	2.70649e-11	0.005	Reactome	ARHGAP24, ARHGAP42, CDC42BPA, DOCK1, DOCK10, FAM13A, FARP1, KALRN, MYO9B, NHS, SOS1, SRGAP1, TAOK3, TIAM2, TRIO	up	lung
Heme signaling	fibroblast	5.37228	1.82563e-08	0.0127356	Reactome	CHD9, NCOA1, NCOA2, NPAS2, RORA, TBL1XR1, XPO1	up	lung
RORA activates gene expression	fibroblast	9.80655	3.08542e-07	0.0127356	Reactome	CHD9, NCOA1, NCOA2, RORA, TBL1XR1	up	lung
Chromatin modifying enzymes	fibroblast	3.86407	1.57419e-06	0.0812382	Reactome	ARID1B, ARID2, ARID5B, ASH1L, KANSL1, KAT6A, KDM2A, KDM4C, KMT2C, MECOM, MTA3, NCOA1, NCOA2, NSD1, PBRM1, PHF20, PHF21A, SMARCC1, SMYD3, SUPT3H, TBL1XR1, UTY	up	lung
Chromatin organization	fibroblast	3.86407	1.57419e-06	0.0812382	Reactome	ARID1B, ARID2, ARID5B, ASH1L, KANSL1, KAT6A, KDM2A, KDM4C, KMT2C, MECOM, MTA3, NCOA1, NCOA2, NSD1, PBRM1, PHF20, PHF21A, SMARCC1, SMYD3, SUPT3H, TBL1XR1, UTY	up	lung
Signaling by NOTCH	fibroblast	2.15744	3.182e-06	0.0465465	Reactome	AGO3, ATP2A2, FBXW7, HIF1A, ITCH, MAML2, NUMB, RUNX1, SMAD3, STAT1, TBL1XR1	up	lung
Extracellular matrix organization	fibroblast	4.44381	4.34162e-06	0.0328829	Reactome	ADAM12, ADAM19, ADAMTS9, CASK, CD44, COL15A1, COL1A1, COL1A2, COL27A1, COL3A1, COL4A1, COL4A2, COL5A1, COL5A2, COL6A1, COL6A3, COL8A1, DCN, DDR2, FBN1, FN1, ITGA2, ITGAV, LAMA2, LTBP1, LUM, P4HA1, PLOD2, PRKCA, SERPINE1, SERPINH1, SH3PXD2A, SPARC, TIMP1, TNC, VCAN	up	lung
Signaling by TGFB family members	fibroblast	2.76891	4.74117e-06	0.0222222	Reactome	BMPR1A, BMPR2, RNF111, SERPINE1, SMAD3, TGFBR2, WWTR1, XPO1	up	lung
Signaling by KIT in disease	fibroblast	7.06071	4.96911e-06	0.0288143	Reactome	FYN, SOS1, STAT1, STAT3	up	lung
Signaling by phosphorylated juxtamembrane, extracellular and kinase domain KIT mutants	fibroblast	7.06071	4.96911e-06	0.0288143	Reactome	FYN, SOS1, STAT1, STAT3	up	lung
RHOB GTPase cycle	fibroblast	3.06988	5.13139e-06	0.0052356	Reactome	AKAP13, ARHGEF3, DAAM1, MYO9A, MYO9B, PCDH7	up	lung
Transcriptional regulation by RUNX2	fibroblast	4.7467	7.94806e-06	0.0983869	Reactome	ABL1, COL1A1, FBXW7, GLI2, GLI3, GSK3B, ITGBL1, MAPK1, NR3C1, RB1, RUNX1, RUNX2, STAT1, WWTR1, YAP1, ZNF521	up	lung
Collagen biosynthesis and modifying enzymes	fibroblast	8.27427	1.25126e-05	0.02	Reactome	COL15A1, COL1A1, COL1A2, COL27A1, COL3A1, COL4A1, COL4A2, COL5A1, COL5A2, COL6A1, COL6A3, COL8A1, P4HA1, PLOD2, SERPINH1	up	lung
Antigen Presentation: Folding, assembly and peptide loading of class I MHC	fibroblast	5.64857	1.3432e-05	0.00581395	Reactome	B2M, SEC24A, SEC24D, SEC31A	up	lung
SUMO E3 ligases SUMOylate target proteins	fibroblast	2.15266	1.78413e-05	0.0225	Reactome	HIPK2, NCOA1, NCOA2, NR3C1, NSMCE2, NUP98, RORA, SCMH1, STAG1, THRB	up	lung
Cell death signalling via NRAGE, NRIF and NADE	fibroblast	2.82429	1.86072e-05	0.005	Reactome	AKAP13, ARHGEF3, KALRN, SOS1, TIAM2, TRIO	up	lung
SUMOylation	fibroblast	2.07668	2.15235e-05	0.0225	Reactome	HIPK2, NCOA1, NCOA2, NR3C1, NSMCE2, NUP98, RORA, SCMH1, STAG1, THRB	up	lung
Signaling by NTRKs	fibroblast	2.10768	2.19054e-05	0.015	Reactome	BRAF, DNM2, FYN, MAPK1, MEF2A, SOS1, STAT3, TCF12	up	lung
Downregulation of TGF-beta receptor signaling	fibroblast	4.07349	2.61351e-05	0.0149254	Reactome	SMAD3, TGFBR2, XPO1	up	lung
Collagen formation	fibroblast	6.08682	5.37407e-05	0.015	Reactome	COL15A1, COL1A1, COL1A2, COL27A1, COL3A1, COL4A1, COL4A2, COL5A1, COL5A2, COL6A1, COL6A3, COL8A1, P4HA1, PLOD2, SERPINH1	up	lung
Cohesin Loading onto Chromatin	fibroblast	7.84524	5.38236e-05	0.015	Reactome	PDS5A, STAG1	up	lung
Establishment of Sister Chromatid Cohesion	fibroblast	7.06071	5.38236e-05	0.015	Reactome	PDS5A, STAG1	up	lung
VEGFA-VEGFR2 Pathway	fibroblast	3.34455	5.51234e-05	0.0457558	Reactome	CTNNA1, DOCK1, FYN, HSP90AA1, ITGAV, ITPR2, MAPKAP1, PRKCA, PTK2	up	lung
BMAL1:CLOCK,NPAS2 activates circadian gene expression	fibroblast	9.15278	5.68323e-05	0.0127356	Reactome	CHD9, NAMPT, NCOA1, NCOA2, NPAS2, SERPINE1, TBL1XR1	up	lung
Mitotic Telophase/Cytokinesis	fibroblast	5.88393	6.57163e-05	0.015	Reactome	PDS5A, STAG1	up	lung
Signaling by EGFR	fibroblast	2.11821	6.73258e-05	0.005	Reactome	ADAM12, PTPRK, SOS1	up	lung
Signaling by VEGF	fibroblast	3.42753	6.75796e-05	0.0511628	Reactome	CTNNA1, DOCK1, FYN, HSP90AA1, ITGAV, ITPR2, MAPKAP1, NRP1, PRKCA, PTK2	up	lung
Signaling by SCF-KIT	fibroblast	4.92608	7.21037e-05	0.0349913	Reactome	FER, FYN, PRKCA, SOS1, STAT1, STAT3	up	lung
Transcriptional regulation by RUNX3	fibroblast	2.2297	8.83773e-05	0.0149627	Reactome	MAML2, RUNX1, SMAD3, WWTR1, YAP1, ZFHX3	up	lung
RUNX2 regulates bone development	fibroblast	11.3882	0.000109547	0.0767267	Reactome	ABL1, COL1A1, GLI2, GLI3, MAPK1, RB1, RUNX2, WWTR1, YAP1, ZNF521	up	lung
BIOCARTA_NO1_PATHWAY	lung ciliated cell	12.3938	1.24173e-05	0.0583591	BioCarta	CALM1, HSP90AA1, PRKAR1A	up	lung
BIOCARTA_GPCR_PATHWAY	lung ciliated cell	15.4234	1.85332e-05	0.0508734	BioCarta	CALM1, GNAQ, JUN, PRKAR1A	up	lung
BIOCARTA_NOS1_PATHWAY	lung ciliated cell	11.0167	4.30649e-05	0.0265269	BioCarta	CALM1, PRKAR1A	up	lung
BIOCARTA_PPARA_PATHWAY	lung ciliated cell	8.89812	7.05364e-05	0.041995	BioCarta	HSP90AA1, JUN, NCOA1, PRKAR1A	up	lung
BIOCARTA_AGPCR_PATHWAY	lung ciliated cell	10.516	0.00020351	0.0159161	BioCarta	PRKAR1A	up	lung
BIOCARTA_AKAP13_PATHWAY	lung ciliated cell	10.516	0.00020351	0.00530538	BioCarta	AKAP13	up	lung
BIOCARTA_CFTR_PATHWAY	lung ciliated cell	10.516	0.00020351	0.0106108	BioCarta	PRKAR1A	up	lung
BIOCARTA_PLCE_PATHWAY	lung ciliated cell	10.516	0.00020351	0.0106108	BioCarta	PRKAR1A	up	lung
BIOCARTA_CARM1_PATHWAY	lung ciliated cell	9.63963	0.000206128	0.0106108	BioCarta	PRKAR1A	up	lung
BIOCARTA_DREAM_PATHWAY	lung ciliated cell	17.7962	0.000210396	0.0207805	BioCarta	JUN, PRKAR1A	up	lung
BIOCARTA_GATA3_PATHWAY	lung ciliated cell	8.26254	0.000215764	0.0106108	BioCarta	PRKAR1A	up	lung
BIOCARTA_CK1_PATHWAY	lung ciliated cell	7.22972	0.000251458	0.0106108	BioCarta	PRKAR1A	up	lung
BIOCARTA_SHH_PATHWAY	lung ciliated cell	7.22972	0.000257141	0.0106108	BioCarta	PRKAR1A	up	lung
BIOCARTA_CHREBP_PATHWAY	lung ciliated cell	6.08819	0.000277207	0.0106108	BioCarta	PRKAR1A	up	lung
BIOCARTA_MCALPAIN_PATHWAY	lung ciliated cell	6.08819	0.000277207	0.0113052	BioCarta	PRKAR1A	up	lung
BIOCARTA_STATHMIN_PATHWAY	lung ciliated cell	11.5676	0.000277207	0.0212215	BioCarta	HSPA5, PRKAR1A	up	lung
BIOCARTA_CREB_PATHWAY	lung ciliated cell	5.25798	0.00031592	0.0169578	BioCarta	PRKAR1A	up	lung
BIOCARTA_MPR_PATHWAY	lung ciliated cell	5.50836	0.00031592	0.0113052	BioCarta	PRKAR1A	up	lung
BIOCARTA_IGF1R_PATHWAY	lung ciliated cell	5.02937	0.00031592	0.0113052	BioCarta	PRKAR1A	up	lung
BIOCARTA_VIP_PATHWAY	lung ciliated cell	13.8811	0.00031592	0.0339156	BioCarta	CALM1, GNAQ, PRKAR1A	up	lung
BIOCARTA_BAD_PATHWAY	lung ciliated cell	4.62702	0.000324094	0.0106108	BioCarta	PRKAR1A	up	lung
BIOCARTA_GCR_PATHWAY	lung ciliated cell	20.4133	0.000374977	0.0578947	BioCarta	ANXA1, CALM1, HSP90AA1	up	lung
BIOCARTA_RARRXR_PATHWAY	lung ciliated cell	16.5251	0.000388757	0.00519512	BioCarta	NCOA1	up	lung
BIOCARTA_CSK_PATHWAY	lung ciliated cell	5.25798	0.000621083	0.0106108	BioCarta	PRKAR1A	up	lung
BIOCARTA_CALCINEURIN_PATHWAY	lung ciliated cell	12.8528	0.00087793	0.017341	BioCarta	CALM1, GNAQ	up	lung
BIOCARTA_CCR5_PATHWAY	lung ciliated cell	20.4133	0.00087793	0.0325991	BioCarta	CALM1, GNAQ, JUN	up	lung
BIOCARTA_CCR3_PATHWAY	lung ciliated cell	6.08819	0.00087793	0.00539401	BioCarta	GNAQ	up	lung
BIOCARTA_AT1R_PATHWAY	lung ciliated cell	12.8528	0.000936964	0.0392046	BioCarta	CALM1, GNAQ, JUN	up	lung
BIOCARTA_PYK2_PATHWAY	lung ciliated cell	12.8528	0.000936964	0.0392046	BioCarta	CALM1, GNAQ, JUN	up	lung
cellular response to hydroxyurea	lung ciliated cell	28.9189	3.25394e-06	0.0052356	GO-All	ATRX, SPIDR	up	lung
nuclear chromosome	lung ciliated cell	12.1764	2.81204e-05	0.0052356	GO-All	JUN, SPIDR	up	lung
chaperone-mediated protein complex assembly	lung ciliated cell	32.1321	7.5649e-05	0.0332433	GO-All	HSPA4, HSP90AA1, HSP90AB1, HSPD1, PTGES3	up	lung
chaperone complex	lung ciliated cell	27.2178	0.000118198	0.00549451	GO-All	HSPA8, BAG3, PTGES3, STIP1	up	lung
endoplasmic reticulum unfolded protein response	lung ciliated cell	9.25404	0.000133409	0.00549451	GO-All	HSPA5, NFE2L2	up	lung
chaperone binding	lung ciliated cell	9.13228	0.000141796	0.0383565	GO-All	HSPA5, HSPA8, HSPD1, DNAJB1, BAG3, DNAJA4	up	lung
DNA-binding transcription activator activity, RNA polymerase II-specific	lung ciliated cell	1.80743	0.000645256	0.00597801	GO-All	GTF2I, JUN, NFIA, TCF12	up	lung
positive regulation of basement membrane assembly involved in embryonic body morphogenesis	lung ciliated cell	23.1351	0.000947548	0.00543478	GO-All	CLASP1	up	lung
basal cortex	lung ciliated cell	23.1351	0.000947548	0.00543478	GO-All	CLASP1	up	lung
positive regulation of extracellular matrix disassembly	lung ciliated cell	19.2793	0.000947548	0.00543478	GO-All	CLASP1	up	lung
vesicle targeting	lung ciliated cell	19.2793	0.000947548	0.00543478	GO-All	CLASP1	up	lung
microtubule organizing center organization	lung ciliated cell	19.2793	0.000947548	0.00543478	GO-All	CLASP1	up	lung
regulation of gastrulation	lung ciliated cell	16.5251	0.000947548	0.00543478	GO-All	CLASP1	up	lung
microtubule anchoring	lung ciliated cell	14.4594	0.000982522	0.00543478	GO-All	CLASP1	up	lung
dystroglycan binding	lung ciliated cell	28.9189	0.000982522	0.00543478	GO-All	CLASP1, AGR3	up	lung
Estrogen signaling pathway	lung ciliated cell	7.59912	3.64303e-07	0.0649425	KEGG	HSP90AA1, HSP90AB1, HSP90B1, HSPA8, NCOA1, JUN, GNAQ, PLCB4, CALM1	up	lung
Lipid and atherosclerosis	lung ciliated cell	6.48648	1.24073e-05	0.0980734	KEGG	JUN, HSPD1, HSPA8, HSPA4, HSP90AA1, HSP90AB1, HSP90B1, MIB1, HSPA5, NFE2L2, PLCB4, CALM1	up	lung
Renin secretion	lung ciliated cell	5.25798	6.1601e-05	0.00548147	KEGG	GNAQ, PLCB4, CALM1	up	lung
Gastric acid secretion	lung ciliated cell	4.56614	6.1601e-05	0.00566686	KEGG	GNAQ, PLCB4, CALM1	up	lung
Salivary secretion	lung ciliated cell	3.85585	6.1601e-05	0.00548147	KEGG	GNAQ, PLCB4, CALM1	up	lung
GnRH signaling pathway	lung ciliated cell	4.97529	6.1601e-05	0.00566686	KEGG	GNAQ, PLCB4, CALM1, JUN	up	lung
Circadian entrainment	lung ciliated cell	3.65291	6.1601e-05	0.00566686	KEGG	CALM1, GNAQ, PLCB4	up	lung
Inflammatory mediator regulation of TRP channels	lung ciliated cell	3.57759	6.1601e-05	0.00566686	KEGG	GNAQ, PLCB4, CALM1	up	lung
Aldosterone synthesis and secretion	lung ciliated cell	3.54109	6.1601e-05	0.00566686	KEGG	GNAQ, PLCB4, CALM1	up	lung
Melanogenesis	lung ciliated cell	3.47027	6.1601e-05	0.00566686	KEGG	GNAQ, PLCB4, CALM1	up	lung
Glucagon signaling pathway	lung ciliated cell	3.43591	6.1601e-05	0.00566686	KEGG	GNAQ, PLCB4, CALM1	up	lung
Hepatocellular carcinoma	lung ciliated cell	3.44272	7.51411e-05	0.00537634	KEGG	GADD45B, NFE2L2, TXNRD1, ARID1B, SMARCC1	up	lung
Vascular smooth muscle contraction	lung ciliated cell	2.77621	0.000106511	0.00548147	KEGG	GNAQ, CALM1, PLCB4	up	lung
Dopaminergic synapse	lung ciliated cell	2.62899	0.000115038	0.00548147	KEGG	GNAQ, PLCB4, CALM1	up	lung
Adrenergic signaling in cardiomyocytes	lung ciliated cell	2.36073	0.000144821	0.00548147	KEGG	CALM1, GNAQ, PLCB4	up	lung
Oxytocin signaling pathway	lung ciliated cell	3.08468	0.000144821	0.00548147	KEGG	GNAQ, JUN, PLCB4, CALM1	up	lung
Rap1 signaling pathway	lung ciliated cell	3.38563	0.000344925	0.0109629	KEGG	DOCK4, CALM1, GNAQ, PLCB4, MAGI1, SIPA1L1	up	lung
Antigen processing and presentation	lung ciliated cell	9.3791	0.000380324	0.0371418	KEGG	HSPA8, HSPA4, HSP90AA1, HSP90AB1, HSPA5, B2M	up	lung
Human cytomegalovirus infection	lung ciliated cell	2.59362	0.000415961	0.0109629	KEGG	GNAQ, PLCB4, CALM1, AKAP13, B2M	up	lung
Progesterone-mediated oocyte maturation	lung ciliated cell	5.08464	0.000449527	0.00854167	KEGG	CPEB3, HSP90AA1, HSP90AB1, RPS6KA2	up	lung
Calcium signaling pathway	lung ciliated cell	2.43016	0.000475589	0.00548147	KEGG	ASPH, GNAQ, GNA14, PLCB4, CALM1	up	lung
Fluid shear stress and atherosclerosis	lung ciliated cell	5.02937	0.000525993	0.0257739	KEGG	HSP90AA1, HSP90AB1, HSP90B1, CALM1, NFE2L2, JUN	up	lung
Necroptosis	lung ciliated cell	2.60922	0.000875465	0.00537634	KEGG	GLUL, HSP90AA1, HSP90AB1	up	lung
Cellular response to heat stress	lung ciliated cell	11.9253	8.99206e-09	0.0704138	Reactome	BAG3, DNAJB1, HSP90AA1, HSP90AB1, HSPA4, HSPA4L, HSPA5, HSPA8, HSPH1, PTGES3	up	lung
Attenuation phase	lung ciliated cell	26.6944	3.48659e-06	0.0457382	Reactome	DNAJB1, HSP90AA1, HSP90AB1, HSPA8, HSPH1, PTGES3	up	lung
Regulation of HSF1-mediated heat shock response	lung ciliated cell	10.2497	3.91833e-06	0.0453349	Reactome	BAG3, DNAJB1, HSPA4, HSPA4L, HSPA5, HSPA8, HSPH1	up	lung
HSF1-dependent transactivation	lung ciliated cell	19.2793	9.99216e-06	0.0343036	Reactome	DNAJB1, HSP90AA1, HSP90AB1, HSPA8, HSPH1, PTGES3	up	lung
HSP90 chaperone cycle for steroid hormone receptors (SHR) in the presence of ligand	lung ciliated cell	21.3087	9.99216e-06	0.0483066	Reactome	DNAJA4, DNAJB1, HSP90AA1, HSP90AB1, HSPA8, PTGES3, STIP1	up	lung
RORA activates gene expression	lung ciliated cell	12.8528	1.79784e-05	0.00778622	Reactome	CHD9, NCOA1	up	lung
BMAL1:CLOCK,NPAS2 activates circadian gene expression	lung ciliated cell	8.56856	3.21923e-05	0.00778622	Reactome	CHD9, NCOA1	up	lung
HSF1 activation	lung ciliated cell	19.9441	8.03781e-05	0.0285864	Reactome	DNAJB1, HSP90AA1, HSP90AB1, HSPH1, PTGES3	up	lung
Activation of gene expression by SREBF (SREBP)	lung ciliated cell	5.50836	8.22581e-05	0.0052089	Reactome	CHD9, NCOA1	up	lung
Transcriptional activation of mitochondrial biogenesis	lung ciliated cell	6.54767	8.22581e-05	0.0052089	Reactome	CALM1, CHD9, NCOA1	up	lung
Regulation of cholesterol biosynthesis by SREBP (SREBF)	lung ciliated cell	4.20638	8.22581e-05	0.0052089	Reactome	CHD9, NCOA1	up	lung
Regulation of necroptotic cell death	lung ciliated cell	7.97762	0.000124843	0.0105823	Reactome	HSP90AA1, UBC	up	lung
RIPK1-mediated regulated necrosis	lung ciliated cell	7.7117	0.000124843	0.0105823	Reactome	HSP90AA1, UBC	up	lung
Circadian Clock	lung ciliated cell	5.02937	0.000143535	0.0052089	Reactome	CHD9, NCOA1, UBC	up	lung
Mitochondrial biogenesis	lung ciliated cell	4.75379	0.000151393	0.0052089	Reactome	CALM1, CHD9, NCOA1	up	lung
Transcriptional regulation of white adipocyte differentiation	lung ciliated cell	5.50836	0.000208502	0.0052089	Reactome	CHD9, MED13L, NCOA1, ZNF638	up	lung
NOTCH3 Activation and Transmission of Signal to the Nucleus	lung ciliated cell	13.8811	0.000212194	0.0165321	Reactome	MIB1, UBC, WWP2	up	lung
Antigen Presentation: Folding, assembly and peptide loading of class I MHC	lung ciliated cell	9.25404	0.000212194	0.00551069	Reactome	B2M, HSPA5	up	lung
CaM pathway	lung ciliated cell	6.80444	0.000429348	0.0226674	Reactome	CALM1, PRKAR1A	up	lung
Calmodulin induced events	lung ciliated cell	6.80444	0.000429348	0.0226674	Reactome	CALM1, PRKAR1A	up	lung
Ca-dependent events	lung ciliated cell	6.42642	0.000429348	0.0226674	Reactome	CALM1, PRKAR1A	up	lung
DAG and IP3 signaling	lung ciliated cell	5.78378	0.000445092	0.0226674	Reactome	CALM1, PRKAR1A	up	lung
Transmission across Chemical Synapses	lung ciliated cell	2.35113	0.000445282	0.00566686	Reactome	CALM1, GLUL, HSPA8, PRKAR1A, RPS6KA2	up	lung
PPARA activates gene expression	lung ciliated cell	3.98881	0.00048501	0.0052089	Reactome	CHD9, MED13L, NCOA1, TXNRD1	up	lung
Regulation of lipid metabolism by PPARalpha	lung ciliated cell	3.9212	0.00048501	0.0052089	Reactome	CHD9, MED13L, NCOA1, TXNRD1	up	lung
Regulated Necrosis	lung ciliated cell	4.13127	0.000565708	0.00566686	Reactome	HSP90AA1, UBC	up	lung
Signaling by NOTCH	lung ciliated cell	3.21321	0.000577979	0.0108696	Reactome	JUN, MIB1, UBC, WWC1, WWP2	up	lung
Golgi Associated Vesicle Biogenesis	lung ciliated cell	4.13127	0.000608337	0.00551069	Reactome	HSPA8, SH3D19	up	lung
PLC beta mediated events	lung ciliated cell	12.0495	0.000621969	0.0113337	Reactome	CALM1, GNA14, GNAQ, PLCB4, PRKAR1A	up	lung
trans-Golgi Network Vesicle Budding	lung ciliated cell	6.42642	0.000653338	0.00595428	Reactome	APP, GBF1, HSPA8, SH3D19	up	lung
BIOCARTA_TCR_PATHWAY	macrophage	12.6268	8.53937e-12	0.19	BioCarta	GRB2, MAP2K1, NFKB1, NFKBIA, PRKCA, PRKCB, RAC1	up	lung
BIOCARTA_TPO_PATHWAY	macrophage	19.8422	8.80482e-11	0.185	BioCarta	GRB2, MAP2K1, PRKCA, PRKCB, STAT1, STAT3	up	lung
BIOCARTA_EGF_PATHWAY	macrophage	17.6375	9.83111e-11	0.185	BioCarta	GRB2, MAP2K1, PRKCA, PRKCB, STAT1, STAT3	up	lung
BIOCARTA_PDGF_PATHWAY	macrophage	17.0076	9.83111e-11	0.185	BioCarta	GRB2, MAP2K1, PRKCA, PRKCB, STAT1, STAT3	up	lung
BIOCARTA_AT1R_PATHWAY	macrophage	14.6979	7.48672e-09	0.157287	BioCarta	GRB2, MAP2K1, PRKCA, PRKCB, RAC1	up	lung
BIOCARTA_PYK2_PATHWAY	macrophage	14.6979	7.48672e-09	0.162447	BioCarta	GRB2, MAP2K1, PRKCA, PRKCB, RAC1	up	lung
BIOCARTA_BIOPEPTIDES_PATHWAY	macrophage	16.4211	7.48672e-09	0.18	BioCarta	GRB2, MAP2K1, PRKCA, PRKCB, STAT1, STAT3	up	lung
BIOCARTA_CXCR4_PATHWAY	macrophage	16.7092	1.2326e-08	0.085	BioCarta	MAP2K1, NFKB1, PRKCA, PRKCB	up	lung
BIOCARTA_CBL_PATHWAY	macrophage	26.4562	1.25427e-08	0.108763	BioCarta	GRB2, PRKCA, PRKCB, SH3KBP1	up	lung
BIOCARTA_BCR_PATHWAY	macrophage	12.0255	1.27054e-08	0.15	BioCarta	GRB2, MAP2K1, PRKCA, PRKCB, RAC1	up	lung
BIOCARTA_RAS_PATHWAY	macrophage	10.823	1.51894e-08	0.0521059	BioCarta	MAP2K1, NFKB1, RAC1	up	lung
BIOCARTA_GLEEVEC_PATHWAY	macrophage	10.3524	1.56194e-08	0.0934184	BioCarta	GRB2, MAP2K1, STAT1	up	lung
BIOCARTA_CREB_PATHWAY	macrophage	14.4307	1.6266e-08	0.112303	BioCarta	GRB2, PRKCA, PRKCB, RAC1	up	lung
BIOCARTA_MAPK_PATHWAY	macrophage	6.85902	1.68678e-08	0.0902261	BioCarta	GRB2, MAP2K1, MAP3K8, NFKB1, NFKBIA, RAC1, STAT1	up	lung
BIOCARTA_GH_PATHWAY	macrophage	11.7583	2.16574e-08	0.11	BioCarta	GRB2, MAP2K1, PRKCA, PRKCB	up	lung
BIOCARTA_TNFR2_PATHWAY	macrophage	19.8422	5.06419e-08	0.0751344	BioCarta	NFKB1, NFKBIA, TNFAIP3, TNFRSF1B	up	lung
BIOCARTA_CD40_PATHWAY	macrophage	17.0076	5.06419e-08	0.0567553	BioCarta	NFKB1, NFKBIA, TNFAIP3	up	lung
BIOCARTA_AKT_PATHWAY	macrophage	10.823	1.03556e-07	0.0802162	BioCarta	HSP90AA1, NFKB1, NFKBIA	up	lung
BIOCARTA_NFKB_PATHWAY	macrophage	15.1178	2.51463e-07	0.075	BioCarta	NFKB1, NFKBIA, TNFAIP3, TNFRSF1B	up	lung
BIOCARTA_PKC_PATHWAY	macrophage	45.3535	5.41734e-07	0.0931989	BioCarta	NFKB1, NFKBIA, PRKCA, PRKCB	up	lung
BIOCARTA_TRKA_PATHWAY	macrophage	17.0076	8.49888e-07	0.0725	BioCarta	GRB2, PRKCA, PRKCB	up	lung
BIOCARTA_HCMV_PATHWAY	macrophage	14.0062	1.19012e-06	0.05	BioCarta	MAP2K1, NFKB1, RB1	up	lung
BIOCARTA_CDMAC_PATHWAY	macrophage	24.8027	1.20254e-06	0.11	BioCarta	MAP2K1, NFKB1, NFKBIA, PRKCA, PRKCB	up	lung
BIOCARTA_EPONFKB_PATHWAY	macrophage	21.646	2.12472e-06	0.0534775	BioCarta	HIF1A, NFKB1, NFKBIA	up	lung
BIOCARTA_NGF_PATHWAY	macrophage	7.93686	2.18839e-06	0.045	BioCarta	GRB2, MAP2K1	up	lung
BIOCARTA_EDG1_PATHWAY	macrophage	10.823	2.26657e-06	0.0647252	BioCarta	PRKCA, PRKCB, RAC1	up	lung
BIOCARTA_IGF1_PATHWAY	macrophage	7.55892	2.26657e-06	0.05	BioCarta	GRB2, MAP2K1	up	lung
BIOCARTA_INSULIN_PATHWAY	macrophage	7.55892	2.47555e-06	0.05	BioCarta	GRB2, MAP2K1	up	lung
BIOCARTA_HER2_PATHWAY	macrophage	10.3524	2.57129e-06	0.0860809	BioCarta	GRB2, MAP2K1, STAT3	up	lung
BIOCARTA_SRCRPTP_PATHWAY	macrophage	21.646	3.07606e-06	0.0732143	BioCarta	GRB2, PRKCA, PRKCB	up	lung
MHC class I protein complex	macrophage	39.6843	1.01027e-09	0.01	GO-All	B2M, HLA-B, HLA-E	up	lung
RNA polymerase II cis-regulatory region sequence-specific DNA binding	macrophage	3.89881	6.9703e-07	0.035	GO-All	RUNX1, KLF6, ETS2, HIF1A, IFI16, RBPJ, MXD1, NFKB1, STAT1, STAT3, TCF4, TCF12, LITAF, NFAT5	up	lung
integral component of lumenal side of endoplasmic reticulum membrane	macrophage	10.9474	7.96455e-07	0.01	GO-All	CANX, HLA-B, HLA-E, HM13	up	lung
protection from natural killer cell mediated cytotoxicity	macrophage	26.4562	1.6268e-06	0.01	GO-All	HLA-B, HLA-E	up	lung
phagocytic vesicle membrane	macrophage	5.80746	1.69422e-06	0.01	GO-All	B2M, HLA-B, HLA-E	up	lung
ER to Golgi transport vesicle membrane	macrophage	5.4115	1.81586e-06	0.01	GO-All	B2M, HLA-B, HLA-E	up	lung
protein folding in endoplasmic reticulum	macrophage	35.2749	3.9455e-06	0.03	GO-All	CANX, PDIA3, HSPA5, HSP90B1	up	lung
recycling endosome membrane	macrophage	8.35459	4.39265e-06	0.02	GO-All	B2M, PDIA3, HLA-B, HLA-E, RAC1, ATP13A3	up	lung
DNA-binding transcription factor activity, RNA polymerase II-specific	macrophage	4.9094	5.5355e-06	0.015	GO-All	CEBPB, HIF1A, MEF2C, NFKB1, STAT1, TCF4	up	lung
positive regulation of T cell mediated cytotoxicity	macrophage	11.3384	1.26681e-05	0.01	GO-All	HLA-B, HLA-E	up	lung
chromatin	macrophage	3.83423	1.46076e-05	0.025	GO-All	HIF1A, MXD1, STAT1, STAT3, TCF4, TCF12, TRPS1, NCOA3, ZEB2, NR1H3	up	lung
early endosome membrane	macrophage	5.12056	2.41903e-05	0.015	GO-All	B2M, HLA-B, HLA-E, RAB31, SNX6, ATP13A3	up	lung
peptide antigen binding	macrophage	6.61405	5.46734e-05	0.005	GO-All	HLA-B, HLA-E	up	lung
transcription elongation factor complex	macrophage	8.81873	8.28469e-05	0.005	GO-All	AFF1, ELL2	up	lung
endolysosome lumen	macrophage	63.4949	0.000103537	0.01	GO-All	CTSB, CTSL, CTSS, LGMN	up	lung
autolysosome	macrophage	23.8106	0.000126633	0.005	GO-All	FTH1, FTL, LRRK2	up	lung
transcription factor binding	macrophage	3.36715	0.000144437	0.03	GO-All	HIF1A, IFI16, NFKBIA, RB1, STAT3, TCF12, MAFB	up	lung
endoplasmic reticulum lumen	macrophage	3.29455	0.000170459	0.01	GO-All	APP, B2M, CALU, CANX, VCAN, PDIA3, HSPA5, PLAUR, SDC2, SPP1, HSP90B1	up	lung
ubiquitin protein ligase binding	macrophage	2.96397	0.000192414	0.02	GO-All	HIF1A, HSPA5, HSP90AA1, HSP90AB1, NFKBIA, RB1, TNFRSF1B, LAPTM5, HM13	up	lung
endocytic vesicle lumen	macrophage	17.6375	0.000198627	0.01	GO-All	CTSL, HSP90AA1, HSP90B1, HSPH1	up	lung
GTPase activator activity	macrophage	4.66874	0.000257835	0.005	GO-All	MYO9A, VAV3, ARHGAP26, ARHGAP15, SRGAP1, PREX1, STARD13, LRRK2	up	lung
transcription regulator complex	macrophage	3.13297	0.000302377	0.005	GO-All	HIF1A, STAT3, TCF4	up	lung
disordered domain specific binding	macrophage	17.254	0.000307389	0.05	GO-All	CLTC, HSP90AA1, HSP90AB1, RB1, NCOA3	up	lung
lysosomal lumen	macrophage	8.40374	0.000345652	0.005	GO-All	VCAN, CTSL, CTSS, GNS, HSP90AA1, LGMN, PSAP, SDC2, NPC2	up	lung
endosome	macrophage	4.15301	0.000416733	0.005	GO-All	ABCA1, ANXA2, APP, CLTC, GRB2, GRN, DYSF, LRRK2, VTI1A	up	lung
signaling receptor binding	macrophage	4.11818	0.000530405	0.005	GO-All	ABCA1, APP, DIAPH2, HLA-B, HLA-E, PLAUR, PTPRC, CCL2, STAT3, MTSS1, PLXNC1	up	lung
positive regulation of pri-miRNA transcription by RNA polymerase II	macrophage	4.81022	0.000544135	0.02	GO-All	HIF1A, STAT3	up	lung
lysosome	macrophage	4.71921	0.000548553	0.005	GO-All	CLTC, CTSB, CTSL, CTSS, GRN, LAMP1, LGMN, PSAP, LAPTM5, NPC2, LRRK2	up	lung
cysteine-type endopeptidase activity	macrophage	11.0747	0.000564933	0.01	GO-All	CTSB, CTSL, CTSS, PDIA3, LGMN, USP34	up	lung
collagen binding	macrophage	7.21533	0.000564933	0.005	GO-All	CTSB, CTSL, CTSS, TGFBI	up	lung
cellular response to thyroid hormone stimulus	macrophage	19.8422	0.000564933	0.01	GO-All	CTSB, CTSL, CTSS	up	lung
Antigen processing and presentation	macrophage	12.8706	7.06861e-09	0.130327	KEGG	HSP90AA1, HSP90AB1, HLA-B, HLA-E, HSPA5, CANX, B2M, PDIA3, LGMN, CTSB, CTSL, CTSS	up	lung
Hepatitis B	macrophage	5.4227	1.07493e-08	0.155	KEGG	NFKBIA, NFKB1, RB1, PRKCA, PRKCB, STAT3, STAT1, STAT4, GRB2, MAP2K1, TLR2	up	lung
Proteoglycans in cancer	macrophage	6.25565	1.51639e-08	0.13	KEGG	CD44, GRB2, VAV3, MAP2K1, RAC1, ACTB, ITPR2, STAT3, TLR2, HIF1A, PLAUR, SDC2, PLCG2, PRKCA, PRKCB, CTSL	up	lung
Th17 cell differentiation	macrophage	7.34895	1.60407e-08	0.15	KEGG	STAT3, HIF1A, HSP90AA1, HSP90AB1, NFKBIA, NFKB1, IL4R, RUNX1, IFNGR2, STAT1	up	lung
Chemokine signaling pathway	macrophage	5.87916	1.93707e-08	0.165	KEGG	CCL2, STAT1, STAT3, GNAI2, GRB2, MAP2K1, NFKBIA, NFKB1, VAV3, RAC1, PREX1, DOCK2, PLCG2, PRKCB	up	lung
Osteoclast differentiation	macrophage	7.04076	2.81586e-08	0.1	KEGG	GRB2, IFNGR2, STAT1, NFKBIA, NFKB1, MAP2K1, JUND, RAC1, LILRB2, LCP2, PLCG2	up	lung
IL-17 signaling pathway	macrophage	7.84964	3.03486e-08	0.140352	KEGG	NFKB1, JUND, TNFAIP3, HSP90AA1, HSP90AB1, HSP90B1, NFKBIA, CEBPB, CCL2	up	lung
Fc epsilon RI signaling pathway	macrophage	8.1703	8.06417e-08	0.0931989	KEGG	PLCG2, PRKCA, RAC1, LCP2, VAV3, GRB2, MAP2K1	up	lung
B cell receptor signaling pathway	macrophage	9.04199	9.02329e-08	0.13	KEGG	VAV3, RAC1, PLCG2, GRB2, MAP2K1, PRKCB, NFKB1, NFKBIA, LILRB2	up	lung
Prostate cancer	macrophage	6.54587	1.78139e-07	0.1725	KEGG	RB1, NFKBIA, NFKB1, GRB2, MAP2K1, HSP90AA1, HSP90AB1, HSP90B1	up	lung
Human cytomegalovirus infection	macrophage	6.40644	2.59786e-07	0.19	KEGG	NFKB1, GRB2, MAP2K1, RAC1, NFKBIA, CCL2, ITPR2, GNAI2, GNA13, AKAP13, STAT3, PRKCA, PRKCB, PDIA3, HLA-B, HLA-E, B2M, RB1	up	lung
Bacterial invasion of epithelial cells	macrophage	8.05189	2.70606e-07	0.080201	KEGG	CTNNA1, RAC1, ARPC2, ARPC5, ACTB, DNM2, CLTC	up	lung
Growth hormone synthesis, secretion and action	macrophage	6.00267	2.74385e-07	0.122802	KEGG	GNAI2, PRKCA, PRKCB, ITPR2, PLCG2, GRB2, MAP2K1, STAT1, STAT3	up	lung
NF-kappa B signaling pathway	macrophage	3.8158	3.4998e-07	0.05	KEGG	PLCG2, PRKCB, NFKBIA, NFKB1, TNFAIP3	up	lung
Chemical carcinogenesis - receptor activation	macrophage	4.62341	3.53633e-07	0.185	KEGG	RB1, STAT3, NFKB1, MAP2K1, PRKCA, PRKCB, GNAI2, GRB2, PTGES3, HSP90AA1, HSP90AB1, HSP90B1	up	lung
NOD-like receptor signaling pathway	macrophage	4.98888	3.55322e-07	0.142852	KEGG	NFKBIA, NFKB1, CCL2, TNFAIP3, CTSB, ITPR2, NAMPT, HSP90AA1, HSP90AB1, IFI16, STAT1	up	lung
Non-small cell lung cancer	macrophage	7.71639	3.81935e-07	0.11	KEGG	RB1, GRB2, MAP2K1, PLCG2, PRKCA, PRKCB, STAT3	up	lung
Chronic myeloid leukemia	macrophage	6.26594	4.4607e-07	0.1	KEGG	NFKBIA, NFKB1, GRB2, MAP2K1, RB1, RUNX1	up	lung
Influenza A	macrophage	4.20187	4.79885e-07	0.0880108	KEGG	PRKCB, NFKBIA, NFKB1, CCL2, STAT1, IFNGR2, PRKCA, MAP2K1, ACTB	up	lung
Lipid and atherosclerosis	macrophage	5.19234	4.99523e-07	0.157889	KEGG	PRKCA, RAC1, STAT3, CCL2, NFKB1, HSP90AA1, HSP90AB1, HSP90B1, TLR2, NFKBIA, MIB1, VAV3, HSPA5, ABCA1	up	lung
Neurotrophin signaling pathway	macrophage	4.70831	5.32128e-07	0.0887088	KEGG	GRB2, MAP2K1, RAPGEF1, NFKBIA, NFKB1, PLCG2, RAC1	up	lung
Epstein-Barr virus infection	macrophage	5.92303	5.6221e-07	0.1275	KEGG	TLR2, NFKBIA, NFKB1, STAT1, PDIA3, HLA-B, HLA-E, B2M, RBPJ, CD44, TNFAIP3, STAT3, RAC1, PLCG2, RB1	up	lung
Kaposi sarcoma-associated herpesvirus infection	macrophage	5.34607	5.78519e-07	0.14	KEGG	STAT1, NFKBIA, NFKB1, RB1, HLA-B, HLA-E, MAP2K1, HIF1A, PREX1, RAC1, PLCG2, ITPR2, STAT3	up	lung
Natural killer cell mediated cytotoxicity	macrophage	6.92901	6.17263e-07	0.104698	KEGG	HLA-B, HLA-E, VAV3, RAC1, MAP2K1, LCP2, PLCG2, GRB2, PRKCA, PRKCB, IFNGR2	up	lung
Toll-like receptor signaling pathway	macrophage	6.10528	9.02981e-07	0.08	KEGG	TLR2, RAC1, NFKBIA, NFKB1, MAP3K8, MAP2K1, SPP1, STAT1	up	lung
Human immunodeficiency virus 1 infection	macrophage	6.22499	9.19341e-07	0.115	KEGG	GNAI2, NFKB1, MAP2K1, PLCG2, ITPR2, PRKCA, PRKCB, RAC1, CFL1, TNFRSF1B, TLR2, NFKBIA, PDIA3, HLA-B, HLA-E, B2M	up	lung
HIF-1 signaling pathway	macrophage	6.67586	1.43449e-06	0.1	KEGG	STAT3, IFNGR2, NFKB1, MAP2K1, HIF1A, PLCG2, PRKCA, PRKCB, PFKFB3	up	lung
Neutrophil extracellular trap formation	macrophage	7.34895	1.59918e-06	0.105	KEGG	MAP2K1, RAC1, ACTB, ITGAM, PLCG2, PRKCA, PRKCB, NFKB1, TLR2, AQP9	up	lung
Leukocyte transendothelial migration	macrophage	6.4938	1.59918e-06	0.09	KEGG	ITGAM, ACTB, RAC1, CTNNA1, PLCG2, PRKCA, PRKCB, GNAI2, VAV3	up	lung
Thyroid hormone signaling pathway	macrophage	7.87127	1.95001e-06	0.105	KEGG	MAP2K1, STAT1, NCOA3, MED13L, HIF1A, ATP2A2, PLCG2, PRKCA, PRKCB, ATP1B3, SLC16A10, ACTB	up	lung
DAP12 signaling	macrophage	19.1579	1.10051e-08	0.0724332	Reactome	B2M, GRB2, HLA-E, LCP2, PLCG2, RAC1, VAV3	up	lung
DAP12 interactions	macrophage	17.4224	3.458e-08	0.0567553	Reactome	B2M, CD300E, GRB2, HLA-B, HLA-E, LCP2, PLCG2, RAC1, VAV3	up	lung
RAC1 GTPase cycle	macrophage	4.38501	8.44164e-08	0.0103191	Reactome	ARHGAP15, ARHGAP26, DOCK2, DOCK4, DOCK5, GNA13, PREX1, RAC1, SRGAP1, VAV3	up	lung
DDX58/IFIH1-mediated induction of interferon-alpha/beta	macrophage	6.028	2.61346e-07	0.0825	Reactome	APP, HSP90AA1, HSP90AB1, NFKB1, NFKBIA, TNFAIP3	up	lung
Signaling by MET	macrophage	8.29224	2.62111e-07	0.0501256	Reactome	GRB2, PTPN2, PTPRJ, RAC1, RAPGEF1, SH3KBP1, STAT3	up	lung
Fc epsilon receptor (FCERI) signaling	macrophage	3.77946	2.62111e-07	0.0567553	Reactome	GRB2, ITPR2, LCP2, NFKB1, NFKBIA, PLCG2, RAC1, VAV3	up	lung
RHOC GTPase cycle	macrophage	4.47147	3.96395e-07	0.005	Reactome	AKAP13, ARHGAP26, PREX1, STARD13	up	lung
Antigen Presentation: Folding, assembly and peptide loading of class I MHC	macrophage	19.0485	9.12895e-07	0.025	Reactome	B2M, CANX, HLA-B, HLA-E, HSPA5, PDIA3	up	lung
GPVI-mediated activation cascade	macrophage	9.92108	1.44621e-06	0.03	Reactome	LCP2, PLCG2, RAC1, VAV3	up	lung
Regulation of actin dynamics for phagocytic cup formation	macrophage	7.00311	2.42506e-06	0.105264	Reactome	ACTB, ARPC2, ARPC5, CFL1, GRB2, HSP90AA1, HSP90AB1, RAC1, VAV3	up	lung
Uptake and function of diphtheria toxin	macrophage	26.4562	2.42506e-06	0.0751884	Reactome	HSP90AA1, HSP90AB1	up	lung
Fcgamma receptor (FCGR) dependent phagocytosis	macrophage	6.98444	2.79814e-06	0.127814	Reactome	ACTB, ARPC2, ARPC5, CFL1, GRB2, HSP90AA1, HSP90AB1, ITPR2, PLCG2, RAC1, VAV3	up	lung
Signaling by NTRKs	macrophage	5.92303	2.99974e-06	0.0576382	Reactome	CLTC, DNM2, GRB2, JUND, MAP2K1, MEF2C, RAC1, RAPGEF1, STAT3, TCF12	up	lung
Interleukin-2 family signaling	macrophage	9.01916	3.72948e-06	0.045	Reactome	GRB2, HAVCR2, STAT1, STAT3, STAT4	up	lung
Signaling by SCF-KIT	macrophage	9.22891	3.72948e-06	0.065	Reactome	GRB2, PRKCA, RAC1, STAT1, STAT3	up	lung
RHO GTPases Activate WASPs and WAVEs	macrophage	11.0234	3.913e-06	0.0877807	Reactome	ACTB, ARPC2, ARPC5, GRB2, RAC1	up	lung
Interleukin-1 family signaling	macrophage	4.02594	4.44403e-06	0.0476256	Reactome	APP, MAP2K1, MAP3K8, NFKB1, NFKBIA, PTPN2, STAT3	up	lung
Clathrin-mediated endocytosis	macrophage	5.06608	4.51703e-06	0.0475	Reactome	ARPC2, ARPC5, CLTC, DNM2, FNBP1, GRB2, HIP1, ITSN1, SH3KBP1	up	lung
FCGR3A-mediated phagocytosis	macrophage	4.76212	4.60101e-06	0.0625	Reactome	ACTB, ARPC2, ARPC5, GRB2, RAC1, VAV3	up	lung
Leishmania phagocytosis	macrophage	4.76212	4.60101e-06	0.0625	Reactome	ACTB, ARPC2, ARPC5, GRB2, RAC1, VAV3	up	lung
Parasite infection	macrophage	4.76212	4.60101e-06	0.0625	Reactome	ACTB, ARPC2, ARPC5, GRB2, RAC1, VAV3	up	lung
Signaling by the B Cell Receptor (BCR)	macrophage	3.77946	5.27875e-06	0.04	Reactome	GRB2, ITPR2, NFKB1, NFKBIA, PLCG2, PRKCB, SH3KBP1	up	lung
Platelet activation, signaling and aggregation	macrophage	6.2742	6.72736e-06	0.103032	Reactome	APP, CALU, CFL1, DGKD, GNA13, GNAI2, GRB2, HSPA5, ITPR2, LCP2, LHFPL2, PFN1, PHACTR2, PLCG2, PRKCA, PRKCB, PSAP, RAC1, SRGN, VAV3	up	lung
Endosomal/Vacuolar pathway	macrophage	33.0703	6.78596e-06	0.015	Reactome	B2M, CTSL, CTSS, HLA-B, HLA-E	up	lung
Downstream signal transduction	macrophage	10.9474	7.2812e-06	0.0751759	Reactome	GRB2, RAPGEF1, STAT1, STAT3	up	lung
Signaling by PDGFRA extracellular domain mutants	macrophage	19.8422	8.00484e-06	0.085	Reactome	GRB2, STAT1, STAT3	up	lung
Signaling by PDGFRA transmembrane, juxtamembrane and kinase domain mutants	macrophage	19.8422	8.00484e-06	0.085	Reactome	GRB2, STAT1, STAT3	up	lung
IkBA variant leads to EDA-ID	macrophage	22.6767	8.77071e-06	0.036117	Reactome	NFKB1, NFKBIA	up	lung
FCERI mediated MAPK activation	macrophage	5.92303	1.24311e-05	0.035	Reactome	GRB2, LCP2, PLCG2, RAC1, VAV3	up	lung
Antigen activates B Cell Receptor (BCR) leading to generation of second messengers	macrophage	4.66874	1.24311e-05	0.01	Reactome	GRB2, ITPR2, PLCG2, SH3KBP1	up	lung
BIOCARTA_BIOPEPTIDES_PATHWAY	t-cell	35.1514	2.76425e-06	0.0406186	BioCarta	FYN, PRKCB, SOS1	up	lung
BIOCARTA_TCR_PATHWAY	t-cell	30.8906	5.1648e-06	0.0462728	BioCarta	CD247, FYN, PRKCB, SOS1	up	lung
BIOCARTA_INTEGRIN_PATHWAY	t-cell	19.9881	3.99524e-05	0.03	BioCarta	FYN, SOS1	up	lung
BIOCARTA_AT1R_PATHWAY	t-cell	25.1701	7.91279e-05	0.0252551	BioCarta	PRKCB, SOS1	up	lung
BIOCARTA_EGF_PATHWAY	t-cell	25.1701	7.91279e-05	0.0202041	BioCarta	PRKCB, SOS1	up	lung
BIOCARTA_TCRA_PATHWAY	t-cell	72.8136	0.000113284	0.023736	BioCarta	CD247, FYN, PTPRC, PTPRC	up	lung
BIOCARTA_HBX_PATHWAY	t-cell	48.5424	0.000248637	0.010102	BioCarta	SOS1	up	lung
BIOCARTA_TRKA_PATHWAY	t-cell	48.5424	0.000259124	0.0204605	BioCarta	PRKCB, SOS1	up	lung
BIOCARTA_TCYTOTOXIC_PATHWAY	t-cell	56.6328	0.000288871	0.0102302	BioCarta	CD247, PTPRC, PTPRC	up	lung
BIOCARTA_CREB_PATHWAY	t-cell	30.8906	0.000321758	0.0252551	BioCarta	PRKCB, SOS1	up	lung
BIOCARTA_TPO_PATHWAY	t-cell	28.3164	0.000321758	0.0202041	BioCarta	PRKCB, SOS1	up	lung
BIOCARTA_PDGF_PATHWAY	t-cell	24.2712	0.000321758	0.0202041	BioCarta	PRKCB, SOS1	up	lung
BIOCARTA_PYK2_PATHWAY	t-cell	25.1701	0.000321758	0.0252551	BioCarta	PRKCB, SOS1	up	lung
BIOCARTA_GH_PATHWAY	t-cell	25.1701	0.000321758	0.0202041	BioCarta	PRKCB, SOS1	up	lung
BIOCARTA_BCR_PATHWAY	t-cell	20.5938	0.000399973	0.0255756	BioCarta	PRKCB, SOS1	up	lung
BIOCARTA_FCER1_PATHWAY	t-cell	17.4255	0.000466248	0.0204605	BioCarta	PRKCB, SOS1	up	lung
BIOCARTA_KERATINOCYTE_PATHWAY	t-cell	14.7738	0.000544976	0.0151531	BioCarta	ETS1, PRKCB	up	lung
BIOCARTA_IL2RB_PATHWAY	t-cell	18.3674	0.000625192	0.02	BioCarta	IKZF3, SOS1	up	lung
BIOCARTA_IL3_PATHWAY	t-cell	22.6531	0.000690196	0.010102	BioCarta	SOS1	up	lung
BIOCARTA_SPRY_PATHWAY	t-cell	19.9881	0.000690196	0.02	BioCarta	SOS1	up	lung
BIOCARTA_ECM_PATHWAY	t-cell	35.7681	0.000690196	0.0204605	BioCarta	FYN, PFN1	up	lung
BIOCARTA_EPO_PATHWAY	t-cell	17.884	0.000690196	0.010102	BioCarta	SOS1	up	lung
BIOCARTA_NGF_PATHWAY	t-cell	16.9898	0.000690196	0.010102	BioCarta	SOS1	up	lung
BIOCARTA_IGF1_PATHWAY	t-cell	16.1808	0.000690196	0.010102	BioCarta	SOS1	up	lung
BIOCARTA_IL6_PATHWAY	t-cell	16.1808	0.000690196	0.010102	BioCarta	SOS1	up	lung
BIOCARTA_IL2_PATHWAY	t-cell	15.4453	0.000690196	0.010336	BioCarta	SOS1	up	lung
BIOCARTA_INSULIN_PATHWAY	t-cell	16.1808	0.000690196	0.010102	BioCarta	SOS1	up	lung
BIOCARTA_GLEEVEC_PATHWAY	t-cell	14.7738	0.000690196	0.010102	BioCarta	SOS1	up	lung
BIOCARTA_HER2_PATHWAY	t-cell	14.7738	0.000690196	0.0151531	BioCarta	SOS1	up	lung
BIOCARTA_IGF1R_PATHWAY	t-cell	14.7738	0.000690196	0.010102	BioCarta	SOS1	up	lung
BIOCARTA_TFF_PATHWAY	t-cell	14.1582	0.000690196	0.0151531	BioCarta	SOS1	up	lung
BIOCARTA_ERK_PATHWAY	t-cell	12.5851	0.000690196	0.0151531	BioCarta	SOS1	up	lung
T cell differentiation	t-cell	33.9797	0.000198011	0.00502525	GO-All	PTPRC, PTPN22	up	lung
positive regulation of actin filament polymerization	t-cell	22.6531	0.000235374	0.00505051	GO-All	PFN1, NCK2	up	lung
T cell receptor signaling pathway	t-cell	37.7552	0.000287895	0.0254468	GO-All	FYN, INPP5D, PTPRC, SKAP1, PTPN22, THEMIS	up	lung
phagocytic vesicle membrane	t-cell	16.5755	0.000617299	0.00508936	GO-All	B2M, HLA-B	up	lung
T cell receptor signaling pathway	t-cell	26.9146	3.46492e-08	0.0688542	KEGG	CD247, PTPRC, FYN, NCK2, GRAP2, SOS1, CARD11, CBLB	up	lung
ErbB signaling pathway	t-cell	16.3758	1.52617e-05	0.0363639	KEGG	PRKCB, CBLB, NCK2, SOS1	up	lung
Fc gamma R-mediated phagocytosis	t-cell	14.4594	2.15621e-05	0.00666921	KEGG	PTPRC, PRKCB, CFL1, INPP5D	up	lung
Cell adhesion molecules	t-cell	7.28136	8.35668e-05	0.005	KEGG	HLA-B, PTPRC, ITGA4	up	lung
Regulation of actin cytoskeleton	t-cell	11.1149	9.97813e-05	0.04	KEGG	ITGA1, ITGA4, SOS1, PIP4K2A, PFN1, CFL1, IQGAP2	up	lung
Natural killer cell mediated cytotoxicity	t-cell	13.484	0.000121031	0.025	KEGG	HLA-B, CD247, FYN, SOS1, PRKCB	up	lung
Sphingolipid signaling pathway	t-cell	5.80849	0.000121031	0.01	KEGG	FYN, PRKCB	up	lung
mTOR signaling pathway	t-cell	4.47101	0.00014211	0.01	KEGG	SOS1, PRKCB	up	lung
Focal adhesion	t-cell	8.58073	0.000236303	0.0354487	KEGG	ITGA1, ITGA4, PRKCB, FYN, SOS1	up	lung
Antigen processing and presentation	t-cell	13.7755	0.000240289	0.0101282	KEGG	HSP90AA1, HLA-B, B2M	up	lung
Human cytomegalovirus infection	t-cell	7.61876	0.000270299	0.02	KEGG	SOS1, GNG2, PRKCB, HLA-B, B2M	up	lung
Viral myocarditis	t-cell	16.9898	0.00035429	0.005	KEGG	FYN, EIF4G3, HLA-B	up	lung
Fc epsilon RI signaling pathway	t-cell	14.991	0.000387741	0.02	KEGG	INPP5D, FYN, SOS1	up	lung
Cholinergic synapse	t-cell	12.1356	0.000422352	0.015	KEGG	PRKCB, KCNQ5, GNG2, FYN	up	lung
MAPK signaling pathway	t-cell	4.67075	0.000500926	0.015	KEGG	PRKCB, RASA2, SOS1, STK4	up	lung
Prostate cancer	t-cell	7.00612	0.000692882	0.0151923	KEGG	SOS1, HSP90AA1	up	lung
B cell receptor signaling pathway	t-cell	17.2049	0.000869759	0.0259742	KEGG	SOS1, PRKCB, CARD11, INPP5D	up	lung
RAC1 GTPase cycle	t-cell	7.50932	1.48058e-06	0.00510217	Reactome	ARHGAP15, DOCK2, IQGAP2, SOS1	up	lung
DAP12 signaling	t-cell	46.8685	3.41835e-06	0.0480769	Reactome	B2M, FYN, GRAP2, SOS1	up	lung
DAP12 interactions	t-cell	41.4386	7.25868e-06	0.0413439	Reactome	B2M, FYN, GRAP2, HLA-B, SOS1	up	lung
Constitutive Signaling by Overexpressed ERBB2	t-cell	67.9594	1.25916e-05	0.0398864	Reactome	HSP90AA1, SOS1	up	lung
Constitutive Signaling by EGFRvIII	t-cell	45.3062	2.38305e-05	0.0430718	Reactome	HSP90AA1, SOS1	up	lung
Signaling by EGFRvIII in Cancer	t-cell	45.3062	2.38305e-05	0.0430718	Reactome	HSP90AA1, SOS1	up	lung
Signaling by ERBB2 ECD mutants	t-cell	45.3062	2.38305e-05	0.0398864	Reactome	HSP90AA1, SOS1	up	lung
Regulation of KIT signaling	t-cell	42.4746	3.38608e-05	0.0301508	Reactome	FYN, SOS1	up	lung
Sema3A PAK dependent Axon repulsion	t-cell	63.7119	3.45229e-05	0.0777659	Reactome	CFL1, FYN, HSP90AA1	up	lung
Constitutive Signaling by Ligand-Responsive EGFR Cancer Variants	t-cell	35.7681	3.80108e-05	0.0430718	Reactome	HSP90AA1, SOS1	up	lung
Signaling by Ligand-Responsive EGFR Variants in Cancer	t-cell	35.7681	3.80108e-05	0.0430718	Reactome	HSP90AA1, SOS1	up	lung
Signaling by ERBB2 TMD/JMD mutants	t-cell	32.3616	4.58621e-05	0.0401005	Reactome	HSP90AA1, SOS1	up	lung
Antigen Presentation: Folding, assembly and peptide loading of class I MHC	t-cell	27.1837	5.06376e-05	0.00510217	Reactome	B2M, HLA-B	up	lung
Signaling by KIT in disease	t-cell	33.9797	5.26418e-05	0.030613	Reactome	FYN, SOS1	up	lung
Signaling by phosphorylated juxtamembrane, extracellular and kinase domain KIT mutants	t-cell	33.9797	5.26418e-05	0.030613	Reactome	FYN, SOS1	up	lung
Signaling by ERBB2 KD Mutants	t-cell	28.3164	5.54483e-05	0.0401005	Reactome	HSP90AA1, SOS1	up	lung
Signaling by EGFR in Cancer	t-cell	27.1837	5.54483e-05	0.0430718	Reactome	HSP90AA1, SOS1	up	lung
Signaling by ERBB2 in Cancer	t-cell	27.1837	5.54483e-05	0.0401005	Reactome	HSP90AA1, SOS1	up	lung
Interleukin receptor SHC signaling	t-cell	25.1701	7.04136e-05	0.010336	Reactome	INPP5D, SOS1	up	lung
Signaling by NTRK2 (TRKB)	t-cell	27.1837	7.07314e-05	0.036176	Reactome	FYN, SOS1	up	lung
Signaling by ROBO receptors	t-cell	4.76351	8.48905e-05	0.00501256	Reactome	NCK2, PFN1, SOS1	up	lung
FLT3 Signaling	t-cell	26.8261	0.000140032	0.036176	Reactome	FYN, GRAP2, SOS1	up	lung
Cell surface interactions at the vascular wall	t-cell	7.94846	0.000140032	0.0153065	Reactome	FYN, INPP5D, ITGA4, SOS1	up	lung
Phosphorylation of CD3 and TCR zeta chains	t-cell	40.7756	0.00014157	0.0153065	Reactome	CD247, PTPN22, PTPRC	up	lung
Signaling by SCF-KIT	t-cell	23.7068	0.000141791	0.0376878	Reactome	FYN, GRAP2, SOS1	up	lung
TCR signaling	t-cell	16.8494	0.000146635	0.015504	Reactome	CARD11, CD247, GRAP2, INPP5D, PTPN22, PTPRC	up	lung
Semaphorin interactions	t-cell	32.3616	0.000174894	0.0255109	Reactome	CFL1, FYN, HSP90AA1, ITGA1, PTPRC, SEMA4D	up	lung
Signaling by ERBB2	t-cell	20.8039	0.000187927	0.0509129	Reactome	FYN, HSP90AA1, SOS1	up	lung
Interleukin-3, Interleukin-5 and GM-CSF signaling	t-cell	23.168	0.00024238	0.0215359	Reactome	FYN, INPP5D, SOS1	up	lung
Interleukin-2 family signaling	t-cell	15.4453	0.00024238	0.00516799	Reactome	INPP5D, SOS1	up	lung
BIOCARTA_TOLL_PATHWAY	AT1	6.2357	3.70323e-05	0.0125761	BioCarta	EIF2AK2, MAP3K14, MAP3K14	up	lung
BIOCARTA_IFNG_PATHWAY	AT1	12.991	0.000186518	0.00505051	BioCarta	STAT1	up	lung
BIOCARTA_IFNA_PATHWAY	AT1	8.66069	0.000285302	0.00505051	BioCarta	STAT1	up	lung
BIOCARTA_HIVNEF_PATHWAY	AT1	4.17569	0.000369819	0.0201005	BioCarta	BIRC3, MAP3K14, MAP3K14, PRKDC	up	lung
BIOCARTA_EIF2_PATHWAY	AT1	7.79462	0.000712175	0.00511593	BioCarta	EIF2AK2	up	lung
BIOCARTA_DICER_PATHWAY	AT1	15.5892	0.000814289	0.00503782	BioCarta	DICER1	up	lung
BIOCARTA_RNA_PATHWAY	AT1	15.5892	0.000930988	0.0106941	BioCarta	EIF2AK2, MAP3K14, MAP3K14	up	lung
BIOCARTA_CD40_PATHWAY	AT1	5.56759	0.000930988	0.00780899	BioCarta	MAP3K14, MAP3K14	up	lung
BIOCARTA_RANKL_PATHWAY	AT1	5.56759	0.000930988	0.00505051	BioCarta	EIF2AK2	up	lung
BIOCARTA_TALL1_PATHWAY	AT1	5.56759	0.000930988	0.0100251	BioCarta	MAP3K14, MAP3K14	up	lung
BIOCARTA_RANMS_PATHWAY	AT1	7.79462	0.000949305	0.0077066	BioCarta	KPNB1	up	lung
protein kinase activity	AT1	4.87164	2.33321e-09	0.0154251	GO-All	BRAF, CSNK1A1, PRKCE, PRKDC, EIF2AK2, RPS6KA3, PRPF4B, MAP3K14, SMG1	up	lung
protein serine/threonine kinase activity	AT1	5.32163	1.62558e-07	0.0401005	GO-All	BRAF, CAMK2D, CSNK1A1, PRKCE, PRKDC, EIF2AK2, RPS6KA3, SRPK2, TOP1, TRIO, CASK, MAP3K14, ROCK2, SLK, LMTK2, SMG1, SIK3	up	lung
peptidyl-serine phosphorylation	AT1	8.758	5.47013e-06	0.03	GO-All	CAMK2D, CSNK1A1, PRKCE, PRKDC, RPS6KA3, SRPK2, TOP1, ROCK2, LMTK2, SMG1	up	lung
chaperone-mediated protein complex assembly	AT1	17.3214	1.44995e-05	0.0202041	GO-All	HSP90AA1, HSP90AB1, PTGES3, HOPX	up	lung
ubiquitin-like protein ligase binding	AT1	9.17015	3.45243e-05	0.00518135	GO-All	STAT1, PARP9	up	lung
histone methyltransferase activity (H3-K4 specific)	AT1	10.3928	4.62144e-05	0.00507627	GO-All	KMT2A, KMT2C	up	lung
cell-substrate adhesion	AT1	11.9917	4.97606e-05	0.00502513	GO-All	ITGA2, ITGAV	up	lung
negative regulation of viral genome replication	AT1	11.4068	6.57091e-05	0.0152288	GO-All	MX1, PLSCR1, EIF2AK2, SRPK2, ZC3HAV1, IFIH1	up	lung
histone methyltransferase complex	AT1	7.42345	7.19427e-05	0.010102	GO-All	KMT2A, KMT2C	up	lung
cell junction assembly	AT1	29.2298	7.39124e-05	0.010101	GO-All	MYO9A, OPHN1, VMP1	up	lung
positive regulation of I-kappaB kinase/NF-kappaB signaling	AT1	2.86041	0.000102918	0.00510204	GO-All	BIRC3, MAP3K14, NOD1, AKAP13	up	lung
establishment of epithelial cell apical/basal polarity	AT1	14.172	0.000108754	0.0100503	GO-All	MYO9A, OPHN1	up	lung
protein phosphorylation	AT1	3.35253	0.000135244	0.0201005	GO-All	ADAM10, BRAF, CAMK2D, CSNK1A1, LYN, PRKCE, PRKDC, EIF2AK2, SRPK2, ROCK2, LMTK2, SIK3	up	lung
receptor signaling pathway via JAK-STAT	AT1	7.42345	0.000215321	0.00505051	GO-All	STAT1, STAT3	up	lung
defense response to virus	AT1	8.24431	0.000304149	0.012602	GO-All	LYST, MX1, MX2, PLSCR1, EIF2AK2, STAT1, MAP3K14, IFI44L, DDX58, SAMHD1, IFIH1	up	lung
I-kappaB kinase/NF-kappaB signaling	AT1	11.1352	0.000323541	0.00518135	GO-All	BIRC3, MAP3K14, ROCK2	up	lung
protein deubiquitination	AT1	5.48917	0.000353975	0.00502513	GO-All	USP9Y, USP34, USP15, USP47, USP32	up	lung
positive regulation of erythrocyte differentiation	AT1	8.9938	0.000421556	0.00507627	GO-All	PRKDC, STAT1, STAT3	up	lung
positive regulation of NF-kappaB transcription factor activity	AT1	3.4388	0.000500493	0.00505051	GO-All	PLCG2, EIF2AK2, STAT3, NOD1, ERC1, SLCO3A1	up	lung
microtubule	AT1	3.66806	0.000523305	0.005	GO-All	DLG1, DNM2, CLIP1, MACF1	up	lung
axonal growth cone	AT1	23.9835	0.000635955	0.0304576	GO-All	HSP90AA1, HSP90AB1, MYO9A, COBL	up	lung
cadherin binding	AT1	5.56759	0.000795778	0.00511593	GO-All	ANK3, PTPRM	up	lung
positive regulation of nitric oxide biosynthetic process	AT1	9.74328	0.000815952	0.0151134	GO-All	HSP90AA1, HSP90AB1, DDAH1	up	lung
transmembrane transporter binding	AT1	5.13931	0.000815952	0.00502513	GO-All	ANK3, CAMK2D, DLG1, LYN, AKAP9, PACS1	up	lung
production of siRNA involved in RNA interference	AT1	15.5892	0.000884514	0.005	GO-All	DICER1	up	lung
tumor necrosis factor-mediated signaling pathway	AT1	4.58507	0.000968888	0.00503782	GO-All	BIRC3, STAT1	up	lung
Influenza A	AT1	3.20955	5.55114e-06	0.02	KEGG	EIF2AK2, DDX58, IFIH1, ICAM1, STAT1, MX1, MX2	up	lung
Ubiquitin mediated proteolysis	AT1	1.70685	3.31092e-05	0.0101813	KEGG	UBA6, HERC4, BIRC3	up	lung
Necroptosis	AT1	4.10243	6.11246e-05	0.139948	KEGG	BIRC3, CAMK2D, STAT1, STAT3, EIF2AK2, HSP90AA1, HSP90AB1	up	lung
RIG-I-like receptor signaling pathway	AT1	2.32675	7.07679e-05	0.00510324	KEGG	DDX58, IFIH1	up	lung
Hepatitis C	AT1	4.04916	9.39233e-05	0.0402154	KEGG	DDX58, EIF2AK2, STAT3, STAT1, MX1, MX2, SOS1, BRAF	up	lung
Epstein-Barr virus infection	AT1	3.49013	0.000113929	0.0459291	KEGG	DDX58, STAT1, EIF2AK2, B2M, MAP3K14, ICAM1, STAT3, LYN, PLCG2	up	lung
Chemokine signaling pathway	AT1	3.29931	0.000113929	0.0258607	KEGG	STAT1, STAT3, LYN, SOS1, BRAF, ROCK2, PLCG2, PARD3	up	lung
Proteoglycans in cancer	AT1	4.22369	0.000146233	0.02	KEGG	BRAF, ROCK2, ANK3, CAMK2D, STAT3, PLAUR, ITGA2, ITGAV, SDC4, SOS1, PLCG2	up	lung
Focal adhesion	AT1	3.54301	0.000146233	0.0152284	KEGG	COL4A2, COL4A1, ITGA2, ITGAV, ITGB6, ROCK2, BRAF, SOS1, BIRC3	up	lung
Regulation of actin cytoskeleton	AT1	2.54964	0.000146233	0.0114943	KEGG	ITGA2, ITGAV, ITGB6, SOS1, BRAF, ROCK2, MYH14	up	lung
Chemical carcinogenesis - receptor activation	AT1	3.02704	0.000158607	0.0478426	KEGG	STAT3, RPS6KA3, SOS1, PTGES3, HSP90AA1, HSP90AB1, KPNB1, MGST1	up	lung
NOD-like receptor signaling pathway	AT1	3.56326	0.000203426	0.0778894	KEGG	NOD1, BIRC3, MCU, NAMPT, HSP90AA1, HSP90AB1, CASP4, STAT1	up	lung
NF-kappa B signaling pathway	AT1	5.24638	0.000207013	0.0626973	KEGG	LYN, PLCG2, BIRC3, DDX58, MAP3K14, ERC1, ICAM1	up	lung
Estrogen signaling pathway	AT1	2.2758	0.000275917	0.0299317	KEGG	HSP90AA1, HSP90AB1, FKBP5, SOS1	up	lung
Progesterone-mediated oocyte maturation	AT1	3.42621	0.000317019	0.0401005	KEGG	HSP90AA1, HSP90AB1, RPS6KA3, BRAF	up	lung
Prostate cancer	AT1	3.21428	0.000317019	0.0404051	KEGG	SOS1, BRAF, HSP90AA1, HSP90AB1	up	lung
Th17 cell differentiation	AT1	4.33035	0.000371622	0.0542223	KEGG	STAT3, RORA, HSP90AA1, HSP90AB1, RUNX1, STAT1	up	lung
Pancreatic cancer	AT1	3.07683	0.00038726	0.0204129	KEGG	BRAF, STAT3, STAT1	up	lung
Hepatocellular carcinoma	AT1	2.31983	0.000429033	0.00507614	KEGG	PLCG2, SOS1, BRAF, CSNK1A1, MGST1	up	lung
Viral carcinogenesis	AT1	2.83441	0.000430621	0.015	KEGG	STAT3, EIF2AK2, SND1, LYN, DLG1, RASA2	up	lung
Protein processing in endoplasmic reticulum	AT1	2.8869	0.000448635	0.0276904	KEGG	RRBP1, DNAJC1, HSP90AA1, HSP90AB1, HSPH1, EIF2AK2	up	lung
Vascular smooth muscle contraction	AT1	2.49428	0.000493732	0.00507614	KEGG	MYH14, PRKCE, BRAF, ROCK2	up	lung
Adipocytokine signaling pathway	AT1	3.49013	0.000495375	0.00518135	KEGG	ACSL4, STAT3, PPARGC1A	up	lung
Adherens junction	AT1	2.36201	0.000708372	0.00509067	KEGG	PARD3, PTPRM	up	lung
mTOR signaling pathway	AT1	2.05122	0.000758472	0.00507614	KEGG	CLIP1, SOS1, BRAF, RPS6KA3	up	lung
Hepatitis B	AT1	2.90483	0.000817838	0.0255162	KEGG	STAT3, STAT1, SOS1, BRAF, DDX58, IFIH1	up	lung
Toxoplasmosis	AT1	2.08785	0.000874224	0.0256437	KEGG	STAT1, BIRC3, STAT3	up	lung
Neurotrophin signaling pathway	AT1	3.30281	0.000908428	0.0114943	KEGG	SOS1, BRAF, RPS6KA3, PLCG2, CAMK2D	up	lung
Lipid and atherosclerosis	AT1	2.54964	0.000914011	0.0494384	KEGG	ROCK2, STAT3, ICAM1, HSP90AA1, HSP90AB1, LYN, CAMK2D	up	lung
RHOA GTPase cycle	AT1	3.18148	1.45469e-07	0.00515807	Reactome	AKAP13, MYO9A, OPHN1, ROCK2, SLK, TRIO	up	lung
HSF1-dependent transactivation	AT1	10.8259	3.43142e-06	0.0601508	Reactome	CAMK2D, HSP90AA1, HSP90AB1, HSPH1, PTGES3	up	lung
Signaling by EGFR	AT1	4.67677	1.88874e-05	0.00767063	Reactome	ADAM10, SH3KBP1, SOS1	up	lung
RHOB GTPase cycle	AT1	5.64828	3.19035e-05	0.00515807	Reactome	AKAP13, MYO9A, OPHN1, ROCK2, SLK	up	lung
RHOC GTPase cycle	AT1	4.39134	3.19035e-05	0.00515807	Reactome	AKAP13, OPHN1, ROCK2, SLK	up	lung
Platelet Adhesion to exposed collagen	AT1	11.9917	3.77749e-05	0.00502513	Reactome	ITGA2, LYN	up	lung
G alpha (12/13) signalling events	AT1	3.89731	3.8845e-05	0.00515807	Reactome	AKAP13, ROCK2, SOS1, TRIO	up	lung
TRAF6 mediated NF-kB activation	AT1	6.2357	4.71901e-05	0.00515464	Reactome	DDX58, IFIH1	up	lung
Attenuation phase	AT1	11.9917	5.33345e-05	0.0538095	Reactome	HSP90AA1, HSP90AB1, HSPH1, PTGES3	up	lung
TRAF6 mediated IRF7 activation	AT1	5.3756	5.61892e-05	0.00515464	Reactome	DDX58, IFIH1	up	lung
HSF1 activation	AT1	10.7512	5.63138e-05	0.0538095	Reactome	HSP90AA1, HSP90AB1, HSPH1, PTGES3	up	lung
Signaling by KIT in disease	AT1	15.5892	6.66551e-05	0.0489701	Reactome	LYN, SOS1, STAT1, STAT3	up	lung
Signaling by phosphorylated juxtamembrane, extracellular and kinase domain KIT mutants	AT1	15.5892	6.66551e-05	0.0489701	Reactome	LYN, SOS1, STAT1, STAT3	up	lung
Inactivation of CSF3 (G-CSF) signaling	AT1	10.1669	6.66551e-05	0.0374419	Reactome	LYN, STAT1, STAT3	up	lung
Growth hormone receptor signaling	AT1	9.74328	6.66551e-05	0.0431186	Reactome	LYN, STAT1, STAT3	up	lung
Pre-NOTCH Transcription and Translation	AT1	5.84597	7.04813e-05	0.01	Reactome	ELF3, MAML2, RUNX1	up	lung
Laminin interactions	AT1	6.77793	7.77831e-05	0.00502513	Reactome	ITGA2, ITGAV	up	lung
Negative regulators of DDX58/IFIH1 signaling	AT1	4.45407	8.0433e-05	0.00515464	Reactome	DDX58, IFIH1	up	lung
Signaling by CSF3 (G-CSF)	AT1	8.35138	8.62258e-05	0.0316777	Reactome	LYN, STAT1, STAT3	up	lung
PKMTs methylate histone lysines	AT1	5.99586	9.17446e-05	0.00523618	Reactome	ASH1L, KMT2A, KMT2C	up	lung
Ovarian tumor domain proteases	AT1	5.99586	9.35281e-05	0.00515464	Reactome	DDX58, IFIH1, NOD1	up	lung
Processing of SMDT1	AT1	10.3928	0.000110032	0.00515478	Reactome	MCU, MICU1	up	lung
HSP90 chaperone cycle for steroid hormone receptors (SHR) in the presence of ligand	AT1	8.20487	0.000110134	0.0476131	Reactome	FKBP5, HSP90AA1, HSP90AB1, PTGES3	up	lung
Cellular response to heat stress	AT1	4.01785	0.000110134	0.028082	Reactome	CAMK2D, HSP90AA1, HSP90AB1, HSPH1, PTGES3	up	lung
Pre-NOTCH Expression and Processing	AT1	4.33035	0.000121009	0.01	Reactome	ELF3, MAML2, RUNX1	up	lung
Signaling by NOTCH1	AT1	3.15998	0.000154934	0.00571429	Reactome	ADAM10, MAML2, NBEA	up	lung
Initiation of Nuclear Envelope (NE) Reformation	AT1	8.20487	0.000175628	0.00529101	Reactome	ANKLE2, KPNB1	up	lung
Mitochondrial calcium ion transport	AT1	7.08602	0.000185804	0.00515478	Reactome	MCU, MICU1	up	lung
DAP12 interactions	AT1	5.70338	0.000255382	0.00767063	Reactome	B2M, PLCG2, SOS1	up	lung
Signaling by SCF-KIT	AT1	7.25081	0.000269705	0.0209447	Reactome	LYN, SOS1, STAT1, STAT3	up	lung
BIOCARTA_PRION_PATHWAY	AT2	23.234	0.000184242	0.025	BioCarta	DNAJB1, DNAJB6, HSPA5	up	lung
BIOCARTA_RAN_PATHWAY	AT2	18.5872	0.000259211	0.0052027	BioCarta	RANBP2	up	lung
BIOCARTA_RANBP2_PATHWAY	AT2	8.44872	0.000474783	0.0052027	BioCarta	RANBP2	up	lung
BIOCARTA_P35ALZHEIMERS_PATHWAY	AT2	11.617	0.000967099	0.005	BioCarta	APP	up	lung
endoplasmic reticulum lumen	AT2	3.85772	2.8161e-06	0.00511539	GO-All	APP, B2M, C3, SERPINH1, PDIA3, HSPA5, NUCB1, P4HA1, HSP90B1, TSPAN5, PDIA6	up	lung
chaperone complex	AT2	21.8673	4.7279e-05	0.0100503	GO-All	HSPA8, BAG3, PTGES3, STIP1	up	lung
chaperone binding	AT2	9.78273	4.75167e-05	0.035	GO-All	DNAJA1, HSPA5, HSPA8, HSPD1, DNAJB1, BAG3, DNAJB6, DNAJA4	up	lung
protein-disulfide reductase activity	AT2	12.3915	5.43768e-05	0.005	GO-All	PDIA3, PDIA6	up	lung
histone H4-K5 acetylation	AT2	12.3915	5.54113e-05	0.005	GO-All	PHF20, KANSL1	up	lung
histone H4-K8 acetylation	AT2	12.3915	5.54113e-05	0.005	GO-All	PHF20, KANSL1	up	lung
histone acetyltransferase complex	AT2	10.3262	5.89551e-05	0.005	GO-All	PHF20, KANSL1	up	lung
histone H4-K16 acetylation	AT2	9.78273	5.89551e-05	0.01	GO-All	PHF20, KANSL1	up	lung
protein folding in endoplasmic reticulum	AT2	30.9786	8.86765e-05	0.017732	GO-All	PDIA3, HSPA5, HSP90B1	up	lung
hippo signaling	AT2	11.617	9.09534e-05	0.00501256	GO-All	TEAD1, WWTR1	up	lung
MLL1 complex	AT2	6.88414	0.000142133	0.01	GO-All	PHF20, KANSL1	up	lung
unfolded protein binding	AT2	12.5106	0.000197432	0.035	GO-All	HSPA5, HSPA8, HSPD1, DNAJB1, DNAJB6, PTGES3, DNAJA4	up	lung
transcription coactivator activity	AT2	3.11517	0.00022154	0.005	GO-All	NUP98, NCOA3, MED13, WWTR1, MAML2, MTDH	up	lung
chaperone-mediated protein complex assembly	AT2	25.8155	0.00032981	0.0353544	GO-All	HSPA4, HSP90AA1, HSP90AB1, HSPD1, PTGES3	up	lung
adherens junction	AT2	9.29359	0.000332004	0.005	GO-All	CDH1, MYO1E, TJP1, VCL, SNAP23, SORBS1	up	lung
calcium-dependent phospholipid binding	AT2	12.1221	0.000430642	0.005	GO-All	ANXA1, ANXA2, MCTP2	up	lung
endoplasmic reticulum-Golgi intermediate compartment	AT2	9.48325	0.000544392	0.00511539	GO-All	SERPINH1, GOLGB1, HSPA5, NUCB1, PDIA6	up	lung
protein refolding	AT2	26.5531	0.000674272	0.02	GO-All	HSPA8, HSP90AA1, HSPD1, DNAJA4	up	lung
ATPase activator activity	AT2	19.5655	0.000739704	0.00501256	GO-All	DNAJA1, DNAJB1, DNAJB6, DNAJC1	up	lung
nuclear pore	AT2	5.80849	0.000803366	0.00502513	GO-All	NUP98, RANBP2	up	lung
actin cytoskeleton	AT2	3.69631	0.000938105	0.005	GO-All	CDH1, SVIL, LIMA1, CLIC5, BAIAP2L1, ARHGAP21, AHNAK	up	lung
Protein processing in endoplasmic reticulum	AT2	8.0315	2.2206e-07	0.0588252	KEGG	HSPA5, DNAJC1, HSP90B1, PDIA3, SEC24D, PDIA6, HSPA8, DNAJA1, DNAJB1, HSP90AA1, HSP90AB1, HSPH1, HSPA4L, MAP3K5	up	lung
Lipid and atherosclerosis	AT2	4.77708	2.00064e-05	0.042782	KEGG	ICAM1, HSPD1, HSPA8, HSPA4, HSP90AA1, HSP90AB1, HSP90B1, MIB1, LYN, HSPA5, MAP3K5	up	lung
Hippo signaling pathway - multiple species	AT2	6.63828	3.41053e-05	0.00502513	KEGG	WWTR1, TEAD1	up	lung
Endometrial cancer	AT2	3.20469	6.47716e-05	0.0101523	KEGG	CDH1, CTNNA1	up	lung
Pathogenic Escherichia coli infection	AT2	2.87431	8.1527e-05	0.005	KEGG	MYO1E, MYO10, BAIAP2L1, RAB1A, SEC24D, TJP1	up	lung
Hippo signaling pathway	AT2	2.46188	0.000145306	0.0201005	KEGG	WWTR1, CDH1, TEAD1, CTNNA1	up	lung
Phosphatidylinositol signaling system	AT2	2.96604	0.000247922	0.00502513	KEGG	PIP5K1A, PIK3C2A, PLCG2	up	lung
Fc gamma R-mediated phagocytosis	AT2	3.95472	0.000247922	0.00502513	KEGG	LYN, PLCG2, PIP5K1A, MYO10	up	lung
Antigen processing and presentation	AT2	10.0471	0.000356918	0.0262512	KEGG	HSPA8, HSPA4, HSP90AA1, HSP90AB1, HSPA5, B2M, PDIA3, LGMN	up	lung
Adherens junction	AT2	7.0406	0.000504881	0.0255162	KEGG	SORBS1, VCL, TJP1, CDH1, CTNNA1	up	lung
Bacterial invasion of epithelial cells	AT2	4.04069	0.000541608	0.0150377	KEGG	CDH1, CTNNA1, VCL	up	lung
Phospholipase D signaling pathway	AT2	1.28187	0.000610368	0.00502513	KEGG	PLCG2, PIP5K1A	up	lung
Notch signaling pathway	AT2	3.37949	0.000796696	0.00502513	KEGG	NUMB, MAML2	up	lung
Cellular response to heat stress	AT2	13.4134	1.6667e-07	0.0952261	Reactome	BAG3, DNAJB1, DNAJB6, HSP90AA1, HSP90AB1, HSPA4, HSPA4L, HSPA5, HSPA8, HSPH1, NUP98, PTGES3, RANBP2, SERPINH1	up	lung
Attenuation phase	AT2	28.5957	2.48246e-07	0.0552625	Reactome	DNAJB1, DNAJB6, HSP90AA1, HSP90AB1, HSPA8, HSPH1, PTGES3, SERPINH1	up	lung
HSP90 chaperone cycle for steroid hormone receptors (SHR) in the presence of ligand	AT2	19.5655	5.99812e-07	0.048798	Reactome	DNAJA1, DNAJA4, DNAJB1, HSP90AA1, HSP90AB1, HSPA8, PTGES3, STIP1	up	lung
HSF1-dependent transactivation	AT2	20.6524	6.23257e-07	0.0551243	Reactome	DNAJB1, DNAJB6, HSP90AA1, HSP90AB1, HSPA8, HSPH1, PTGES3, SERPINH1	up	lung
RUNX3 regulates YAP1-mediated transcription	AT2	23.234	3.45705e-06	0.00511673	Reactome	TEAD1, WWTR1	up	lung
Regulation of HSF1-mediated heat shock response	AT2	12.9404	1.05562e-05	0.0651508	Reactome	BAG3, DNAJB1, DNAJB6, HSPA4, HSPA4L, HSPA5, HSPA8, HSPH1, NUP98, RANBP2, SERPINH1	up	lung
YAP1- and WWTR1 (TAZ)-stimulated gene expression	AT2	12.3915	1.40273e-05	0.00511673	Reactome	TEAD1, WWTR1	up	lung
Defective TPR may confer susceptibility towards thyroid papillary carcinoma (TPC)	AT2	6.19573	1.76996e-05	0.0133991	Reactome	NUP98, RANBP2	up	lung
Regulation of Glucokinase by Glucokinase Regulatory Protein	AT2	6.19573	1.76996e-05	0.0133991	Reactome	NUP98, RANBP2	up	lung
Transport of Ribonucleoproteins into the Host Nucleus	AT2	6.19573	1.76996e-05	0.0133991	Reactome	NUP98, RANBP2	up	lung
NEP/NS2 Interacts with the Cellular Export Machinery	AT2	5.99586	1.76996e-05	0.0133991	Reactome	NUP98, RANBP2	up	lung
Export of Viral Ribonucleoproteins from Nucleus	AT2	5.80849	1.76996e-05	0.0133991	Reactome	NUP98, RANBP2	up	lung
Nuclear import of Rev protein	AT2	5.80849	1.76996e-05	0.0133991	Reactome	NUP98, RANBP2	up	lung
Nuclear Pore Complex (NPC) Disassembly	AT2	5.46682	1.76996e-05	0.0133991	Reactome	NUP98, RANBP2	up	lung
Rev-mediated nuclear export of HIV RNA	AT2	5.46682	1.76996e-05	0.0133991	Reactome	NUP98, RANBP2	up	lung
Interactions of Rev with host cellular proteins	AT2	5.16311	1.96049e-05	0.0133991	Reactome	NUP98, RANBP2	up	lung
Vpr-mediated nuclear import of PICs	AT2	4.89136	2.02624e-05	0.0133991	Reactome	NUP98, RANBP2	up	lung
NS1 Mediated Effects on Host Pathways	AT2	4.76594	2.04749e-05	0.0133991	Reactome	NUP98, RANBP2	up	lung
Interactions of Vpr with host cellular proteins	AT2	4.53346	2.04749e-05	0.0133991	Reactome	NUP98, RANBP2	up	lung
Viral Messenger RNA Synthesis	AT2	4.42552	2.0997e-05	0.0133991	Reactome	NUP98, RANBP2	up	lung
Transcriptional regulation by small RNAs	AT2	4.04069	2.42804e-05	0.0133991	Reactome	NUP98, RANBP2	up	lung
Assembly Of The HIV Virion	AT2	7.74466	2.59778e-05	0.00502513	Reactome	UBAP1, UBC	up	lung
Chaperone Mediated Autophagy	AT2	17.7021	2.7307e-05	0.0736924	Reactome	HSP90AA1, HSP90AB1, HSPA8, UBC	up	lung
Potential therapeutics for SARS	AT2	4.64679	2.81401e-05	0.0167598	Reactome	ARID4B, HSP90AA1, HSP90AB1, PTGES3	up	lung
Metabolism of non-coding RNA	AT2	3.64454	2.9588e-05	0.0133991	Reactome	NUP98, RANBP2	up	lung
snRNP Assembly	AT2	3.64454	2.9588e-05	0.0133991	Reactome	NUP98, RANBP2	up	lung
tRNA processing in the nucleus	AT2	3.37949	3.46847e-05	0.0133991	Reactome	NUP98, RANBP2	up	lung
Endosomal Sorting Complex Required For Transport (ESCRT)	AT2	5.99586	4.19642e-05	0.00502513	Reactome	UBAP1, UBC	up	lung
Budding and maturation of HIV virion	AT2	5.16311	4.57448e-05	0.00502513	Reactome	UBAP1, UBC	up	lung
HSF1 activation	AT2	22.4328	6.86798e-05	0.048798	Reactome	DNAJB1, DNAJB6, HSP90AA1, HSP90AB1, HSPH1, PTGES3, SERPINH1	up	lung
protein serine/threonine kinase activity	b cell	4.99071	0.000414235	0.005	GO-All	RPS6KA2, TTN, DAPK2, LRRK2	down	lung
transcription coactivator activity	b cell	5.20678	0.00075917	0.005	GO-All	DDX17, NUPR1, MAML2	down	lung
adherens junction	b cell	15.5336	0.000775206	0.005	GO-All	BMPR2, PTPRM, MAGI1	down	lung
BMP receptor activity	b cell	62.1343	0.000884649	0.005	GO-All	BMPR2	down	lung
mitral valve morphogenesis	b cell	51.7786	0.000884649	0.005	GO-All	BMPR2	down	lung
pharyngeal arch artery morphogenesis	b cell	44.3816	0.000884649	0.005	GO-All	BMPR2	down	lung
Transcriptional misregulation in cancer	b cell	7.22492	8.25777e-05	0.005	KEGG	ZBTB16, JMJD1C, NUPR1, MET	down	lung
RHOV GTPase cycle	b cell	33.5861	0.000189794	0.0176923	Reactome	DST, PEAK1, SPTBN1, TPM4	down	lung
RHOC GTPase cycle	b cell	8.75131	0.000251651	0.005	Reactome	ARHGAP26, DLC1	down	lung
MET interacts with TNS proteins	b cell	62.1343	0.000479749	0.005	Reactome	MET	down	lung
PTK6 Regulates Proteins Involved in RNA Processing	b cell	62.1343	0.000479749	0.01	Reactome	KHDRBS2	down	lung
RHOU GTPase cycle	b cell	31.0671	0.000648233	0.0328846	Reactome	DST, MYO6, PEAK1, SPTBN1	down	lung
Signaling by TGFB family members	b cell	6.0916	0.000755178	0.005	Reactome	BMPR2, NEDD4L	down	lung
BIOCARTA_MET_PATHWAY	basal cell	11.1067	9.05276e-07	0.0795174	BioCarta	DOCK1, FOS, GAB1, MAPK8, MET, PTEN, PTEN	down	lung
BIOCARTA_MAPK_PATHWAY	basal cell	2.26248	1.03866e-05	0.00634927	BioCarta	FOS, MAPK10, MAPK8	down	lung
BIOCARTA_IGF1MTOR_PATHWAY	basal cell	6.43022	2.12521e-05	0.0183502	BioCarta	IGF1R, PTEN, PTEN	down	lung
BIOCARTA_HDAC_PATHWAY	basal cell	4.88697	3.22529e-05	0.00627015	BioCarta	IGF1R, INSR	down	lung
BIOCARTA_BCR_PATHWAY	basal cell	5.55337	4.6524e-05	0.0253971	BioCarta	FOS, MAPK8, NFATC3	down	lung
BIOCARTA_TGFB_PATHWAY	basal cell	6.43022	4.69557e-05	0.0385952	BioCarta	CREBBP, SMAD2	down	lung
BIOCARTA_FCER1_PATHWAY	basal cell	4.69901	5.04538e-05	0.0247064	BioCarta	FOS, MAPK8, NFATC3	down	lung
BIOCARTA_TCR_PATHWAY	basal cell	4.16503	5.38295e-05	0.0247064	BioCarta	FOS, MAPK8, NFATC3	down	lung
BIOCARTA_INSULIN_PATHWAY	basal cell	8.72673	8.57006e-05	0.0340913	BioCarta	FOS, INSR, MAPK8	down	lung
BIOCARTA_RHO_PATHWAY	basal cell	8.72673	9.4817e-05	0.00645269	BioCarta	ARHGEF1, BAIAP2, PIP5K1B	down	lung
BIOCARTA_ETS_PATHWAY	basal cell	10.7801	0.000297321	0.0156459	BioCarta	ETS2, FOS, NCOR2	down	lung
BIOCARTA_CARM_ER_PATHWAY	basal cell	4.88697	0.000375123	0.0367388	BioCarta	CREBBP, NCOR2	down	lung
BIOCARTA_DSP_PATHWAY	basal cell	13.5749	0.000488079	0.0125403	BioCarta	DUSP1, MAPK8	down	lung
BIOCARTA_PPARA_PATHWAY	basal cell	4.69901	0.000662611	0.0208705	BioCarta	CREBBP, DUSP1, HSD17B4, NCOR2	down	lung
BIOCARTA_PELP1_PATHWAY	basal cell	10.1812	0.000662611	0.0122334	BioCarta	CREBBP	down	lung
BIOCARTA_RANKL_PATHWAY	basal cell	8.72673	0.000775823	0.0183502	BioCarta	FOS, MAPK8	down	lung
BIOCARTA_RARRXR_PATHWAY	basal cell	8.72673	0.000854479	0.00621118	BioCarta	NCOR2	down	lung
BIOCARTA_IGF1_PATHWAY	basal cell	8.72673	0.000861303	0.0519437	BioCarta	FOS, IGF1R, MAPK8	down	lung
BIOCARTA_CCR5_PATHWAY	basal cell	7.18672	0.000861303	0.0183502	BioCarta	FOS, MAPK8	down	lung
BIOCARTA_EPO_PATHWAY	basal cell	6.43022	0.000861303	0.0278648	BioCarta	FOS, MAPK8	down	lung
BIOCARTA_ARENRF2_PATHWAY	basal cell	6.10871	0.000861303	0.0187529	BioCarta	FOS, MAPK8	down	lung
BIOCARTA_NGF_PATHWAY	basal cell	6.10871	0.000861303	0.0278648	BioCarta	FOS, MAPK8	down	lung
BIOCARTA_IL2_PATHWAY	basal cell	5.55337	0.000861303	0.0278648	BioCarta	FOS, MAPK8	down	lung
BIOCARTA_GLEEVEC_PATHWAY	basal cell	5.31192	0.000872302	0.0278648	BioCarta	FOS, MAPK8	down	lung
BIOCARTA_TOLL_PATHWAY	basal cell	4.88697	0.000958278	0.0183502	BioCarta	FOS, MAPK8	down	lung
protein autophosphorylation	basal cell	3.44153	3.82866e-05	0.00621142	GO-All	DAPK1, ERBB4, FGFR2, IGF1R, INSR, CDKL5, DAPK2, LRRK2	down	lung
phosphatidylinositol 3-kinase binding	basal cell	12.2174	3.82866e-05	0.00609779	GO-All	IGF1R, INSR	down	lung
protein tyrosine kinase activity	basal cell	5.00714	4.52771e-05	0.0243912	GO-All	ERBB4, IGF1R, INSR, MET, TTN	down	lung
regulation of DNA-binding transcription factor activity	basal cell	7.18672	0.00012485	0.00609779	GO-All	MAPK8, MAPK10	down	lung
Fc-epsilon receptor signaling pathway	basal cell	5.81782	0.00012485	0.00609779	GO-All	MAPK8, MAPK10	down	lung
cellular response to cadmium ion	basal cell	5.55337	0.00012485	0.00609779	GO-All	FOS, MAPK8	down	lung
JNK cascade	basal cell	7.33045	0.000139761	0.00609779	GO-All	MAPK8, MAPK10, LRRK2	down	lung
cellular response to reactive oxygen species	basal cell	4.2129	0.000177483	0.00609779	GO-All	FOS, MAPK8	down	lung
clathrin coat assembly	basal cell	12.2174	0.000236395	0.00609779	GO-All	HIP1, FCHO2	down	lung
cellular senescence	basal cell	3.49069	0.000264592	0.00609779	GO-All	MAPK8, MAPK10	down	lung
cell-cell junction	basal cell	4.11163	0.000272053	0.00611672	GO-All	GAB1, PRKCZ, MAGI1, SDCCAG8, CADM1, JAM3, OCLN	down	lung
positive regulation of glucose import	basal cell	5.31192	0.000281385	0.00609779	GO-All	INSR, OCLN	down	lung
cell junction	basal cell	1.59705	0.000431828	0.00618132	GO-All	PRKCZ, MAGI1, MAGI3, OCLN	down	lung
centriolar satellite	basal cell	3.70225	0.000655854	0.0121212	GO-All	PCM1, OFD1, RBM39, ODF2L, FNIP2, CCDC14	down	lung
insulin receptor signaling pathway	basal cell	7.40449	0.00069135	0.0126603	GO-All	GAB1, IGF1R, INSR, BAIAP2	down	lung
positive regulation of receptor internalization	basal cell	11.6356	0.000845792	0.0121956	GO-All	ARRB1, INSR, TBC1D5, MAGI2	down	lung
MAPK signaling pathway	basal cell	2.72898	8.04944e-10	0.0906035	KEGG	CACNA2D2, ERBB4, FGFR2, INSR, IGF1R, MET, FOS, ARRB1, MAPK8, MAPK10, NFATC3, AKT3, DUSP1	down	lung
Th1 and Th2 cell differentiation	basal cell	3.35643	2.28367e-08	0.0185185	KEGG	MAML3, NFATC3, FOS, MAPK8, MAPK10	down	lung
T cell receptor signaling pathway	basal cell	3.02411	2.58913e-08	0.0184056	KEGG	NFATC3, FOS, MAPK8, MAPK10, AKT3	down	lung
Th17 cell differentiation	basal cell	3.39373	2.72979e-08	0.0308642	KEGG	SMAD2, RORA, NFATC3, FOS, MAPK8, MAPK10	down	lung
Relaxin signaling pathway	basal cell	4.32901	4.72426e-08	0.0674872	KEGG	GNG7, PRKCZ, AKT3, SMAD2, COL4A3, MAPK8, MAPK10, FOS, ARRB1	down	lung
Dopaminergic synapse	basal cell	3.23947	4.72426e-08	0.0181825	KEGG	FOS, MAPK8, MAPK10, GNG7, ARRB1, AKT3, MAOA	down	lung
Yersinia infection	basal cell	4.07247	4.72426e-08	0.037037	KEGG	DOCK1, PIP5K1B, BAIAP2, ARHGEF1, MAPK8, MAPK10, FOS, AKT3, NFATC3	down	lung
Fluid shear stress and atherosclerosis	basal cell	3.09862	4.72426e-08	0.0298638	KEGG	GSTA4, AKT3, DUSP1, MAPK8, MAPK10, FOS, PRKCZ	down	lung
Hepatitis B	basal cell	2.27654	9.14039e-08	0.0314577	KEGG	MAPK8, MAPK10, CREBBP, AKT3, NFATC3, FOS	down	lung
Kaposi sarcoma-associated herpesvirus infection	basal cell	2.21559	2.04772e-07	0.0314577	KEGG	CREBBP, GNG7, FOS, AKT3, MAPK8, MAPK10, NFATC3	down	lung
Human immunodeficiency virus 1 infection	basal cell	1.79668	2.45888e-07	0.0123457	KEGG	AKT3, FOS, NFATC3, GNG7, MAPK8, MAPK10	down	lung
Human T-cell leukemia virus 1 infection	basal cell	3.0683	2.80006e-07	0.0617284	KEGG	NFATC3, CCND3, AKT3, PTEN, MAPK8, MAPK10, SMAD2, ETS2, FOS, EGR1, CREBBP	down	lung
Lipid and atherosclerosis	basal cell	2.28363	2.80006e-07	0.0237441	KEGG	ARHGEF1, AKT3, MAPK8, MAPK10, CYP2B6, FOS, ABCA1, NFATC3	down	lung
Prolactin signaling pathway	basal cell	3.49069	2.80006e-07	0.0245408	KEGG	AKT3, FOS, MAPK8, MAPK10	down	lung
Ras signaling pathway	basal cell	2.71498	3.22137e-07	0.0654971	KEGG	FGFR2, INSR, IGF1R, MET, GAB1, GNG7, AKT3, ETS2, MAPK8, MAPK10	down	lung
Pertussis	basal cell	4.82266	3.65277e-07	0.0246914	KEGG	C4BPA, MAPK8, MAPK10, FOS, SFTPA1, SFTPA2	down	lung
Autophagy - animal	basal cell	4.83423	3.91983e-07	0.0773837	KEGG	IGF1R, AKT3, PTEN, RB1CC1, ATG2B, MAPK8, MAPK10, DAPK1, DAPK2, ATG10, CFLAR	down	lung
Colorectal cancer	basal cell	3.55157	5.65767e-07	0.0368112	KEGG	AKT3, FOS, MAPK8, MAPK10, SMAD2	down	lung
IL-17 signaling pathway	basal cell	2.68515	6.69561e-07	0.0184056	KEGG	FOS, FOSB, MAPK8, MAPK10	down	lung
Choline metabolism in cancer	basal cell	3.85813	7.52682e-07	0.0188746	KEGG	MAPK8, MAPK10, AKT3, PIP5K1B, SLC22A3, FOS	down	lung
C-type lectin receptor signaling pathway	basal cell	2.41929	9.03083e-07	0.0120847	KEGG	NFATC3, MAPK8, MAPK10, AKT3	down	lung
Chagas disease	basal cell	3.59336	9.03083e-07	0.0302118	KEGG	MAPK8, MAPK10, FOS, AKT3, SMAD2, CFLAR	down	lung
Toll-like receptor signaling pathway	basal cell	2.3495	9.30279e-07	0.00609756	KEGG	AKT3, MAPK8, MAPK10, FOS	down	lung
TNF signaling pathway	basal cell	2.75167	1.15511e-06	0.0303954	KEGG	MAPK8, MAPK10, FOS, CFLAR, AKT3	down	lung
Growth hormone synthesis, secretion and action	basal cell	2.56668	1.46279e-06	0.0368112	KEGG	CREBBP, FOS, AKT3, MAPK8, MAPK10	down	lung
Osteoclast differentiation	basal cell	2.46319	1.65462e-06	0.0181825	KEGG	AKT3, MAPK8, MAPK10, FOS, FOSB	down	lung
Apoptosis	basal cell	3.16748	2.23604e-06	0.0271815	KEGG	CFLAR, CTSH, MAPK8, MAPK10, FOS, PTPN13, AKT3	down	lung
Measles	basal cell	2.2133	2.34518e-06	0.0122704	KEGG	MAPK8, MAPK10, FOS, CCND3, AKT3	down	lung
Apoptosis - multiple species	basal cell	4.07247	2.34518e-06	0.0121582	KEGG	MAPK8, MAPK10	down	lung
Hepatocellular carcinoma	basal cell	2.54529	2.85735e-06	0.0570175	KEGG	IGF1R, PTEN, AKT3, SMAD2, GSTA4, MET, GAB1	down	lung
Rap1 signaling pathway	basal cell	2.97986	2.85735e-06	0.0656139	KEGG	FGFR2, INSR, IGF1R, MET, MAGI1, MAGI2, MAGI3, SIPA1L3, PRKCZ, AKT3	down	lung
Central carbon metabolism in cancer	basal cell	3.54128	2.85735e-06	0.0362541	KEGG	MET, FGFR2, PTEN, AKT3	down	lung
Proteoglycans in cancer	basal cell	2.10645	2.85735e-06	0.0703441	KEGG	ARHGEF1, GAB1, AKT3, IGF1R, ERBB4, MET, SMAD2	down	lung
Melanoma	basal cell	3.39373	2.85735e-06	0.0524596	KEGG	MET, IGF1R, AKT3, PTEN	down	lung
Negative regulation of the PI3K/AKT network	basal cell	4.32475	1.24166e-10	0.0543812	Reactome	AKT3, ERBB4, FGFR2, GAB1, INSR, MET, PIP5K1B, PTEN	down	lung
Activation of the AP-1 family of transcription factors	basal cell	18.3261	5.36458e-09	0.0248486	Reactome	FOS, MAPK10, MAPK8	down	lung
PI3K/AKT Signaling in Cancer	basal cell	4.07247	6.60907e-09	0.0553851	Reactome	AKT3, ERBB4, FGFR2, GAB1, MET, PTEN, RICTOR	down	lung
PI5P, PP2A and IER3 Regulate PI3K/AKT Signaling	basal cell	3.45776	6.60907e-09	0.0425567	Reactome	ERBB4, FGFR2, GAB1, INSR, MET, PIP5K1B	down	lung
PIP3 activates AKT signaling	basal cell	2.80612	2.07854e-08	0.0543812	Reactome	AKT3, EGR1, ERBB4, FGFR2, GAB1, INSR, MET, PIP5K1B, PTEN, RICTOR, TNRC6A, TNRC6B, VAPA	down	lung
Constitutive Signaling by Aberrant PI3K in Cancer	basal cell	3.13267	1.53047e-07	0.0425567	Reactome	ERBB4, FGFR2, GAB1, MET	down	lung
Chromatin modifying enzymes	basal cell	2.73524	2.43175e-07	0.0246156	Reactome	CREBBP, KANSL3, KDM4B, KDM6A, MBIP, NCOR2, OGT, PRDM16, SMYD3	down	lung
Chromatin organization	basal cell	2.73524	2.43175e-07	0.0246156	Reactome	CREBBP, KANSL3, KDM4B, KDM6A, MBIP, NCOR2, OGT, PRDM16, SMYD3	down	lung
MAPK targets/ Nuclear events mediated by MAP kinases	basal cell	5.91165	4.00346e-07	0.0121591	Reactome	FOS, MAPK10, MAPK8	down	lung
MET activates PI3K/AKT signaling	basal cell	20.3624	8.08354e-07	0.0422965	Reactome	GAB1, MET	down	lung
Fc epsilon receptor (FCERI) signaling	basal cell	1.45445	2.0078e-06	0.0061539	Reactome	FOS, MAPK10, MAPK8, NFATC3	down	lung
IRS-related events triggered by IGF1R	basal cell	3.52425	3.13087e-06	0.0181271	Reactome	FGFR2, GAB1, IGF1R	down	lung
IGF1R signaling cascade	basal cell	3.45776	3.13087e-06	0.0181271	Reactome	FGFR2, GAB1, IGF1R	down	lung
Insulin receptor signalling cascade	basal cell	3.39373	3.13087e-06	0.0184617	Reactome	FGFR2, GAB1, INSR	down	lung
Signaling by Type 1 Insulin-like Growth Factor 1 Receptor (IGF1R)	basal cell	3.39373	3.13087e-06	0.0181271	Reactome	FGFR2, GAB1, IGF1R	down	lung
MAP kinase activation	basal cell	2.90891	3.22929e-06	0.0061539	Reactome	FOS, MAPK10, MAPK8	down	lung
Oxidative Stress Induced Senescence	basal cell	5.55337	3.22929e-06	0.0401889	Reactome	FOS, MAPK10, MAPK8, MDM4, TNRC6A, TNRC6B	down	lung
FCERI mediated MAPK activation	basal cell	2.73524	3.22929e-06	0.0061539	Reactome	FOS, MAPK10, MAPK8	down	lung
Interleukin-17 signaling	basal cell	2.61802	3.30932e-06	0.0061539	Reactome	FOS, MAPK10, MAPK8	down	lung
MyD88 cascade initiated on plasma membrane	basal cell	2.18168	4.66211e-06	0.0121591	Reactome	FOS, MAPK10, MAPK8	down	lung
Toll Like Receptor 10 (TLR10) Cascade	basal cell	2.18168	4.66211e-06	0.0121591	Reactome	FOS, MAPK10, MAPK8	down	lung
Toll Like Receptor 5 (TLR5) Cascade	basal cell	2.18168	4.66211e-06	0.0121591	Reactome	FOS, MAPK10, MAPK8	down	lung
TRAF6 mediated induction of NFkB and MAP kinases upon TLR7/8 or 9 activation	basal cell	2.05912	4.66211e-06	0.0121591	Reactome	FOS, MAPK10, MAPK8	down	lung
MyD88 dependent cascade initiated on endosome	basal cell	2.03624	4.66211e-06	0.0121591	Reactome	FOS, MAPK10, MAPK8	down	lung
Toll Like Receptor 7/8 (TLR7/8) Cascade	basal cell	2.01386	4.66211e-06	0.0121591	Reactome	FOS, MAPK10, MAPK8	down	lung
Toll Like Receptor 3 (TLR3) Cascade	basal cell	1.97055	4.66211e-06	0.0121591	Reactome	FOS, MAPK10, MAPK8	down	lung
JNK (c-Jun kinases) phosphorylation and activation mediated by activated human TAK1	basal cell	6.78745	4.66211e-06	0.0061539	Reactome	MAPK10, MAPK8	down	lung
Toll Like Receptor 9 (TLR9) Cascade	basal cell	1.94959	4.66211e-06	0.0121591	Reactome	FOS, MAPK10, MAPK8	down	lung
MyD88-independent TLR4 cascade	basal cell	1.88929	4.66211e-06	0.0121591	Reactome	FOS, MAPK10, MAPK8	down	lung
TRIF(TICAM1)-mediated TLR4 signaling	basal cell	1.88929	4.66211e-06	0.0121591	Reactome	FOS, MAPK10, MAPK8	down	lung
MyD88:MAL(TIRAP) cascade initiated on plasma membrane	basal cell	1.81447	4.66211e-06	0.0121591	Reactome	FOS, MAPK10, MAPK8	down	lung
Toll Like Receptor 2 (TLR2) Cascade	basal cell	1.81447	4.66211e-06	0.0121591	Reactome	FOS, MAPK10, MAPK8	down	lung
Toll Like Receptor TLR1:TLR2 Cascade	basal cell	1.81447	4.66211e-06	0.0121591	Reactome	FOS, MAPK10, MAPK8	down	lung
Toll Like Receptor TLR6:TLR2 Cascade	basal cell	1.81447	4.66211e-06	0.0121591	Reactome	FOS, MAPK10, MAPK8	down	lung
BIOCARTA_PROTEASOME_PATHWAY	endothelial	9.7763	6.21709e-20	0.205	BioCarta	PSMA3, PSMA4, PSMA5, PSMA7, PSMB1, PSMB1, PSMB2, PSMB3, PSMB3, PSMB4, PSMB5, PSMB6, PSMB7, RPN1, RPN2	down	lung
BIOCARTA_SM_PATHWAY	endothelial	10.206	3.68964e-08	0.11	BioCarta	SNRPB, SNRPB2, SNRPC, SNRPD1, SNRPD2, SNRPD3, SNRPE, SNRPF, SNRPG, SRSF2	down	lung
BIOCARTA_ERK5_PATHWAY	endothelial	2.04121	0.000108024	0.005	BioCarta	MAPK3, SHC1	down	lung
BIOCARTA_IL3_PATHWAY	endothelial	2.85769	0.000108024	0.0075	BioCarta	FOS, MAPK3, SHC1	down	lung
BIOCARTA_P53_PATHWAY	endothelial	4.46514	0.000116819	0.02	BioCarta	BAX, CCND1, CDKN1A, GADD45A, TIMP3	down	lung
BIOCARTA_UCALPAIN_PATHWAY	endothelial	6.12362	0.000123464	0.035	BioCarta	CAPNS1, ITGB1, RAC1, RHOA, SPTAN1, TLN1	down	lung
BIOCARTA_ECM_PATHWAY	endothelial	5.26416	0.00013454	0.05	BioCarta	GSN, ITGB1, MAPK3, PFN1, RHOA, SHC1, TLN1	down	lung
BIOCARTA_SPRY_PATHWAY	endothelial	1.68099	0.000151393	0.005	BioCarta	MAPK3, SHC1	down	lung
BIOCARTA_P27_PATHWAY	endothelial	4.39644	0.000194048	0.035	BioCarta	CDKN1B, RBX1, SKP1, UBE2M	down	lung
BIOCARTA_ARENRF2_PATHWAY	endothelial	2.14327	0.000215593	0.005	BioCarta	FOS, JUN, MAFF	down	lung
BIOCARTA_IL6_PATHWAY	endothelial	4.76281	0.000380789	0.0425	BioCarta	CEBPB, FOS, IL6, IL6ST, JUN, MAPK3, SHC1	down	lung
BIOCARTA_SUMO_PATHWAY	endothelial	9.52562	0.000396712	0.0525	BioCarta	SUMO1, SUMO2, SUMO3, UBE2I	down	lung
BIOCARTA_41BB_PATHWAY	endothelial	1.5876	0.000416605	0.005	BioCarta	JUN, NFKBIA	down	lung
BIOCARTA_CARDIACEGF_PATHWAY	endothelial	4.76281	0.000455856	0.0275	BioCarta	EDN1, EDNRB, FOS, JUN, MYC, RHOA	down	lung
BIOCARTA_LYM_PATHWAY	endothelial	4.39644	0.000651574	0.005	BioCarta	CD34, ICAM1, ICAM2, ITGB1	down	lung
BIOCARTA_PELP1_PATHWAY	endothelial	2.38141	0.000749357	0.005	BioCarta	MAPK3	down	lung
BIOCARTA_NKCELLS_PATHWAY	endothelial	3.57211	0.000935223	0.025	BioCarta	B2M, B2M, HLA-A, HLA-A, HLA-A, HLA-A, HLA-A, HLA-A, HLA-A, HLA-A, ITGB1, MAPK3, RAC1	down	lung
BIOCARTA_NFAT_PATHWAY	endothelial	1.68099	0.000938507	0.005	BioCarta	CALM1, CALM3, CALR, EDN1, MAPK3, PRKAR1A	down	lung
BIOCARTA_MTOR_PATHWAY	endothelial	2.72161	0.000944483	0.005	BioCarta	EIF4A2, EIF4G2, PPP2CA, RHEB	down	lung
BIOCARTA_RACCYCD_PATHWAY	endothelial	3.84689	0.000967628	0.065	BioCarta	CCND1, CDKN1A, CDKN1B, MAPK3, NFKBIA, RAC1, RHOA	down	lung
BIOCARTA_SAM68_PATHWAY	endothelial	2.38141	0.000999664	0.005	BioCarta	MAPK3	down	lung
structural constituent of ribosome	endothelial	11.9792	4.18963e-111	0.665	GO-All	RPSA, RPL10A, RPL3, RPL4, RPL5, RPL6, RPL7, RPL7A, RPL8, RPL9, RPL10, RPL11, RPL12, RPL13, RPL15, RPL18, RPL18A, RPL19, RPL21, RPL22, RPL23A, RPL24, RPL27, RPL30, RPL27A, RPL28, RPL29, RPL31, RPL32, RPL34, RPL35A, RPL37, RPL37A, RPL38, RPL39, RPLP0, RPLP1, RPLP2, MRPS12, RPS2, RPS3, RPS3A, RPS4X, RPS5, RPS6, RPS7, RPS8, RPS9, RPS11, RPS12, RPS13, RPS14, RPS15, RPS15A, RPS16, RPS17, RPS18, RPS19, …	down	lung
cytosolic ribosome	endothelial	13.1454	1.83556e-108	0.665	GO-All	RPSA, RPL10A, RPL3, RPL4, RPL5, RPL6, RPL7, RPL7A, RPL8, RPL9, RPL10, RPL11, RPL12, RPL13, RPL15, RPL18, RPL18A, RPL19, RPL21, RPL22, RPL23A, RPL24, RPL27, RPL30, RPL27A, RPL28, RPL29, RPL31, RPL32, RPL34, RPL35A, RPL37, RPL37A, RPL38, RPL39, RPLP0, RPLP1, RPS2, RPS3, RPS3A, RPS4X, RPS5, RPS6, RPS7, RPS8, RPS9, RPS11, RPS12, RPS13, RPS14, RPS15, RPS15A, RPS16, RPS17, RPS18, RPS19, RPS20, RPS21, R…	down	lung
cytosolic small ribosomal subunit	endothelial	12.6074	9.22121e-47	0.53	GO-All	RPSA, RPS2, RPS3, RPS3A, RPS4X, RPS5, RPS6, RPS7, RPS8, RPS9, RPS11, RPS12, RPS13, RPS14, RPS15, RPS15A, RPS16, RPS17, RPS18, RPS19, RPS20, RPS21, RPS23, RPS24, RPS25, RPS26, RPS27, RPS27A, RPS28, RPS29	down	lung
proteasome complex	endothelial	8.63952	1.23642e-46	0.2975	GO-All	PSMA3, PSMA4, PSMA5, PSMA7, PSMB1, PSMB2, PSMB3, PSMB4, PSMB5, PSMB6, PSMB7, PSMB8, PSMB9, PSMC1, PSMC3, PSMC5, PSMC6, PSMD4, PSMD7, PSMD8, PSMD13, PSME1, PSME2, VCP, PSMD6, ADRM1	down	lung
ribonucleoprotein complex	endothelial	5.74644	6.13547e-32	0.6675	GO-All	ACTB, ZFP36L1, DDX5, EEF2, GAPDH, HNRNPA1, HNRNPA2B1, HNRNPAB, HNRNPD, HNRNPH2, HSPA8, ILF2, NCL, NPM1, YBX1, RPL4, RPL5, RPL7, RPL22, RPL27, RPLP0, RPS3, RPS3A, RPS4X, RPS5, RPS6, RPS7, RPS8, RPS9, VIM, ZFP36, PABPN1, SYNCRIP, RPL13A, LARP7, MRPL41, HNRNPA3	down	lung
cytoplasmic translation	endothelial	13.608	1.44186e-27	0.36	GO-All	RPL10A, RPL6, RPL8, RPL11, RPL18, RPL18A, RPL19, RPL24, RPL30, RPL31, RPL32, RPL38, RPL39, RPL41, RPS21, RPS23, RPS26, RPS28, RPS29, RPL36	down	lung
cytosolic large ribosomal subunit	endothelial	12.9895	4.95048e-27	0.39	GO-All	RPL10A, RPL6, RPL8, RPL10, RPL11, RPL18, RPL18A, RPL19, RPL24, RPL30, RPL31, RPL32, RPL37, RPL38, RPL39, RPL41, RPLP0, RPLP1, RPLP2, RPL36	down	lung
polysomal ribosome	endothelial	11.1132	3.21485e-25	0.3775	GO-All	RPL10A, RPL6, RPL7A, RPL8, RPL11, RPL18, RPL18A, RPL19, RPL24, RPL30, RPL31, RPL32, RPL38, RPL39, RPL41, RPS21, RPS23, RPS26, RPS28, RPS29, RPL36	down	lung
catalytic step 2 spliceosome	endothelial	5.31237	3.32406e-24	0.37	GO-All	DDX5, FRG1, HNRNPA1, HNRNPA2B1, HNRNPF, HNRNPK, MAGOH, SNRPB, SNRPB2, SNRPD1, SNRPD2, SNRPD3, SNRPE, SNRPF, SNRPG, RBM8A, SRRM1, SYNCRIP, SLU7, SF3B2, SF3B1, SRRM2, PRPF6, SYF2, LSM3, CWC15, RBM22, LSM2, HNRNPA3	down	lung
proteasome core complex	endothelial	10.9265	3.50212e-24	0.145	GO-All	PSMA3, PSMA4, PSMA5, PSMA7, PSMB1, PSMB2, PSMB3, PSMB4, PSMB5, PSMB6, PSMB7, PSMB8, PSMB9	down	lung
mRNA splicing, via spliceosome	endothelial	5.32016	4.65112e-23	0.215	GO-All	HNRNPA2B1, IK, SNU13, TRA2B, SNRPB, SNRPB2, SNRPC, SNRPD1, SNRPD2, SNRPD3, SNRPE, SNRPF, SNRPG, BUD31, RBM8A, BCAS2, SRSF10, SF3B2, LSM6, SF3B1, SRRM2, LSM5, PRPF6, LSM4, SYF2, LSM3, CWC15, SF3B6, LSM7, LSM8, SMU1, LSM2, SF3B5, PRPF38A, ZMAT2	down	lung
mitochondrial respiratory chain complex I	endothelial	8.11843	7.33713e-21	0.11	GO-All	NDUFA1, NDUFA2, NDUFA3, NDUFA4, NDUFA5, NDUFA6, NDUFA8, NDUFAB1, NDUFB1, NDUFB2, NDUFB3, NDUFB4, NDUFB5, NDUFB6, NDUFB7, NDUFB9, NDUFB10, NDUFC1, NDUFS3, NDUFS5, NDUFS6, NDUFS8, NDUFB11, NDUFA12, NDUFS7	down	lung
mitochondrial large ribosomal subunit	endothelial	5.77033	4.40847e-19	0.04	GO-All	MRPL23, MRPL33, MRPL28, MRPL13, MRPL18, MRPL22, MRPL51, MRPL27, MRPL16, MRPL20, MRPL47, MRPL41, MRPL40, MRPL34, MRPL32, MRPL57, MRPL43, MRPL54, MRPL52, MRPL55, MRPL21	down	lung
U2-type precatalytic spliceosome	endothelial	7.14422	1.13198e-17	0.1775	GO-All	IK, SNU13, SNRPB, SNRPB2, SNRPD1, SNRPD2, SNRPD3, SNRPE, SNRPF, SNRPG, SF3B2, LSM6, SF3B1, SRRM2, LSM5, PRPF6, LSM4, LSM3, LSM7, LSM8, SMU1, LSM2, SF3B5, PRPF38A, ZMAT2	down	lung
rRNA processing	endothelial	5.39785	1.4924e-17	0.3	GO-All	RPL5, RPL7, RPL11, RPL27, RPL35A, RPS6, RPS7, RPS15, RPS16, RPS17, RPS19, RPS24, RPS25, RPS27, RPS28, RPL14, SBDS	down	lung
proteasome core complex, beta-subunit complex	endothelial	11.6905	1.29029e-16	0.105	GO-All	PSMB1, PSMB2, PSMB3, PSMB4, PSMB5, PSMB6, PSMB7, PSMB8, PSMB9	down	lung
mitochondrial respiratory chain complex I assembly	endothelial	6.4438	5.60227e-16	0.08	GO-All	NDUFA1, NDUFA2, NDUFA3, NDUFA5, NDUFA6, NDUFA8, NDUFAB1, NDUFB1, NDUFB2, NDUFB3, NDUFB4, NDUFB5, NDUFB6, NDUFB7, NDUFB9, NDUFB10, NDUFC1, NDUFS3, NDUFS5, NDUFS8, NDUFAF3, NDUFB11, NDUFS7	down	lung
RNA binding	endothelial	3.47343	1.4803e-15	0.475	GO-All	DDX3X, EIF5A, FUS, HNRNPA2B1, HNRNPD, NCL, NPM1, YBX1, PCBP1, PCBP2, RPL9, RPL19, MRPL23, RPL30, RPL34, RPL37, RPL38, RPL39, RPL41, RPS3, RPS14, RPS16, SRSF3, SRSF6, TRA2B, SNRPB, SNRPD3, SNRPF, SRP9, SSB, HSP90B1, SF1, EIF3D, EIF3G, SRSF10, RNPS1, TARDBP, SF3B1, PRPF6, UNC50, CWC15, NOP10, NHP2, SF3B5	down	lung
RNA splicing	endothelial	4.60917	1.33023e-14	0.2325	GO-All	FUS, HNRNPH3, PRMT1, SFPQ, SRSF2, SRSF7, SNRPB, SNRPD1, SNRPD2, SNRPD3, SNRPF, SNRPG, SRRM1, BCAS2, SYNCRIP, RNPS1, SF3B2, LSM6, TARDBP, LSM4	down	lung
U2-type catalytic step 2 spliceosome	endothelial	6.66794	1.42982e-14	0.1125	GO-All	SNRPB, SNRPB2, SNRPD1, SNRPD2, SNRPD3, SNRPE, SNRPF, SNRPG, BUD31, BCAS2, SRRM2, SYF2, CWC15, RBM22	down	lung
ubiquitin protein ligase binding	endothelial	3.20156	4.48551e-14	0.5875	GO-All	ACTG1, SLC25A5, BAG1, CALR, CAMLG, CDKN1A, CLU, DNAJA1, HSPA5, HSPA8, HSP90AB1, JUN, LTBR, SMAD6, NFKBIA, PA2G4, PCBP2, POLR2A, PRKAR1A, PSMA3, RALA, RPL5, RPL11, SUMO2, TCP1, TMBIM6, TPI1, UBE2B, UBE2N, SUMO1, UQCRC1, VCP, YWHAE, YWHAZ, SQSTM1, BCL10, RPL23, BAG5, PRDX6, RBX1, TRIB1, STUB1, TUBA1B, TXNIP, RRAGA, TRIOBP, GABARAPL2, GABARAPL1, FBXO7, UBXN1, UBE2J1, MAP1LC3B, MAP1LC3A, TUBB	down	lung
secretory granule lumen	endothelial	4.04628	7.05016e-14	0.3625	GO-All	APRT, CSTB, CTSH, DDX3X, EEF1A1, EEF2, SERPINB1, FGR, GSN, GSTP1, HMGB1, HSPA8, HSP90AB1, PNP, PGAM1, PKM, PPIA, PSMA5, PSMB1, PSMB7, PSMC3, PSMD7, PSMD13, S100A11, SRP14, DYNLT1, VCP, GMFG, PSMD6, ARPC5, PRDX4, CCT8	down	lung
ficolin-1-rich granule lumen	endothelial	4.37871	1.48197e-13	0.3975	GO-All	ASAH1, CST3, CSTB, CTSB, CTSH, CTSZ, DDX3X, EEF1A1, EEF2, FTH1, GSN, GSTP1, HMGB1, HSPA8, HSP90AB1, ILF2, PNP, PGAM1, PKM, PPIA, PSMA5, PSMB1, PSMB7, PSMC3, PSMD7, PSMD13, SRP14, DYNLT1, VCP, GMFG, PSMD6, ARPC5, ACTR2, PRDX4, CCT8, PDAP1, YPEL5, GSDMD	down	lung
ribosomal small subunit biogenesis	endothelial	8.57306	5.08299e-13	0.25	GO-All	RPS6, RPS7, RPS15, RPS16, RPS17, RPS19, RPS24, RPS25, RPS28	down	lung
U12-type spliceosomal complex	endothelial	7.14422	7.53605e-13	0.1575	GO-All	YBX1, SNRPB, SNRPD1, SNRPD2, SNRPD3, SNRPE, SNRPF, SNRPG, SF3B2, SF3B1, SF3B6, SF3B5	down	lung
proteasome accessory complex	endothelial	6.72397	2.41174e-12	0.16	GO-All	PSMC1, PSMC3, PSMC5, PSMC6, PSMD4, PSMD8, PSMD13, PSMD6	down	lung
spliceosomal complex	endothelial	4.98434	4.20606e-12	0.16	GO-All	HNRNPA1, HNRNPA2B1, HNRNPH3, TRA2B, SNRPB, SNRPB2, SNRPD2, SNRPD3, SNRPF, SNRPG, SF1, BCAS2, SLU7, SF3B2, CWC15	down	lung
postsynaptic density	endothelial	2.85769	9.36442e-12	0.2675	GO-All	FABP5, NTRK2, RHEB, RPL7, RPL8, RPL12, RPL30, RPL38, RPLP0, RPS3, RPS13, RPS14, RPS18, RPS19, RPS25, RPS27, RPL14	down	lung
negative regulation of mRNA splicing, via spliceosome	endothelial	7.69377	1.26648e-11	0.0875	GO-All	C1QBP, SRSF6, SRSF7, SRSF9, SAP18, SRSF10, RNPS1	down	lung
Lsm2-8 complex	endothelial	14.2884	2.40647e-11	0.02	GO-All	LSM6, LSM5, LSM4, LSM3, LSM7, LSM8, LSM2	down	lung
Ribosome	endothelial	8.93027	3.01888e-77	0.6075	KEGG	MRPS10, MRPS12, MRPS15, MRPS18C, MRPS21, RPS2, RPS3, RPS3A, RPS4X, RPS5, RPS6, RPS7, RPS8, RPS9, RPS11, RPS12, RPS13, RPS14, RPS15, RPS15A, RPS16, RPS17, RPS18, RPS19, RPS20, RPS21, RPS23, RPS24, RPS25, RPS26, RPS27, RPS27L, RPS27A, RPS28, RPS29, FAU, RPSA, MRPL13, MRPL16, MRPL18, MRPL20, MRPL21, MRPL22, MRPL23, MRPL27, MRPL28, MRPL32, MRPL33, MRPL34, RPL3, RPL4, RPL5, RPL6, RPL7, RPL7A, RPL8, RP…	down	lung
Coronavirus disease - COVID-19	endothelial	5.529	7.08575e-59	0.5925	KEGG	IL6, CCL2, TNFRSF1A, NFKBIA, IL6ST, RPS2, RPS3, RPS3A, RPS4X, RPS5, RPS6, RPS7, RPS8, RPS9, RPS11, RPS12, RPS13, RPS14, RPS15, RPS15A, RPS16, RPS17, RPS18, RPS19, RPS20, RPS21, RPS23, RPS24, RPS25, RPS26, RPS27, RPS27L, RPS27A, RPS28, RPS29, FAU, RPSA, RPL3, RPL4, RPL5, RPL6, RPL7, RPL7A, RPL8, RPL9, RPL10, RPL10A, RPL11, RPL12, RPL13, RPL13A, RPL14, RPL15, RPL18, RPL18A, RPL19, RPL21, RPL22, RPL…	down	lung
Parkinson disease	endothelial	5.41578	7.38181e-55	0.7325	KEGG	GNAS, GNAI3, GNAI2, UBA52, RPS27A, UBB, UBC, UBE2J1, PSMA4, PSMA7, PSMA5, PSMA3, PSMB6, PSMB7, PSMB3, PSMB2, PSMB5, PSMB1, PSMB4, PSMC1, PSMC6, PSMC3, PSMC5, PSMD6, PSMD7, PSMD13, PSMD4, PSMD8, ADRM1, CALM3, CALM1, HSPA5, XBP1, ATF4, MAOA, NDUFA1, NDUFA2, NDUFA3, NDUFA4, NDUFA5, NDUFA6, NDUFA8, NDUFAB1, NDUFA12, NDUFB1, NDUFB2, NDUFB3, NDUFB4, NDUFB5, NDUFB6, NDUFB7, NDUFB9, NDUFB10, NDUFB11, NDU…	down	lung
Prion disease	endothelial	4.94814	4.78171e-51	0.635	KEGG	SOD1, BAX, HSPA5, ATF4, VDAC1, VDAC2, VDAC3, SLC25A5, CYCS, NDUFA1, NDUFA2, NDUFA3, NDUFA4, NDUFA5, NDUFA6, NDUFA8, NDUFAB1, NDUFA12, NDUFB1, NDUFB2, NDUFB3, NDUFB4, NDUFB5, NDUFB6, NDUFB7, NDUFB9, NDUFB10, NDUFB11, NDUFS3, NDUFS5, NDUFS6, NDUFS7, NDUFS8, NDUFC1, UQCRFS1, CYC1, UQCRC1, UQCRC2, UQCRH, UQCRB, UQCRQ, UQCR10, COX2, COX4I1, COX5A, COX5B, COX6A1, COX6B1, COX6C, COX7A2, COX7A2L, COX7B, …	down	lung
Proteasome	endothelial	8.25554	4.56403e-47	0.33	KEGG	PSMD6, PSMD7, PSMD13, PSMD8, PSMD4, ADRM1, PSMC1, PSMC5, PSMC6, PSMC3, PSME1, PSME2, PSMA4, PSMA7, PSMA5, PSMA3, PSMB6, PSMB7, PSMB3, PSMB2, PSMB5, PSMB1, PSMB4, PSMB9, PSMB8, POMP	down	lung
Chemical carcinogenesis - reactive oxygen species	endothelial	4.57785	1.16983e-46	0.285	KEGG	MGST3, MGST2, GSTO1, NDUFA1, NDUFA2, NDUFA3, NDUFA4, NDUFA5, NDUFA6, NDUFA8, NDUFAB1, NDUFA12, NDUFB1, NDUFB2, NDUFB3, NDUFB4, NDUFB5, NDUFB6, NDUFB7, NDUFB9, NDUFB10, NDUFB11, NDUFS3, NDUFS5, NDUFS6, NDUFS7, NDUFS8, NDUFC1, UQCRFS1, CYC1, UQCRC1, UQCRC2, UQCRH, UQCRB, UQCRQ, UQCR10, COX2, COX4I1, COX5A, COX5B, COX6A1, COX6B1, COX6C, COX7A2, COX7A2L, COX7B, COX7C, SOD2, VDAC1, VDAC2, VDAC3, SLC25…	down	lung
Oxidative phosphorylation	endothelial	6.77469	1.16362e-45	0.21	KEGG	NDUFS3, NDUFS5, NDUFS6, NDUFS7, NDUFS8, NDUFA1, NDUFA2, NDUFA3, NDUFA4, NDUFA5, NDUFA6, NDUFA8, NDUFAB1, NDUFA12, NDUFB1, NDUFB2, NDUFB3, NDUFB4, NDUFB5, NDUFB6, NDUFB7, NDUFB9, NDUFB10, NDUFB11, NDUFC1, UQCRFS1, CYC1, UQCRC1, UQCRC2, UQCRH, UQCRB, UQCRQ, UQCR10, COX2, COX4I1, COX5A, COX5B, COX6A1, COX6B1, COX6C, COX7A2, COX7A2L, COX7B, COX7C, COX11, COX17, CYCS, ATP6V1E1, ATP6V1F, ATP6V1G1, ATP6…	down	lung
Diabetic cardiomyopathy	endothelial	4.43171	4.35811e-45	0.2675	KEGG	CYBA, RAC1, CD36, PDK4, PPP1CA, PPP1CB, PIK3R3, MPC2, PDHB, NDUFA1, NDUFA2, NDUFA3, NDUFA4, NDUFA5, NDUFA6, NDUFA8, NDUFAB1, NDUFA12, NDUFB1, NDUFB2, NDUFB3, NDUFB4, NDUFB5, NDUFB6, NDUFB7, NDUFB9, NDUFB10, NDUFB11, NDUFS3, NDUFS5, NDUFS6, NDUFS7, NDUFS8, NDUFC1, UQCRFS1, CYC1, UQCRC1, UQCRC2, UQCRH, UQCRB, UQCRQ, UQCR10, COX2, COX4I1, COX5A, COX5B, COX6A1, COX6B1, COX6C, COX7A2, COX7A2L, COX7B, …	down	lung
Non-alcoholic fatty liver disease	endothelial	5.45217	1.82232e-41	0.23	KEGG	IL6, SOCS3, TNFRSF1A, PIK3R3, LEPR, CDC42, RAC1, MAP3K11, FOS, JUN, XBP1, ATF4, BAX, CYCS, NDUFA1, NDUFA2, NDUFA3, NDUFA4, NDUFA5, NDUFA6, NDUFA8, NDUFAB1, NDUFA12, NDUFB1, NDUFB2, NDUFB3, NDUFB4, NDUFB5, NDUFB6, NDUFB7, NDUFB9, NDUFB10, NDUFB11, NDUFS3, NDUFS5, NDUFS6, NDUFS7, NDUFS8, NDUFC1, UQCRFS1, CYC1, UQCRC1, UQCRC2, UQCRH, UQCRB, UQCRQ, UQCR10, COX2, COX4I1, COX5A, COX5B, COX6A1, COX6B1, …	down	lung
Thermogenesis	endothelial	4.06306	4.24601e-38	0.205	KEGG	GNAS, ADCY4, ACTG1, ACTB, PNPLA2, KRAS, RHEB, RPS6, ACSL3, NDUFS3, NDUFS5, NDUFS6, NDUFS7, NDUFS8, NDUFA1, NDUFA2, NDUFA3, NDUFA4, NDUFA5, NDUFA6, NDUFA8, NDUFAB1, NDUFA12, NDUFB1, NDUFB2, NDUFB3, NDUFB4, NDUFB5, NDUFB6, NDUFB7, NDUFB9, NDUFB10, NDUFB11, NDUFC1, NDUFAF3, UQCRFS1, CYC1, UQCRC1, UQCRC2, UQCRH, UQCRB, UQCRQ, UQCR10, COX2, COX4I1, COX5A, COX5B, COX6A1, COX6B1, COX6C, COX7A2, COX7A2L,…	down	lung
Spliceosome	endothelial	5.16816	2.95541e-31	0.4475	KEGG	SLU7, SNRPB, SNRPD1, SNRPD2, SNRPD3, SNRPE, SNRPF, SNRPG, SNRPC, DDX5, FUS, SNRPB2, SF3B1, SF3B2, SF3B5, SF3B6, PUF60, RBM17, LSM2, LSM3, LSM4, LSM5, LSM6, LSM7, LSM8, SNU13, ZMAT2, PRPF38A, PRPF6, BCAS2, CWC15, HSPA8, WBP11, SYF2, RBM22, BUD31, RBM8A, MAGOH, HNRNPA3, HNRNPA1, HNRNPK, PCBP1, SRSF2, SRSF8, SRSF3, SRSF5, SRSF6, SRSF7, SRSF9, TRA2B, SRSF10	down	lung
Spinocerebellar ataxia	endothelial	2.87825	2.87493e-25	0.2575	KEGG	VDAC1, VDAC2, VDAC3, SLC25A5, CYCS, PSMA4, PSMA7, PSMA5, PSMA3, PSMB6, PSMB7, PSMB3, PSMB2, PSMB5, PSMB1, PSMB4, PSMC1, PSMC6, PSMC3, PSMC5, PSMD6, PSMD7, PSMD13, PSMD4, PSMD8, ADRM1, XBP1, PIK3R3	down	lung
Protein processing in endoplasmic reticulum	endothelial	4.32181	3.80226e-24	0.6525	KEGG	SEC61B, SEC61G, SEC62, RPN1, RPN2, DAD1, DDOST, HSPA5, DNAJB11, DNAJC3, HSP90B1, PDIA3, CALR, LMAN2, LMAN1, SAR1A, SAR1B, P4HB, PDIA4, PDIA6, ERP29, OS9, ERLEC1, SSR1, SSR2, SSR3, SSR4, BCAP31, TRAM1, UBXN4, UBXN1, VCP, HSPA8, DNAJA1, DNAJA2, HSP90AB1, BAG1, RAD23A, ATF4, PPP1R15A, ATF6B, XBP1, BAX, UBE2J1, HERPUD1, STUB1, UBE2D3, RBX1, SKP1	down	lung
Retrograde endocannabinoid signaling	endothelial	3.13171	6.25384e-19	0.115	KEGG	GNAI3, GNAI2, GNB2, GNG5, GNG11, MAPK3, ADCY4, NDUFA1, NDUFA2, NDUFA3, NDUFA4, NDUFA5, NDUFA6, NDUFA8, NDUFAB1, NDUFA12, NDUFB1, NDUFB2, NDUFB3, NDUFB4, NDUFB5, NDUFB6, NDUFB7, NDUFB9, NDUFB10, NDUFB11, NDUFS3, NDUFS5, NDUFS6, NDUFS7, NDUFS8, NDUFC1	down	lung
Cardiac muscle contraction	endothelial	3.95945	2.76089e-17	0.1875	KEGG	TPM1, TPM3, TPM4, UQCRFS1, CYC1, UQCRC1, UQCRC2, UQCRH, UQCRB, UQCRQ, UQCR10, COX2, COX4I1, COX5A, COX5B, COX6A1, COX6B1, COX6C, COX7A2, COX7A2L, COX7B, COX7C, ATP1A1	down	lung
Bacterial invasion of epithelial cells	endothelial	4.14158	4.88093e-14	0.2125	KEGG	PIK3R3, CDC42, RAC1, WASF2, ACTR2, ARPC1B, ARPC3, ARPC5, ARPC5L, ACTG1, ACTB, SHC1, CLTA, CLTB, CAV1, CAV2, ITGB1, ILK, RHOG, RHOA	down	lung
Salmonella infection	endothelial	3.41303	3.85042e-12	0.6375	KEGG	PODXL, RAB5C, RAB7A, DYNLL1, DYNLRB1, DYNLT1, DYNLT3, DCTN2, DCTN3, DCTN6, TUBA1B, TUBA1A, TUBB, TUBB4B, RHOA, M6PR, PFN1, FLNA, RALA, ACTG1, ACTB, S100A10, ANXA2, AHNAK, RHOG, MYL9, MYL12B, MYL12A, CDC42, RAC1, BRK1, ACTR2, ARPC1B, ARPC3, ARPC5, ARPC5L, ARF6, ARF1, CD14, NFKBIA, HSP90AB1, HSP90B1, RPS3, MAPK3, FOS, JUN, IL6, MYC, PKN1, SKP1, TNFRSF1A, GAPDH, TNFSF10, BAX, CYCS, RHOB, RRAS, TXN, …	down	lung
Endocytosis	endothelial	2.54939	1.42118e-11	0.2075	KEGG	ARF6, CLTA, CLTB, AP2M1, AP2S1, SH3GLB1, LDLR, DAB2, ACTR2, ARPC1B, ARPC3, ARPC5, ARPC5L, HSPA8, CAPZA2, VPS29, VPS35, SNX3, RAB7A, VPS28, SNF8, VPS25, CHMP3, CHMP2A, CHMP2B, VPS4B, CHMP5, RHOA, HLA-A, HLA-B, HLA-C, HLA-F, HLA-E, CAV1, CAV2, RAB5C, RAB8A, RAB11A, RAB11B, CDC42, GIT1, ARF1, ARF4	down	lung
Regulation of actin cytoskeleton	endothelial	2.00305	2.60466e-11	0.1575	KEGG	PDGFB, ITGB1, ITGB4, KRAS, RRAS, PIK3R3, MAPK3, RHOA, RAC1, CDC42, GIT1, PPP1CA, PPP1CB, MYL9, MYL12B, MYL12A, BAIAP2, WASF2, BRK1, ACTR2, ARPC1B, ARPC3, ARPC5, ARPC5L, ACTG1, ACTB, PFN1, TMSB4X, CFL1, GSN	down	lung
Shigellosis	endothelial	3.10906	4.48841e-11	0.4525	KEGG	CD44, ITGB1, RAC1, WASF2, ACTR2, ARPC1B, ARPC3, ARPC5, ARPC5L, ACTG1, ACTB, RHOA, MYL9, MYL12B, MYL12A, ILK, TLN1, CDC42, PFN1, PIK3R3, ARF6, ARF1, CAPNS1, BCL2L1, VDAC1, BAX, CYCS, BNIP3, TNFRSF1A, NFKBIA, CD14, BCL10, JUN, UBE2N, UBE2D3, RBX1, SKP1, MAPK3, CBX3, RRAGA, MAP1LC3B, MAP1LC3A, SQSTM1, UBA52, RPS27A, UBB, UBC	down	lung
Viral carcinogenesis	endothelial	3.11748	7.04149e-11	0.4325	KEGG	KRAS, MAPK3, ATF4, ATF6B, YWHAZ, YWHAB, YWHAQ, YWHAE, YWHAH, PIK3R3, VDAC3, LTBR, HNRNPK, CDKN1A, DDX3X, BAX, CCND1, MRPS18B, ATP6V0D1, PSMC1, CDKN1B, JUN, PKM, GTF2A2, NFKBIA, CDC42, RAC1, RHOA, GSN, RANBP1, IL6ST, HLA-A, HLA-B, HLA-C, HLA-F, HLA-E	down	lung
Epstein-Barr virus infection	endothelial	3.12782	1.01322e-10	0.3375	KEGG	HLA-DMA, HLA-DPA1, HLA-DPB1, HLA-DRA, HLA-DRB1, NFKBIA, IL6, ISG15, BAX, CYCS, PSMC1, PSMC6, PSMC3, PSMC5, PSMD6, PSMD7, PSMD13, PSMD4, PSMD8, ADRM1, TAP1, PDIA3, CALR, HLA-A, HLA-B, HLA-C, HLA-F, HLA-E, B2M, CIR1, HES1, MYC, CDKN1A, GADD45A, GADD45B, PIK3R3, JUN, CD44, CD58, ICAM1, VIM, RAC1, CDKN1B, CCND1	down	lung
Pathogenic Escherichia coli infection	endothelial	2.65146	2.34161e-08	0.37	KEGG	RAC1, ARF6, ARF1, BRK1, WASF2, ACTR2, ARPC1B, ARPC3, ARPC5, ARPC5L, ACTG1, ACTB, RHOA, CDC42, MYO1C, TUBA1B, TUBA1A, TUBB, TUBB4B, BAIAP2, NCL, ITGB1, TNFRSF1A, GAPDH, NFKBIA, RPS3, MAPK3, FOS, JUN, IL6, TNFSF10, TMBIM6, BAX, CYCS, TMED10, CLDN5	down	lung
Phagosome	endothelial	3.66611	4.12098e-08	0.2925	KEGG	VAMP3, ACTG1, ACTB, HLA-A, HLA-B, HLA-C, HLA-F, HLA-E, HLA-DMA, HLA-DPA1, HLA-DPB1, HLA-DRA, HLA-DRB1, RAB5C, ATP6V1E1, ATP6V1F, ATP6V1G1, ATP6V0E1, ATP6V0D1, ATP6V0B, ATP6AP1, RAB7A, TUBA1B, TUBA1A, TUBB, TUBB4B, LAMP1, LAMP2, M6PR, CTSL, SEC61B, SEC61G, TAP1, CALR, ITGB1, CD14, CD36, CYBA, RAC1	down	lung
Cellular senescence	endothelial	2.48895	8.10102e-08	0.255	KEGG	CCND1, PIK3R3, CDKN1A, HLA-A, HLA-B, HLA-C, HLA-F, HLA-E, KRAS, RRAS, RHEB, MYC, PPP1CA, PPP1CB, MAPK3, GADD45A, GADD45B, SQSTM1, IL6, ZFP36L1, ZFP36L2, CALM3, CALM1, SLC25A5, VDAC1, VDAC2, VDAC3	down	lung
Mitophagy - animal	endothelial	3.87829	1.18797e-07	0.185	KEGG	ATF4, JUN, TOMM7, UBA52, RPS27A, UBB, UBC, SQSTM1, GABARAPL1, GABARAPL2, MAP1LC3B, MAP1LC3A, BCL2L1, BNIP3, KRAS, RRAS, BNIP3L, RAB7A, FIS1	down	lung
Tight junction	endothelial	2.48495	1.22129e-07	0.1875	KEGG	CLDN5, F11R, JAM2, CDC42, AMOTL2, RAC1, PPP2CA, PPP2CB, RHOA, JUN, YBX3, CCND1, ACTG1, ACTB, ACTR2, ARPC1B, ARPC3, ARPC5, ARPC5L, RAB13, MYL6, MYL9, MYL12B, MYL12A, RAB8A, ITGB1, TUBA1B, TUBA1A	down	lung
Kaposi sarcoma-associated herpesvirus infection	endothelial	2.6652	1.90224e-07	0.235	KEGG	ZFP36, IL6, BAX, CYCS, TNFRSF1A, NFKBIA, CDKN1A, HLA-A, HLA-B, HLA-C, HLA-F, HLA-E, IFNGR1, ICAM1, UBA52, RPS27A, UBB, UBC, MAP1LC3B, MAP1LC3A, GNB2, GNG5, GNG11, KRAS, MAPK3, JUN, FOS, PIK3R3, RAC1, CALM3, CALM1, CXCL2, PDGFB, IL6ST, CCND1, MYC	down	lung
Fluid shear stress and atherosclerosis	endothelial	3.52034	1.91603e-07	0.29	KEGG	HSP90AB1, HSP90B1, CAV1, CAV2, CALM3, CALM1, MGST3, MGST2, GSTO1, GSTP1, NQO1, SQSTM1, TXN, THBD, CDH5, PIK3R3, KLF2, RHOA, ACTG1, ACTB, DUSP1, TNFRSF1A, FOS, JUN, CTSL, CCL2, ICAM1, PDGFB, EDN1, CYBA, RAC1, SUMO3, SUMO2, SUMO1	down	lung
Oocyte meiosis	endothelial	2.16128	2.05042e-07	0.2425	KEGG	ADCY4, MAPK3, YWHAZ, YWHAB, YWHAQ, YWHAE, YWHAH, PPP1CA, PPP1CB, RBX1, SKP1, ANAPC11, CDC26, SMC3, PPP2CA, PPP2CB, CALM3, CALM1	down	lung
Formation of a pool of free 40S subunits	endothelial	11.7669	2.15597e-100	0.675	Reactome	EIF1AX, EIF3D, EIF3F, EIF3G, EIF3I, EIF3K, EIF3M, FAU, RPL10, RPL10A, RPL11, RPL12, RPL13, RPL13A, RPL14, RPL15, RPL18, RPL18A, RPL19, RPL21, RPL22, RPL23, RPL23A, RPL24, RPL27, RPL27A, RPL28, RPL29, RPL3, RPL30, RPL31, RPL32, RPL34, RPL35, RPL35A, RPL36, RPL36AL, RPL37, RPL37A, RPL38, RPL39, RPL4, RPL41, RPL5, RPL6, RPL7, RPL7A, RPL8, RPL9, RPLP0, RPLP1, RPLP2, RPS11, RPS12, RPS13, RPS14, RPS15,…	down	lung
Eukaryotic Translation Elongation	endothelial	12.1828	9.39856e-100	0.7	Reactome	EEF1A1, EEF1B2, EEF1D, EEF2, FAU, RPL10, RPL10A, RPL11, RPL12, RPL13, RPL13A, RPL14, RPL15, RPL18, RPL18A, RPL19, RPL21, RPL22, RPL23, RPL23A, RPL24, RPL27, RPL27A, RPL28, RPL29, RPL3, RPL30, RPL31, RPL32, RPL34, RPL35, RPL35A, RPL36, RPL36AL, RPL37, RPL37A, RPL38, RPL39, RPL4, RPL41, RPL5, RPL6, RPL7, RPL7A, RPL8, RPL9, RPLP0, RPLP1, RPLP2, RPS11, RPS12, RPS13, RPS14, RPS15, RPS15A, RPS16, RPS17…	down	lung
L13a-mediated translational silencing of Ceruloplasmin expression	endothelial	11.3542	5.10205e-99	0.69	Reactome	EIF1AX, EIF2S2, EIF2S3, EIF3D, EIF3F, EIF3G, EIF3I, EIF3K, EIF3M, EIF4A2, EIF4B, EIF4H, FAU, RPL10, RPL10A, RPL11, RPL12, RPL13, RPL13A, RPL14, RPL15, RPL18, RPL18A, RPL19, RPL21, RPL22, RPL23, RPL23A, RPL24, RPL27, RPL27A, RPL28, RPL29, RPL3, RPL30, RPL31, RPL32, RPL34, RPL35, RPL35A, RPL36, RPL36AL, RPL37, RPL37A, RPL38, RPL39, RPL4, RPL41, RPL5, RPL6, RPL7, RPL7A, RPL8, RPL9, RPLP0, RPLP1, RPL…	down	lung
GTP hydrolysis and joining of the 60S ribosomal subunit	endothelial	11.3802	1.06388e-98	0.69	Reactome	EIF1AX, EIF2S2, EIF2S3, EIF3D, EIF3F, EIF3G, EIF3I, EIF3K, EIF3M, EIF4A2, EIF4B, EIF4H, EIF5, FAU, RPL10, RPL10A, RPL11, RPL12, RPL13, RPL13A, RPL14, RPL15, RPL18, RPL18A, RPL19, RPL21, RPL22, RPL23, RPL23A, RPL24, RPL27, RPL27A, RPL28, RPL29, RPL3, RPL30, RPL31, RPL32, RPL34, RPL35, RPL35A, RPL36, RPL36AL, RPL37, RPL37A, RPL38, RPL39, RPL4, RPL41, RPL5, RPL6, RPL7, RPL7A, RPL8, RPL9, RPLP0, RPLP…	down	lung
Peptide chain elongation	endothelial	12.5421	3.39872e-98	0.6875	Reactome	EEF1A1, EEF2, FAU, RPL10, RPL10A, RPL11, RPL12, RPL13, RPL13A, RPL14, RPL15, RPL18, RPL18A, RPL19, RPL21, RPL22, RPL23, RPL23A, RPL24, RPL27, RPL27A, RPL28, RPL29, RPL3, RPL30, RPL31, RPL32, RPL34, RPL35, RPL35A, RPL36, RPL36AL, RPL37, RPL37A, RPL38, RPL39, RPL4, RPL41, RPL5, RPL6, RPL7, RPL7A, RPL8, RPL9, RPLP0, RPLP1, RPLP2, RPS11, RPS12, RPS13, RPS14, RPS15, RPS15A, RPS16, RPS17, RPS18, RPS19,…	down	lung
Response of EIF2AK4 (GCN2) to amino acid deficiency	endothelial	11.6269	1.85773e-97	0.685	Reactome	ATF3, ATF4, CEBPB, CEBPG, EIF2S2, EIF2S3, FAU, RPL10, RPL10A, RPL11, RPL12, RPL13, RPL13A, RPL14, RPL15, RPL18, RPL18A, RPL19, RPL21, RPL22, RPL23, RPL23A, RPL24, RPL27, RPL27A, RPL28, RPL29, RPL3, RPL30, RPL31, RPL32, RPL34, RPL35, RPL35A, RPL36, RPL36AL, RPL37, RPL37A, RPL38, RPL39, RPL4, RPL41, RPL5, RPL6, RPL7, RPL7A, RPL8, RPL9, RPLP0, RPLP1, RPLP2, RPS11, RPS12, RPS13, RPS14, RPS15, RPS15A,…	down	lung
Viral mRNA Translation	endothelial	12.2472	5.08584e-97	0.6675	Reactome	DNAJC3, FAU, RPL10, RPL10A, RPL11, RPL12, RPL13, RPL13A, RPL14, RPL15, RPL18, RPL18A, RPL19, RPL21, RPL22, RPL23, RPL23A, RPL24, RPL27, RPL27A, RPL28, RPL29, RPL3, RPL30, RPL31, RPL32, RPL34, RPL35, RPL35A, RPL36, RPL36AL, RPL37, RPL37A, RPL38, RPL39, RPL4, RPL41, RPL5, RPL6, RPL7, RPL7A, RPL8, RPL9, RPLP0, RPLP1, RPLP2, RPS11, RPS12, RPS13, RPS14, RPS15, RPS15A, RPS16, RPS17, RPS18, RPS19, RPS2,…	down	lung
SRP-dependent cotranslational protein targeting to membrane	endothelial	11.9921	5.08584e-97	0.735	Reactome	DDOST, FAU, RPL10, RPL10A, RPL11, RPL12, RPL13, RPL13A, RPL14, RPL15, RPL18, RPL18A, RPL19, RPL21, RPL22, RPL23, RPL23A, RPL24, RPL27, RPL27A, RPL28, RPL29, RPL3, RPL30, RPL31, RPL32, RPL34, RPL35, RPL35A, RPL36, RPL36AL, RPL37, RPL37A, RPL38, RPL39, RPL4, RPL41, RPL5, RPL6, RPL7, RPL7A, RPL8, RPL9, RPLP0, RPLP1, RPLP2, RPN1, RPN2, RPS11, RPS12, RPS13, RPS14, RPS15, RPS15A, RPS16, RPS17, RPS18, R…	down	lung
Selenocysteine synthesis	endothelial	12.1141	9.4444e-97	0.6675	Reactome	FAU, RPL10, RPL10A, RPL11, RPL12, RPL13, RPL13A, RPL14, RPL15, RPL18, RPL18A, RPL19, RPL21, RPL22, RPL23, RPL23A, RPL24, RPL27, RPL27A, RPL28, RPL29, RPL3, RPL30, RPL31, RPL32, RPL34, RPL35, RPL35A, RPL36, RPL36AL, RPL37, RPL37A, RPL38, RPL39, RPL4, RPL41, RPL5, RPL6, RPL7, RPL7A, RPL8, RPL9, RPLP0, RPLP1, RPLP2, RPS11, RPS12, RPS13, RPS14, RPS15, RPS15A, RPS16, RPS17, RPS18, RPS19, RPS2, RPS20, …	down	lung
Cap-dependent Translation Initiation	endothelial	10.7163	2.00291e-96	0.69	Reactome	EIF1AX, EIF2S2, EIF2S3, EIF3D, EIF3F, EIF3G, EIF3I, EIF3K, EIF3M, EIF4A2, EIF4B, EIF4H, EIF5, FAU, RPL10, RPL10A, RPL11, RPL12, RPL13, RPL13A, RPL14, RPL15, RPL18, RPL18A, RPL19, RPL21, RPL22, RPL23, RPL23A, RPL24, RPL27, RPL27A, RPL28, RPL29, RPL3, RPL30, RPL31, RPL32, RPL34, RPL35, RPL35A, RPL36, RPL36AL, RPL37, RPL37A, RPL38, RPL39, RPL4, RPL41, RPL5, RPL6, RPL7, RPL7A, RPL8, RPL9, RPLP0, RPLP…	down	lung
Eukaryotic Translation Initiation	endothelial	10.7163	2.00291e-96	0.69	Reactome	EIF1AX, EIF2S2, EIF2S3, EIF3D, EIF3F, EIF3G, EIF3I, EIF3K, EIF3M, EIF4A2, EIF4B, EIF4H, EIF5, FAU, RPL10, RPL10A, RPL11, RPL12, RPL13, RPL13A, RPL14, RPL15, RPL18, RPL18A, RPL19, RPL21, RPL22, RPL23, RPL23A, RPL24, RPL27, RPL27A, RPL28, RPL29, RPL3, RPL30, RPL31, RPL32, RPL34, RPL35, RPL35A, RPL36, RPL36AL, RPL37, RPL37A, RPL38, RPL39, RPL4, RPL41, RPL5, RPL6, RPL7, RPL7A, RPL8, RPL9, RPLP0, RPLP…	down	lung
Eukaryotic Translation Termination	endothelial	11.8564	4.91036e-96	0.67	Reactome	FAU, RPL10, RPL10A, RPL11, RPL12, RPL13, RPL13A, RPL14, RPL15, RPL18, RPL18A, RPL19, RPL21, RPL22, RPL23, RPL23A, RPL24, RPL27, RPL27A, RPL28, RPL29, RPL3, RPL30, RPL31, RPL32, RPL34, RPL35, RPL35A, RPL36, RPL36AL, RPL37, RPL37A, RPL38, RPL39, RPL4, RPL41, RPL5, RPL6, RPL7, RPL7A, RPL8, RPL9, RPLP0, RPLP1, RPLP2, RPS11, RPS12, RPS13, RPS14, RPS15, RPS15A, RPS16, RPS17, RPS18, RPS19, RPS2, RPS20, …	down	lung
Nonsense Mediated Decay (NMD) enhanced by the Exon Junction Complex (EJC)	endothelial	10.1004	6.55109e-96	0.6775	Reactome	FAU, MAGOH, PNRC2, PPP2CA, RBM8A, RNPS1, RPL10, RPL10A, RPL11, RPL12, RPL13, RPL13A, RPL14, RPL15, RPL18, RPL18A, RPL19, RPL21, RPL22, RPL23, RPL23A, RPL24, RPL27, RPL27A, RPL28, RPL29, RPL3, RPL30, RPL31, RPL32, RPL34, RPL35, RPL35A, RPL36, RPL36AL, RPL37, RPL37A, RPL38, RPL39, RPL4, RPL41, RPL5, RPL6, RPL7, RPL7A, RPL8, RPL9, RPLP0, RPLP1, RPLP2, RPS11, RPS12, RPS13, RPS14, RPS15, RPS15A, RPS16…	down	lung
Nonsense-Mediated Decay (NMD)	endothelial	10.1004	6.55109e-96	0.6775	Reactome	FAU, MAGOH, PNRC2, PPP2CA, RBM8A, RNPS1, RPL10, RPL10A, RPL11, RPL12, RPL13, RPL13A, RPL14, RPL15, RPL18, RPL18A, RPL19, RPL21, RPL22, RPL23, RPL23A, RPL24, RPL27, RPL27A, RPL28, RPL29, RPL3, RPL30, RPL31, RPL32, RPL34, RPL35, RPL35A, RPL36, RPL36AL, RPL37, RPL37A, RPL38, RPL39, RPL4, RPL41, RPL5, RPL6, RPL7, RPL7A, RPL8, RPL9, RPLP0, RPLP1, RPLP2, RPS11, RPS12, RPS13, RPS14, RPS15, RPS15A, RPS16…	down	lung
Nonsense Mediated Decay (NMD) independent of the Exon Junction Complex (EJC)	endothelial	11.4605	2.43689e-95	0.665	Reactome	FAU, RPL10, RPL10A, RPL11, RPL12, RPL13, RPL13A, RPL14, RPL15, RPL18, RPL18A, RPL19, RPL21, RPL22, RPL23, RPL23A, RPL24, RPL27, RPL27A, RPL28, RPL29, RPL3, RPL30, RPL31, RPL32, RPL34, RPL35, RPL35A, RPL36, RPL36AL, RPL37, RPL37A, RPL38, RPL39, RPL4, RPL41, RPL5, RPL6, RPL7, RPL7A, RPL8, RPL9, RPLP0, RPLP1, RPLP2, RPS11, RPS12, RPS13, RPS14, RPS15, RPS15A, RPS16, RPS17, RPS18, RPS19, RPS2, RPS20, …	down	lung
Selenoamino acid metabolism	endothelial	10.584	1.72943e-91	0.665	Reactome	AIMP1, FAU, NNMT, RPL10, RPL10A, RPL11, RPL12, RPL13, RPL13A, RPL14, RPL15, RPL18, RPL18A, RPL19, RPL21, RPL22, RPL23, RPL23A, RPL24, RPL27, RPL27A, RPL28, RPL29, RPL3, RPL30, RPL31, RPL32, RPL34, RPL35, RPL35A, RPL36, RPL36AL, RPL37, RPL37A, RPL38, RPL39, RPL4, RPL41, RPL5, RPL6, RPL7, RPL7A, RPL8, RPL9, RPLP0, RPLP1, RPLP2, RPS11, RPS12, RPS13, RPS14, RPS15, RPS15A, RPS16, RPS17, RPS18, RPS19, …	down	lung
Regulation of expression of SLITs and ROBOs	endothelial	9.04652	2.08233e-90	0.775	Reactome	FAU, MAGOH, PSMA3, PSMA4, PSMA5, PSMA7, PSMB1, PSMB2, PSMB3, PSMB4, PSMB5, PSMB6, PSMB7, PSMB8, PSMB9, PSMC1, PSMC3, PSMC5, PSMC6, PSMD13, PSMD4, PSMD6, PSMD7, PSMD8, PSME1, PSME2, RBM8A, RBX1, RNPS1, RPL10, RPL10A, RPL11, RPL12, RPL13, RPL13A, RPL14, RPL15, RPL18, RPL18A, RPL19, RPL21, RPL22, RPL23, RPL23A, RPL24, RPL27, RPL27A, RPL28, RPL29, RPL3, RPL30, RPL31, RPL32, RPL34, RPL35, RPL35A, RPL3…	down	lung
Signaling by ROBO receptors	endothelial	7.47806	4.19894e-85	0.7775	Reactome	CAP1, CDC42, FAU, MAGOH, PFN1, PSMA3, PSMA4, PSMA5, PSMA7, PSMB1, PSMB2, PSMB3, PSMB4, PSMB5, PSMB6, PSMB7, PSMB8, PSMB9, PSMC1, PSMC3, PSMC5, PSMC6, PSMD13, PSMD4, PSMD6, PSMD7, PSMD8, PSME1, PSME2, RAC1, RBM8A, RBX1, RHOA, RNPS1, RPL10, RPL10A, RPL11, RPL12, RPL13, RPL13A, RPL14, RPL15, RPL18, RPL18A, RPL19, RPL21, RPL22, RPL23, RPL23A, RPL24, RPL27, RPL27A, RPL28, RPL29, RPL3, RPL30, RPL31, RP…	down	lung
Influenza Infection	endothelial	8.15174	1.55712e-84	0.675	Reactome	CALR, CLTA, DNAJC3, FAU, ISG15, PABPN1, POLR2A, POLR2F, POLR2G, POLR2I, POLR2J, POLR2L, RAN, RPL10, RPL10A, RPL11, RPL12, RPL13, RPL13A, RPL14, RPL15, RPL18, RPL18A, RPL19, RPL21, RPL22, RPL23, RPL23A, RPL24, RPL27, RPL27A, RPL28, RPL29, RPL3, RPL30, RPL31, RPL32, RPL34, RPL35, RPL35A, RPL36, RPL36AL, RPL37, RPL37A, RPL38, RPL39, RPL4, RPL41, RPL5, RPL6, RPL7, RPL7A, RPL8, RPL9, RPLP0, RPLP1, RPL…	down	lung
Cellular response to starvation	endothelial	8.70129	1.74031e-84	0.6525	Reactome	ATF3, ATF4, ATP6V0B, ATP6V0D1, ATP6V0E1, ATP6V1E1, ATP6V1F, ATP6V1G1, CEBPB, CEBPG, EIF2S2, EIF2S3, FAU, LAMTOR1, LAMTOR2, LAMTOR4, LAMTOR5, RHEB, RPL10, RPL10A, RPL11, RPL12, RPL13, RPL13A, RPL14, RPL15, RPL18, RPL18A, RPL19, RPL21, RPL22, RPL23, RPL23A, RPL24, RPL27, RPL27A, RPL28, RPL29, RPL3, RPL30, RPL31, RPL32, RPL34, RPL35, RPL35A, RPL36, RPL36AL, RPL37, RPL37A, RPL38, RPL39, RPL4, RPL41, …	down	lung
Influenza Viral RNA Transcription and Replication	endothelial	8.82521	2.19038e-84	0.655	Reactome	DNAJC3, FAU, POLR2A, POLR2F, POLR2G, POLR2I, POLR2J, POLR2L, RPL10, RPL10A, RPL11, RPL12, RPL13, RPL13A, RPL14, RPL15, RPL18, RPL18A, RPL19, RPL21, RPL22, RPL23, RPL23A, RPL24, RPL27, RPL27A, RPL28, RPL29, RPL3, RPL30, RPL31, RPL32, RPL34, RPL35, RPL35A, RPL36, RPL36AL, RPL37, RPL37A, RPL38, RPL39, RPL4, RPL41, RPL5, RPL6, RPL7, RPL7A, RPL8, RPL9, RPLP0, RPLP1, RPLP2, RPS11, RPS12, RPS13, RPS14, …	down	lung
rRNA processing	endothelial	6.27825	1.58196e-81	0.615	Reactome	EXOSC6, FAU, HSD17B10, IMP3, KRR1, NCL, NHP2, NOP10, RPL10, RPL10A, RPL11, RPL12, RPL13, RPL13A, RPL14, RPL15, RPL18, RPL18A, RPL19, RPL21, RPL22, RPL23, RPL23A, RPL24, RPL27, RPL27A, RPL28, RPL29, RPL3, RPL30, RPL31, RPL32, RPL34, RPL35, RPL35A, RPL36, RPL36AL, RPL37, RPL37A, RPL38, RPL39, RPL4, RPL41, RPL5, RPL6, RPL7, RPL7A, RPL8, RPL9, RPLP0, RPLP1, RPLP2, RPS11, RPS12, RPS13, RPS14, RPS15, R…	down	lung
rRNA processing in the nucleus and cytosol	endothelial	6.43354	1.31945e-80	0.6125	Reactome	EXOSC6, FAU, IMP3, KRR1, NCL, NHP2, NOP10, RPL10, RPL10A, RPL11, RPL12, RPL13, RPL13A, RPL14, RPL15, RPL18, RPL18A, RPL19, RPL21, RPL22, RPL23, RPL23A, RPL24, RPL27, RPL27A, RPL28, RPL29, RPL3, RPL30, RPL31, RPL32, RPL34, RPL35, RPL35A, RPL36, RPL36AL, RPL37, RPL37A, RPL38, RPL39, RPL4, RPL41, RPL5, RPL6, RPL7, RPL7A, RPL8, RPL9, RPLP0, RPLP1, RPLP2, RPS11, RPS12, RPS13, RPS14, RPS15, RPS15A, RPS…	down	lung
Major pathway of rRNA processing in the nucleolus and cytosol	endothelial	6.47321	3.35111e-80	0.62	Reactome	EXOSC6, FAU, IMP3, KRR1, NCL, RPL10, RPL10A, RPL11, RPL12, RPL13, RPL13A, RPL14, RPL15, RPL18, RPL18A, RPL19, RPL21, RPL22, RPL23, RPL23A, RPL24, RPL27, RPL27A, RPL28, RPL29, RPL3, RPL30, RPL31, RPL32, RPL34, RPL35, RPL35A, RPL36, RPL36AL, RPL37, RPL37A, RPL38, RPL39, RPL4, RPL41, RPL5, RPL6, RPL7, RPL7A, RPL8, RPL9, RPLP0, RPLP1, RPLP2, RPS11, RPS12, RPS13, RPS14, RPS15, RPS15A, RPS16, RPS17, RP…	down	lung
NIK-->noncanonical NF-kB signaling	endothelial	7.39057	6.50804e-45	0.43	Reactome	PSMA3, PSMA4, PSMA5, PSMA7, PSMB1, PSMB2, PSMB3, PSMB4, PSMB5, PSMB6, PSMB7, PSMB8, PSMB9, PSMC1, PSMC3, PSMC5, PSMC6, PSMD13, PSMD4, PSMD6, PSMD7, PSMD8, PSME1, PSME2, RPS27A, SKP1, UBA52, UBB, UBC, UBE2M	down	lung
SCF(Skp2)-mediated degradation of p27/p21	endothelial	7.74966	6.50804e-45	0.43	Reactome	CCND1, CDKN1A, CDKN1B, PSMA3, PSMA4, PSMA5, PSMA7, PSMB1, PSMB2, PSMB3, PSMB4, PSMB5, PSMB6, PSMB7, PSMB8, PSMB9, PSMC1, PSMC3, PSMC5, PSMC6, PSMD13, PSMD4, PSMD6, PSMD7, PSMD8, PSME1, PSME2, RPS27A, SKP1, UBA52, UBB, UBC	down	lung
The role of GTSE1 in G2/M progression after G2 checkpoint	endothelial	7.26531	6.50804e-45	0.4375	Reactome	CDKN1A, HSP90AB1, PSMA3, PSMA4, PSMA5, PSMA7, PSMB1, PSMB2, PSMB3, PSMB4, PSMB5, PSMB6, PSMB7, PSMB8, PSMB9, PSMC1, PSMC3, PSMC5, PSMC6, PSMD13, PSMD4, PSMD6, PSMD7, PSMD8, PSME1, PSME2, RPS27A, UBA52, UBB, UBC	down	lung
Vpu mediated degradation of CD4	endothelial	7.96855	1.2645e-44	0.3925	Reactome	PSMA3, PSMA4, PSMA5, PSMA7, PSMB1, PSMB2, PSMB3, PSMB4, PSMB5, PSMB6, PSMB7, PSMB8, PSMB9, PSMC1, PSMC3, PSMC5, PSMC6, PSMD13, PSMD4, PSMD6, PSMD7, PSMD8, PSME1, PSME2, RPS27A, SKP1, UBA52, UBB, UBC	down	lung
Dectin-1 mediated noncanonical NF-kB signaling	endothelial	7.0271	1.2645e-44	0.42	Reactome	PSMA3, PSMA4, PSMA5, PSMA7, PSMB1, PSMB2, PSMB3, PSMB4, PSMB5, PSMB6, PSMB7, PSMB8, PSMB9, PSMC1, PSMC3, PSMC5, PSMC6, PSMD13, PSMD4, PSMD6, PSMD7, PSMD8, PSME1, PSME2, RPS27A, SKP1, UBA52, UBB, UBC, UBE2M	down	lung
Negative regulation of NOTCH4 signaling	endothelial	8.62698	1.74238e-44	0.4575	Reactome	NOTCH4, PSMA3, PSMA4, PSMA5, PSMA7, PSMB1, PSMB2, PSMB3, PSMB4, PSMB5, PSMB6, PSMB7, PSMB8, PSMB9, PSMC1, PSMC3, PSMC5, PSMC6, PSMD13, PSMD4, PSMD6, PSMD7, PSMD8, PSME1, PSME2, RBX1, RPS27A, SKP1, UBA52, UBB, UBC, YWHAZ	down	lung
BIOCARTA_PRION_PATHWAY	fibroblast	12.3282	8.56208e-05	0.005	BioCarta	LAMC1, RPSA	down	lung
BIOCARTA_IL3_PATHWAY	fibroblast	4.93129	0.000231252	0.005	BioCarta	FOS	down	lung
cytosolic ribosome	fibroblast	52.2717	5.73985e-72	0.275	GO-All	RPSA, RPL10A, RPL3, RPL5, RPL6, RPL7, RPL7A, RPL8, RPL9, RPL10, RPL11, RPL12, RPL15, RPL18, RPL19, RPL21, RPL22, RPL23A, RPL24, RPL30, RPL29, RPL31, RPL32, RPL34, RPL35A, RPL37, RPL39, RPLP1, RPS2, RPS3A, RPS4X, RPS6, RPS7, RPS8, RPS9, RPS11, RPS12, RPS13, RPS14, RPS15, RPS15A, RPS16, RPS18, RPS19, RPS20, RPS21, RPS23, RPS24, RPS25, RPS27, RPS27A, UBA52, RPL14	down	lung
structural constituent of ribosome	fibroblast	41.0941	3.24834e-68	0.275	GO-All	RPSA, RPL10A, RPL3, RPL5, RPL6, RPL7, RPL7A, RPL8, RPL9, RPL10, RPL11, RPL12, RPL15, RPL18, RPL19, RPL21, RPL22, RPL23A, RPL24, RPL30, RPL29, RPL31, RPL32, RPL34, RPL35A, RPL37, RPL39, RPLP1, RPLP2, RPS2, RPS3A, RPS4X, RPS6, RPS7, RPS8, RPS9, RPS11, RPS12, RPS13, RPS14, RPS15, RPS15A, RPS16, RPS18, RPS19, RPS20, RPS21, RPS23, RPS24, RPS25, RPS27, RPS27A, RPS28, UBA52, RPL14	down	lung
cytosolic small ribosomal subunit	fibroblast	54.3893	1.51776e-35	0.14	GO-All	RPSA, RPS2, RPS3A, RPS4X, RPS6, RPS7, RPS8, RPS9, RPS11, RPS12, RPS13, RPS14, RPS15, RPS15A, RPS16, RPS18, RPS19, RPS20, RPS21, RPS23, RPS24, RPS25, RPS27, RPS27A, RPS28	down	lung
polysomal ribosome	fibroblast	43.8337	1.70989e-18	0.06	GO-All	RPL10A, RPL6, RPL7A, RPL8, RPL11, RPL18, RPL19, RPL24, RPL30, RPL31, RPL32, RPL39, RPL41, RPS21, RPS23, RPS28	down	lung
cytoplasmic translation	fibroblast	52.8353	6.54519e-18	0.055	GO-All	RPL10A, RPL6, RPL8, RPL11, RPL18, RPL19, RPL24, RPL30, RPL31, RPL32, RPL39, RPL41, RPS21, RPS23, RPS28	down	lung
rRNA processing	fibroblast	23.0127	1.4269e-13	0.085	GO-All	RPL5, RPL7, RPL11, RPL35A, RPS6, RPS7, RPS15, RPS16, RPS19, RPS24, RPS25, RPS27, RPS28, RPL14	down	lung
cytosolic large ribosomal subunit	fibroblast	53.7959	3.37507e-13	0.09	GO-All	RPL10A, RPL6, RPL8, RPL10, RPL11, RPL18, RPL19, RPL24, RPL30, RPL31, RPL32, RPL37, RPL39, RPL41, RPLP1, RPLP2	down	lung
ribonucleoprotein complex	fibroblast	10.4522	1.43635e-08	0.035	GO-All	HNRNPA2B1, HNRNPU, NPM1, RPL5, RPL7, RPL22, RPS3A, RPS4X, RPS6, RPS7, RPS8, RPS9, ZFP36	down	lung
ubiquitin ligase inhibitor activity	fibroblast	55.477	1.52421e-08	0.0276904	GO-All	RPL5, RPL11, RPL37, RPS7, RPS15, RPS20	down	lung
RNA binding	fibroblast	8.17341	3.17618e-08	0.06	GO-All	DDX3X, HNRNPA2B1, HNRNPH1, HNRNPU, NPM1, RPL9, RPL19, RPL30, RPL34, RPL37, RPL39, RPL41, RPS14, RPS16, SRSF3, TRA2B, SON, SF1, SF3B1, SAMHD1	down	lung
mRNA 5'-UTR binding	fibroblast	26.898	1.70577e-07	0.0302284	GO-All	DDX3X, MYH10, RPL5, RPL41, RPS3A, RPS7, RPS13, RPS14	down	lung
RNA processing	fibroblast	11.6794	8.3428e-07	0.045	GO-All	ADARB1, HNRNPH1, HNRNPU, RBM3, RBM39, DDX17	down	lung
ribosomal small subunit biogenesis	fibroblast	39.4503	1.06011e-06	0.035	GO-All	RPS6, RPS7, RPS15, RPS16, RPS19, RPS24, RPS25, RPS28	down	lung
translation	fibroblast	22.956	2.15557e-06	0.03	GO-All	RPL19, RPL30, RPL37, RPL39, RPS3A, RPS4X, RPS9, RPS14, RPS23	down	lung
postsynaptic density	fibroblast	10.4427	3.05621e-06	0.03	GO-All	GRIA1, RPL7, RPL8, RPL12, RPL30, RPS13, RPS14, RPS18, RPS19, RPS25, RPS27, RPL14	down	lung
ribosomal large subunit biogenesis	fibroblast	26.4176	9.31625e-06	0.0151142	GO-All	RPL5, RPL7, RPL11, RPL35A, RPL14	down	lung
transcription factor binding	fibroblast	3.1381	3.28572e-05	0.005	GO-All	DDX3X, FOS, FOSB, GPX3, HMGB1, JUN, NFKBIA	down	lung
transcription coactivator activity	fibroblast	2.89266	3.8454e-05	0.005	GO-All	HMGB1, NPM1, CITED2, DDX17, NUPR1, CALCOCO1, TOX2	down	lung
positive regulation of nuclear-transcribed mRNA poly(A) tail shortening	fibroblast	13.449	3.94817e-05	0.005	GO-All	ZFP36, BTG2	down	lung
actin binding	fibroblast	4.58217	5.67991e-05	0.005	GO-All	GSN, HNRNPU, ABLIM1, TPM1, MACF1, NCALD, PLEKHH2	down	lung
cell-matrix adhesion	fibroblast	6.60441	0.000138028	0.005	GO-All	CD63, ITGA1, ITGA8, ADAM9, FBLN5	down	lung
glutathione peroxidase activity	fibroblast	19.7252	0.00028989	0.0175	GO-All	GPX3, GPX4, GSTP1, PRDX6	down	lung
alternative mRNA splicing, via spliceosome	fibroblast	11.3799	0.00040194	0.005	GO-All	SFPQ, DDX17	down	lung
pre-mRNA binding	fibroblast	13.449	0.000505943	0.005	GO-All	HNRNPU, TRA2B	down	lung
stress fiber	fibroblast	9.99586	0.000537689	0.0100761	GO-All	CNN2, ABLIM1, MYH10, TPM1, LIMCH1	down	lung
protein-DNA complex	fibroblast	6.16412	0.000558447	0.005	GO-All	FOS, NPM1, NUPR1	down	lung
spliceosomal complex	fibroblast	5.16065	0.000576117	0.005	GO-All	HNRNPA2B1, TRA2B, SF1	down	lung
regulation of alternative mRNA splicing, via spliceosome	fibroblast	7.5866	0.000621485	0.015	GO-All	HNRNPU, TRA2B, DDX17, RBM25	down	lung
transcription cis-regulatory region binding	fibroblast	2.6968	0.000793633	0.015	GO-All	EGR1, FOS, HMGB1, JUN, JUND, SFPQ, CALCOCO1	down	lung
catalytic step 2 spliceosome	fibroblast	5.68995	0.000831426	0.035	GO-All	HNRNPA2B1, HNRNPH1, HNRNPU, SRRM1, SF3B1, SRRM2	down	lung
Ribosome	fibroblast	28.2252	5.26619e-62	0.325	KEGG	RPS2, RPS3A, RPS4X, RPS6, RPS7, RPS8, RPS9, RPS11, RPS12, RPS13, RPS14, RPS15, RPS15A, RPS16, RPS18, RPS19, RPS20, RPS21, RPS23, RPS24, RPS25, RPS27, RPS27A, RPS28, FAU, RPSA, RPL3, RPL5, RPL6, RPL7, RPL7A, RPL8, RPL9, RPL10, RPL10A, RPL11, RPL12, RPL14, RPL15, RPL18, RPL19, RPL21, RPL22, RPL23A, RPL24, RPL29, RPL30, RPL31, RPL32, RPL34, RPL35A, RPL37, RPL39, UBA52, RPL41, RPL36AL, RPLP1, RPLP2	down	lung
Coronavirus disease - COVID-19	fibroblast	19.9396	1.15674e-57	0.315	KEGG	NFKBIA, RPS2, RPS3A, RPS4X, RPS6, RPS7, RPS8, RPS9, RPS11, RPS12, RPS13, RPS14, RPS15, RPS15A, RPS16, RPS18, RPS19, RPS20, RPS21, RPS23, RPS24, RPS25, RPS27, RPS27A, RPS28, FAU, RPSA, RPL3, RPL5, RPL6, RPL7, RPL7A, RPL8, RPL9, RPL10, RPL10A, RPL11, RPL12, RPL14, RPL15, RPL18, RPL19, RPL21, RPL22, RPL23A, RPL24, RPL29, RPL30, RPL31, RPL32, RPL34, RPL35A, RPL37, RPL39, UBA52, RPL41, RPL36AL, RPLP1,…	down	lung
Mitophagy - animal	fibroblast	8.45364	1.20598e-07	0.0829293	KEGG	JUN, UBA52, RPS27A, UBC, SQSTM1, CALCOCO2, BNIP3L, CITED2	down	lung
Osteoclast differentiation	fibroblast	4.77222	2.31486e-05	0.0410354	KEGG	IFNGR1, NFKBIA, FOS, FOSB, JUN, JUND, JUNB, SQSTM1	down	lung
Shigellosis	fibroblast	3.08206	2.74849e-05	0.0701759	KEGG	CAPN2, NFKBIA, JUN, SKP1, SQSTM1, CALCOCO2, UBA52, RPS27A, UBC	down	lung
Kaposi sarcoma-associated herpesvirus infection	fibroblast	3.06609	2.74849e-05	0.0326515	KEGG	ZFP36, NFKBIA, IFNGR1, UBA52, RPS27A, UBC, JUN, FOS	down	lung
MAPK signaling pathway	fibroblast	2.5419	5.15445e-05	0.0102083	KEGG	CACNA1D, CACNA2D3, INSR, RPS6KA2, FOS, GADD45B, JUN, JUND, DUSP1, NR4A1	down	lung
Fluid shear stress and atherosclerosis	fibroblast	3.21606	5.27861e-05	0.0301515	KEGG	GSTP1, SQSTM1, DUSP1, FOS, JUN, SUMO2	down	lung
Nucleocytoplasmic transport	fibroblast	2.84498	7.59046e-05	0.025	KEGG	SUMO2, TPR, EEF1A1, SRRM1	down	lung
IL-17 signaling pathway	fibroblast	4.06425	8.26753e-05	0.0175758	KEGG	FOS, FOSB, JUN, JUND, NFKBIA	down	lung
Parkinson disease	fibroblast	1.78958	0.000350381	0.0204669	KEGG	UBA52, RPS27A, UBC, PSMA7, MAOA, DUSP1	down	lung
Epithelial cell signaling in Helicobacter pylori infection	fibroblast	2.11341	0.000367029	0.00501256	KEGG	JUN, NFKBIA	down	lung
Th1 and Th2 cell differentiation	fibroblast	3.2514	0.0005395	0.00520833	KEGG	IFNGR1, NFKBIA, FOS, JUN	down	lung
T cell receptor signaling pathway	fibroblast	2.19711	0.000557612	0.00520833	KEGG	FOS, JUN, NFKBIA	down	lung
Chagas disease	fibroblast	3.62595	0.000557612	0.00520833	KEGG	FOS, JUN, NFKBIA, IFNGR1, CFLAR	down	lung
Toll-like receptor signaling pathway	fibroblast	2.13373	0.000557612	0.00520833	KEGG	NFKBIA, JUN, FOS	down	lung
Protein processing in endoplasmic reticulum	fibroblast	1.8264	0.000644268	0.0150377	KEGG	SEC62, UBXN4, CAPN2, SKP1	down	lung
Relaxin signaling pathway	fibroblast	1.74731	0.000775057	0.00520833	KEGG	NFKBIA, JUN, FOS	down	lung
Leishmaniasis	fibroblast	4.80321	0.00078287	0.00773359	KEGG	NFKBIA, FOS, JUN, IFNGR1, EEF1A1	down	lung
Hepatitis B	fibroblast	1.83775	0.00078287	0.01	KEGG	NFKBIA, JUN, FOS, DDX3X	down	lung
Influenza A	fibroblast	1.30534	0.000786813	0.005	KEGG	NFKBIA, CALCOCO2, IFNGR1	down	lung
Yersinia infection	fibroblast	2.19169	0.000878284	0.00520833	KEGG	RPS6KA2, NFKBIA, FOS, JUN	down	lung
Peptide chain elongation	fibroblast	48.491	4.98375e-73	0.44479	Reactome	EEF1A1, FAU, RPL10, RPL10A, RPL11, RPL12, RPL14, RPL15, RPL18, RPL19, RPL21, RPL22, RPL23A, RPL24, RPL29, RPL3, RPL30, RPL31, RPL32, RPL34, RPL35A, RPL36AL, RPL37, RPL39, RPL41, RPL5, RPL6, RPL7, RPL7A, RPL8, RPL9, RPLP1, RPLP2, RPS11, RPS12, RPS13, RPS14, RPS15, RPS15A, RPS16, RPS18, RPS19, RPS2, RPS20, RPS21, RPS23, RPS24, RPS25, RPS27, RPS27A, RPS28, RPS3A, RPS4X, RPS6, RPS7, RPS8, RPS9, RPSA,…	down	lung
Viral mRNA Translation	fibroblast	47.1453	4.98375e-73	0.415526	Reactome	FAU, RPL10, RPL10A, RPL11, RPL12, RPL14, RPL15, RPL18, RPL19, RPL21, RPL22, RPL23A, RPL24, RPL29, RPL3, RPL30, RPL31, RPL32, RPL34, RPL35A, RPL36AL, RPL37, RPL39, RPL41, RPL5, RPL6, RPL7, RPL7A, RPL8, RPL9, RPLP1, RPLP2, RPS11, RPS12, RPS13, RPS14, RPS15, RPS15A, RPS16, RPS18, RPS19, RPS2, RPS20, RPS21, RPS23, RPS24, RPS25, RPS27, RPS27A, RPS28, RPS3A, RPS4X, RPS6, RPS7, RPS8, RPS9, RPSA, UBA52	down	lung
Selenocysteine synthesis	fibroblast	46.6329	5.11239e-73	0.415526	Reactome	FAU, RPL10, RPL10A, RPL11, RPL12, RPL14, RPL15, RPL18, RPL19, RPL21, RPL22, RPL23A, RPL24, RPL29, RPL3, RPL30, RPL31, RPL32, RPL34, RPL35A, RPL36AL, RPL37, RPL39, RPL41, RPL5, RPL6, RPL7, RPL7A, RPL8, RPL9, RPLP1, RPLP2, RPS11, RPS12, RPS13, RPS14, RPS15, RPS15A, RPS16, RPS18, RPS19, RPS2, RPS20, RPS21, RPS23, RPS24, RPS25, RPS27, RPS27A, RPS28, RPS3A, RPS4X, RPS6, RPS7, RPS8, RPS9, RPSA, UBA52	down	lung
Formation of a pool of free 40S subunits	fibroblast	42.7862	5.11239e-73	0.415526	Reactome	EIF3K, FAU, RPL10, RPL10A, RPL11, RPL12, RPL14, RPL15, RPL18, RPL19, RPL21, RPL22, RPL23A, RPL24, RPL29, RPL3, RPL30, RPL31, RPL32, RPL34, RPL35A, RPL36AL, RPL37, RPL39, RPL41, RPL5, RPL6, RPL7, RPL7A, RPL8, RPL9, RPLP1, RPLP2, RPS11, RPS12, RPS13, RPS14, RPS15, RPS15A, RPS16, RPS18, RPS19, RPS2, RPS20, RPS21, RPS23, RPS24, RPS25, RPS27, RPS27A, RPS28, RPS3A, RPS4X, RPS6, RPS7, RPS8, RPS9, RPSA, …	down	lung
Eukaryotic Translation Termination	fibroblast	45.6407	1.19885e-72	0.415526	Reactome	FAU, RPL10, RPL10A, RPL11, RPL12, RPL14, RPL15, RPL18, RPL19, RPL21, RPL22, RPL23A, RPL24, RPL29, RPL3, RPL30, RPL31, RPL32, RPL34, RPL35A, RPL36AL, RPL37, RPL39, RPL41, RPL5, RPL6, RPL7, RPL7A, RPL8, RPL9, RPLP1, RPLP2, RPS11, RPS12, RPS13, RPS14, RPS15, RPS15A, RPS16, RPS18, RPS19, RPS2, RPS20, RPS21, RPS23, RPS24, RPS25, RPS27, RPS27A, RPS28, RPS3A, RPS4X, RPS6, RPS7, RPS8, RPS9, RPSA, UBA52	down	lung
Eukaryotic Translation Elongation	fibroblast	45.9389	1.78564e-72	0.44479	Reactome	EEF1A1, FAU, RPL10, RPL10A, RPL11, RPL12, RPL14, RPL15, RPL18, RPL19, RPL21, RPL22, RPL23A, RPL24, RPL29, RPL3, RPL30, RPL31, RPL32, RPL34, RPL35A, RPL36AL, RPL37, RPL39, RPL41, RPL5, RPL6, RPL7, RPL7A, RPL8, RPL9, RPLP1, RPLP2, RPS11, RPS12, RPS13, RPS14, RPS15, RPS15A, RPS16, RPS18, RPS19, RPS2, RPS20, RPS21, RPS23, RPS24, RPS25, RPS27, RPS27A, RPS28, RPS3A, RPS4X, RPS6, RPS7, RPS8, RPS9, RPSA,…	down	lung
[truncated: 314 more rows]

## Sheet: kidney
Term_Description	cell_type	Fold_Enrichment	highest_p	support	database	significant_genes	direction	organ
[truncated: 1,007 more rows]
