# Supplementary material for: Single-nuclei characterization of pervasive transcriptional signatures across organs in response to COVID-19
Source: eLife. 2023 Oct 13;12:e81090. doi: 10.7554/eLife.81090 (PMC10575628; doi:10.7554/eLife.81090)
Supplement: Supplementary file 4. [file elife-81090-supp4.csv]

gene	pval	log2fc	cell_type	tissue	method	covariate	cell_class	cell_ontology_class	full_cell_type
ABL1	0.023200109691947	-1.37048740164679	macrophage	liver	MAST	ngenes	macrophage	Kupffer cell	liver : macrophage
AC009093.2	2.41781997242804e-08	-3.5351944770446	macrophage	liver	MAST	ngenes	macrophage	Kupffer cell	liver : macrophage
AC009690.1	0.000444381013388382	-1.50778652646613	macrophage	liver	MAST	ngenes	macrophage	Kupffer cell	liver : macrophage
ACSL1	1.24281858856052e-60	9.87875144829322	macrophage	liver	MAST	ngenes	macrophage	Kupffer cell	liver : macrophage
ACSL3	3.66645285699741e-11	2.86763297233463	macrophage	liver	MAST	ngenes	macrophage	Kupffer cell	liver : macrophage
ACTB	3.2723251168831e-14	2.89532723460792	macrophage	liver	MAST	ngenes	macrophage	Kupffer cell	liver : macrophage
ACTG1	1.19915389953694e-11	1.48339869024983	macrophage	liver	MAST	ngenes	macrophage	Kupffer cell	liver : macrophage
ADAMTS2	1.49858548863471e-16	-5.24239577606364	macrophage	liver	MAST	ngenes	macrophage	Kupffer cell	liver : macrophage
ADAP2	1.31861214916343e-21	-5.50597059512884	macrophage	liver	MAST	ngenes	macrophage	Kupffer cell	liver : macrophage
ADGRE2	0.00387752140306583	-1.64759814394068	macrophage	liver	MAST	ngenes	macrophage	Kupffer cell	liver : macrophage
AFF1	7.19256193859972e-07	3.45680973045877	macrophage	liver	MAST	ngenes	macrophage	Kupffer cell	liver : macrophage
ANKRD44	0.000138087117279094	-2.34286847435671	macrophage	liver	MAST	ngenes	macrophage	Kupffer cell	liver : macrophage
AOAH	1.16606959662854e-16	-5.41642915834877	macrophage	liver	MAST	ngenes	macrophage	Kupffer cell	liver : macrophage
APP	1.0923668517792e-06	1.41063497165887	macrophage	liver	MAST	ngenes	macrophage	Kupffer cell	liver : macrophage
ARHGAP25	1.21662124838401e-07	-2.89180353134589	macrophage	liver	MAST	ngenes	macrophage	Kupffer cell	liver : macrophage
ARHGAP31	4.59992504657731e-09	-2.98091448308882	macrophage	liver	MAST	ngenes	macrophage	Kupffer cell	liver : macrophage
ARRB1	1.21381829170756e-14	-4.14742747095212	macrophage	liver	MAST	ngenes	macrophage	Kupffer cell	liver : macrophage
ARRDC3	2.58956311957482e-10	2.37425231349896	macrophage	liver	MAST	ngenes	macrophage	Kupffer cell	liver : macrophage
ATP13A3	1.83938894121104e-09	1.79692218296101	macrophage	liver	MAST	ngenes	macrophage	Kupffer cell	liver : macrophage
ATP1B3	3.39590273987143e-22	5.83534277960759	macrophage	liver	MAST	ngenes	macrophage	Kupffer cell	liver : macrophage
ATXN1	0.000135318476129752	2.03212301428429	macrophage	liver	MAST	ngenes	macrophage	Kupffer cell	liver : macrophage
B2M	7.80185008326308e-29	6.33992220038943	macrophage	liver	MAST	ngenes	macrophage	Kupffer cell	liver : macrophage
BCAS3	1.10228455337741e-12	3.35601229228643	macrophage	liver	MAST	ngenes	macrophage	Kupffer cell	liver : macrophage
C9orf3	3.52882169976118e-10	2.04417902127026	macrophage	liver	MAST	ngenes	macrophage	Kupffer cell	liver : macrophage
CAB39	0.0114767799041599	-1.39503884857337	macrophage	liver	MAST	ngenes	macrophage	Kupffer cell	liver : macrophage
CCNL1	2.10578198869009e-08	-2.99272655819936	macrophage	liver	MAST	ngenes	macrophage	Kupffer cell	liver : macrophage
CD163	1.18346030524131e-30	-6.99002902368684	macrophage	liver	MAST	ngenes	macrophage	Kupffer cell	liver : macrophage
CD36	8.15034351471335e-05	-1.39198991656835	macrophage	liver	MAST	ngenes	macrophage	Kupffer cell	liver : macrophage
CDK14	3.56532220633978e-08	1.16678042869412	macrophage	liver	MAST	ngenes	macrophage	Kupffer cell	liver : macrophage
CEBPB	9.67451820451448e-12	2.70540002974746	macrophage	liver	MAST	ngenes	macrophage	Kupffer cell	liver : macrophage
CFL1	7.97575955668002e-10	1.53356273719242	macrophage	liver	MAST	ngenes	macrophage	Kupffer cell	liver : macrophage
CHST11	1.33720292312466e-06	-3.26680250276687	macrophage	liver	MAST	ngenes	macrophage	Kupffer cell	liver : macrophage
CHST15	0.00279286235295625	-2.03118878686439	macrophage	liver	MAST	ngenes	macrophage	Kupffer cell	liver : macrophage
CLEC12A	8.74579137619994e-11	-2.53489677371373	macrophage	liver	MAST	ngenes	macrophage	Kupffer cell	liver : macrophage
CLTC	0.00279193389582733	-1.936833260413	macrophage	liver	MAST	ngenes	macrophage	Kupffer cell	liver : macrophage
CMKLR1	1.45164859559659e-14	-3.94664567521901	macrophage	liver	MAST	ngenes	macrophage	Kupffer cell	liver : macrophage
COMMD10	2.58076363156954e-07	-3.1971801354579	macrophage	liver	MAST	ngenes	macrophage	Kupffer cell	liver : macrophage
CREM	1.17287828812773e-08	2.48878901406128	macrophage	liver	MAST	ngenes	macrophage	Kupffer cell	liver : macrophage
CTNNA1	3.17237989152232e-07	2.3493908371904	macrophage	liver	MAST	ngenes	macrophage	Kupffer cell	liver : macrophage
CTSS	2.86101590359639e-05	-2.43567329102982	macrophage	liver	MAST	ngenes	macrophage	Kupffer cell	liver : macrophage
DAPK1	7.72119500871438e-08	-3.59063052563227	macrophage	liver	MAST	ngenes	macrophage	Kupffer cell	liver : macrophage
DENND1A	6.00763619188819e-07	-3.15417725514848	macrophage	liver	MAST	ngenes	macrophage	Kupffer cell	liver : macrophage
DENND4C	4.05584844283222e-05	-2.87163615150785	macrophage	liver	MAST	ngenes	macrophage	Kupffer cell	liver : macrophage
DHFR	1.55753059764966e-06	-2.96104131933738	macrophage	liver	MAST	ngenes	macrophage	Kupffer cell	liver : macrophage
DICER1	2.35175830441575e-08	-2.9776992543941	macrophage	liver	MAST	ngenes	macrophage	Kupffer cell	liver : macrophage
DNMT3A	1.0367048814851e-08	-2.85142670373628	macrophage	liver	MAST	ngenes	macrophage	Kupffer cell	liver : macrophage
DOCK4	7.15947896262614e-12	3.60355151683515	macrophage	liver	MAST	ngenes	macrophage	Kupffer cell	liver : macrophage
DOCK5	0.0486700775023749	1.21522141634141	macrophage	liver	MAST	ngenes	macrophage	Kupffer cell	liver : macrophage
DYSF	0.0299821537031497	-1.41547994607802	macrophage	liver	MAST	ngenes	macrophage	Kupffer cell	liver : macrophage
EDA	3.33640818262208e-20	-4.13334238788836	macrophage	liver	MAST	ngenes	macrophage	Kupffer cell	liver : macrophage
ELL2	3.34815311780177e-49	9.1544478221041	macrophage	liver	MAST	ngenes	macrophage	Kupffer cell	liver : macrophage
ELMO1	1.18470903961425e-10	-4.12157577996082	macrophage	liver	MAST	ngenes	macrophage	Kupffer cell	liver : macrophage
EPB41L3	2.37825786318279e-06	3.09269807395549	macrophage	liver	MAST	ngenes	macrophage	Kupffer cell	liver : macrophage
ETS2	2.11520478664872e-10	3.1664547976749	macrophage	liver	MAST	ngenes	macrophage	Kupffer cell	liver : macrophage
ETV6	0.0123869754412547	-1.87896310355005	macrophage	liver	MAST	ngenes	macrophage	Kupffer cell	liver : macrophage
EXT1	1.81829845388758e-12	3.93261655152358	macrophage	liver	MAST	ngenes	macrophage	Kupffer cell	liver : macrophage
F13A1	6.20882679992481e-05	-1.78765804279497	macrophage	liver	MAST	ngenes	macrophage	Kupffer cell	liver : macrophage
FARP1	1.68806617104399e-14	3.88177575424019	macrophage	liver	MAST	ngenes	macrophage	Kupffer cell	liver : macrophage
FBXW7	9.16072354751206e-06	1.89209514253833	macrophage	liver	MAST	ngenes	macrophage	Kupffer cell	liver : macrophage
FCGRT	2.44627158612862e-08	-2.75617630425019	macrophage	liver	MAST	ngenes	macrophage	Kupffer cell	liver : macrophage
FMN1	5.45728453925221e-15	-5.09839800197703	macrophage	liver	MAST	ngenes	macrophage	Kupffer cell	liver : macrophage
FMNL2	0.00323490145099779	-1.56794553786757	macrophage	liver	MAST	ngenes	macrophage	Kupffer cell	liver : macrophage
FN1	7.51653136494863e-12	1.41077326827854	macrophage	liver	MAST	ngenes	macrophage	Kupffer cell	liver : macrophage
FNDC3B	5.15552562061973e-14	4.86368611184063	macrophage	liver	MAST	ngenes	macrophage	Kupffer cell	liver : macrophage
FOSL2	2.47747935363622e-18	3.9139055166857	macrophage	liver	MAST	ngenes	macrophage	Kupffer cell	liver : macrophage
FOXN3	0.000349693710092639	-2.34200697254152	macrophage	liver	MAST	ngenes	macrophage	Kupffer cell	liver : macrophage
FP236383.1	8.48227715348406e-09	3.63217951949802	macrophage	liver	MAST	ngenes	macrophage	Kupffer cell	liver : macrophage
FRMD4A	6.63300063074111e-08	-3.56205296979582	macrophage	liver	MAST	ngenes	macrophage	Kupffer cell	liver : macrophage
FRMD4B	5.35266983754919e-09	-3.88230416610077	macrophage	liver	MAST	ngenes	macrophage	Kupffer cell	liver : macrophage
FTH1	5.27592783268142e-29	5.38640680165368	macrophage	liver	MAST	ngenes	macrophage	Kupffer cell	liver : macrophage
FTL	1.60447200861723e-28	6.79589786802059	macrophage	liver	MAST	ngenes	macrophage	Kupffer cell	liver : macrophage
FTX	0.00139548706635961	2.28312576800742	macrophage	liver	MAST	ngenes	macrophage	Kupffer cell	liver : macrophage
GAB2	3.74663346136099e-05	2.93135394672223	macrophage	liver	MAST	ngenes	macrophage	Kupffer cell	liver : macrophage
GAS7	8.85123624376009e-07	-2.91449653287154	macrophage	liver	MAST	ngenes	macrophage	Kupffer cell	liver : macrophage
GBE1	6.93237829981327e-13	2.51113951143172	macrophage	liver	MAST	ngenes	macrophage	Kupffer cell	liver : macrophage
GK	1.89916141288934e-15	2.5660601787013	macrophage	liver	MAST	ngenes	macrophage	Kupffer cell	liver : macrophage
GLDN	1.47566397474377e-08	-2.25372895495379	macrophage	liver	MAST	ngenes	macrophage	Kupffer cell	liver : macrophage
GNA13	6.74362103116917e-06	2.17842454476297	macrophage	liver	MAST	ngenes	macrophage	Kupffer cell	liver : macrophage
GRN	0.0173492737668743	1.20203296427746	macrophage	liver	MAST	ngenes	macrophage	Kupffer cell	liver : macrophage
HERC2	0.00212413912972095	-1.47108210994169	macrophage	liver	MAST	ngenes	macrophage	Kupffer cell	liver : macrophage
HIF1A	3.93281121499422e-14	3.41681149419642	macrophage	liver	MAST	ngenes	macrophage	Kupffer cell	liver : macrophage
HIVEP2	0.00105941309822503	1.14557113617269	macrophage	liver	MAST	ngenes	macrophage	Kupffer cell	liver : macrophage
HNRNPC	0.000800683724864757	1.43156277944225	macrophage	liver	MAST	ngenes	macrophage	Kupffer cell	liver : macrophage
HSP90AA1	0.00191534080478233	1.60361210367148	macrophage	liver	MAST	ngenes	macrophage	Kupffer cell	liver : macrophage
IMMP2L	5.62268788839681e-13	2.90974522652287	macrophage	liver	MAST	ngenes	macrophage	Kupffer cell	liver : macrophage
INO80D	0.000119760506853262	0.768576081595663	macrophage	liver	MAST	ngenes	macrophage	Kupffer cell	liver : macrophage
ITGAM	7.00935272790395e-05	-1.89394759597309	macrophage	liver	MAST	ngenes	macrophage	Kupffer cell	liver : macrophage
ITGAX	0.0164302494217019	1.06561804660823	macrophage	liver	MAST	ngenes	macrophage	Kupffer cell	liver : macrophage
JMJD1C	0.0166610072168209	1.64489560650066	macrophage	liver	MAST	ngenes	macrophage	Kupffer cell	liver : macrophage
JUND	9.5998551328234e-21	3.68432169198914	macrophage	liver	MAST	ngenes	macrophage	Kupffer cell	liver : macrophage
KDM4C	3.58293437525386e-05	2.26514596511356	macrophage	liver	MAST	ngenes	macrophage	Kupffer cell	liver : macrophage
KIF1B	2.95183908256922e-17	3.3548451595552	macrophage	liver	MAST	ngenes	macrophage	Kupffer cell	liver : macrophage
KLF6	8.18834499673646e-15	2.29708925431542	macrophage	liver	MAST	ngenes	macrophage	Kupffer cell	liver : macrophage
KLHL2	1.28223260793998e-09	-3.26226723532033	macrophage	liver	MAST	ngenes	macrophage	Kupffer cell	liver : macrophage
KYNU	1.10725234520437e-13	4.79481714602841	macrophage	liver	MAST	ngenes	macrophage	Kupffer cell	liver : macrophage
LDLRAD4	0.00100893530490635	-2.30225687350419	macrophage	liver	MAST	ngenes	macrophage	Kupffer cell	liver : macrophage
LIMD1	0.00585071498341002	1.20856956308222	macrophage	liver	MAST	ngenes	macrophage	Kupffer cell	liver : macrophage
LINC00278	2.47991845815228e-06	-2.89876237780566	macrophage	liver	MAST	ngenes	macrophage	Kupffer cell	liver : macrophage
LITAF	1.47135593259044e-07	2.83551110041844	macrophage	liver	MAST	ngenes	macrophage	Kupffer cell	liver : macrophage
LRP1	3.23376685448098e-13	-4.33410106819972	macrophage	liver	MAST	ngenes	macrophage	Kupffer cell	liver : macrophage
MAML3	0.0161188410929118	1.28625888748729	macrophage	liver	MAST	ngenes	macrophage	Kupffer cell	liver : macrophage
MAP2K1	3.75475951821289e-05	2.51159630397165	macrophage	liver	MAST	ngenes	macrophage	Kupffer cell	liver : macrophage
MAP3K3	8.30898134149683e-05	-2.27839867127482	macrophage	liver	MAST	ngenes	macrophage	Kupffer cell	liver : macrophage
MCL1	1.50638172881544e-13	2.43022464759028	macrophage	liver	MAST	ngenes	macrophage	Kupffer cell	liver : macrophage
MDFIC	1.9669346271098e-09	-2.63157462047571	macrophage	liver	MAST	ngenes	macrophage	Kupffer cell	liver : macrophage
ME1	8.91043311695295e-09	-3.36784385200386	macrophage	liver	MAST	ngenes	macrophage	Kupffer cell	liver : macrophage
MEF2C	6.3312162563811e-08	-2.79918772311871	macrophage	liver	MAST	ngenes	macrophage	Kupffer cell	liver : macrophage
MERTK	1.5084480992082e-05	-2.9167934681643	macrophage	liver	MAST	ngenes	macrophage	Kupffer cell	liver : macrophage
MGAT5	7.5396707567515e-10	-3.54095557407105	macrophage	liver	MAST	ngenes	macrophage	Kupffer cell	liver : macrophage
MGLL	0.00867487747226044	-1.17252935640853	macrophage	liver	MAST	ngenes	macrophage	Kupffer cell	liver : macrophage
MIR181A1HG	0.0236557855791629	-1.08960992477717	macrophage	liver	MAST	ngenes	macrophage	Kupffer cell	liver : macrophage
MITF	2.3846000283977e-08	-2.99079802075272	macrophage	liver	MAST	ngenes	macrophage	Kupffer cell	liver : macrophage
MS4A6A	1.6332120677435e-28	-6.65788603844265	macrophage	liver	MAST	ngenes	macrophage	Kupffer cell	liver : macrophage
MSR1	0.00575659145952228	-1.94498874230307	macrophage	liver	MAST	ngenes	macrophage	Kupffer cell	liver : macrophage
MT-ATP6	7.84612126574872e-29	-7.16193459726599	macrophage	liver	MAST	ngenes	macrophage	Kupffer cell	liver : macrophage
MT-CO1	1.72647838404736e-11	-4.93668163624513	macrophage	liver	MAST	ngenes	macrophage	Kupffer cell	liver : macrophage
MT-CO3	8.45394588701244e-12	-4.95368553414162	macrophage	liver	MAST	ngenes	macrophage	Kupffer cell	liver : macrophage
MT-CYB	1.611866009238e-12	-4.74276019460781	macrophage	liver	MAST	ngenes	macrophage	Kupffer cell	liver : macrophage
MT-ND1	1.00693624850389e-20	-6.13223908266992	macrophage	liver	MAST	ngenes	macrophage	Kupffer cell	liver : macrophage
MT-ND2	2.02996312645915e-11	-4.60759727289356	macrophage	liver	MAST	ngenes	macrophage	Kupffer cell	liver : macrophage
MT-ND3	4.9119155932793e-31	-7.63769256737035	macrophage	liver	MAST	ngenes	macrophage	Kupffer cell	liver : macrophage
MT-ND4	2.51784009144851e-15	-5.4102608571155	macrophage	liver	MAST	ngenes	macrophage	Kupffer cell	liver : macrophage
MTRNR2L12	1.26579296906108e-08	-2.41153315568328	macrophage	liver	MAST	ngenes	macrophage	Kupffer cell	liver : macrophage
MTRNR2L8	1.2759814085424e-06	-1.49012010430648	macrophage	liver	MAST	ngenes	macrophage	Kupffer cell	liver : macrophage
MTSS1	1.11932544424326e-16	-4.05873509805312	macrophage	liver	MAST	ngenes	macrophage	Kupffer cell	liver : macrophage
MYO9A	0.00984534509600278	-1.55363976607621	macrophage	liver	MAST	ngenes	macrophage	Kupffer cell	liver : macrophage
MYOF	0.000116838140299787	-1.90068655174345	macrophage	liver	MAST	ngenes	macrophage	Kupffer cell	liver : macrophage
NAMPT	1.40871053862902e-56	9.6051071423721	macrophage	liver	MAST	ngenes	macrophage	Kupffer cell	liver : macrophage
NBEAL1	7.24640792380139e-12	2.32258295542241	macrophage	liver	MAST	ngenes	macrophage	Kupffer cell	liver : macrophage
NFIA	4.157462114232e-15	2.88926862603134	macrophage	liver	MAST	ngenes	macrophage	Kupffer cell	liver : macrophage
NUMB	5.53534326393137e-13	3.87763563811333	macrophage	liver	MAST	ngenes	macrophage	Kupffer cell	liver : macrophage
ORMDL1	4.85978235493959e-05	-2.03561697165051	macrophage	liver	MAST	ngenes	macrophage	Kupffer cell	liver : macrophage
PAG1	0.0273513710056014	1.58978328063363	macrophage	liver	MAST	ngenes	macrophage	Kupffer cell	liver : macrophage
PCGF3	0.0131243524703295	-1.04457488861171	macrophage	liver	MAST	ngenes	macrophage	Kupffer cell	liver : macrophage
PCNX1	7.96240483001933e-10	3.46326115905715	macrophage	liver	MAST	ngenes	macrophage	Kupffer cell	liver : macrophage
PDE3B	2.10810717426644e-15	3.18295613650876	macrophage	liver	MAST	ngenes	macrophage	Kupffer cell	liver : macrophage
PDE4D	0.00207042625357292	1.07578184989526	macrophage	liver	MAST	ngenes	macrophage	Kupffer cell	liver : macrophage
PDGFC	1.65251933995789e-20	-5.21524477074177	macrophage	liver	MAST	ngenes	macrophage	Kupffer cell	liver : macrophage
PFKFB3	1.2312066147901e-08	3.57918801585954	macrophage	liver	MAST	ngenes	macrophage	Kupffer cell	liver : macrophage
PFN1	1.48167023590957e-09	1.32368639116644	macrophage	liver	MAST	ngenes	macrophage	Kupffer cell	liver : macrophage
PHKB	0.0227616896703927	-1.55363942805672	macrophage	liver	MAST	ngenes	macrophage	Kupffer cell	liver : macrophage
PLAUR	3.75670938616362e-19	3.92471502143451	macrophage	liver	MAST	ngenes	macrophage	Kupffer cell	liver : macrophage
PLCB2	6.14676326639447e-08	-2.24605663508294	macrophage	liver	MAST	ngenes	macrophage	Kupffer cell	liver : macrophage
PLCG2	2.59559352490774e-10	4.06983240132308	macrophage	liver	MAST	ngenes	macrophage	Kupffer cell	liver : macrophage
PLSCR1	0.010396242697077	1.22728470772409	macrophage	liver	MAST	ngenes	macrophage	Kupffer cell	liver : macrophage
PLXDC2	1.96424948784792e-07	-3.59798691065975	macrophage	liver	MAST	ngenes	macrophage	Kupffer cell	liver : macrophage
PREX1	1.32299294117143e-12	-4.35858340447697	macrophage	liver	MAST	ngenes	macrophage	Kupffer cell	liver : macrophage
PRKAG2	5.53534326393137e-13	4.63576305233626	macrophage	liver	MAST	ngenes	macrophage	Kupffer cell	liver : macrophage
PRKCB	3.46121647522354e-12	-4.48365984548808	macrophage	liver	MAST	ngenes	macrophage	Kupffer cell	liver : macrophage
PRKN	0.0291408069916734	1.26220215347225	macrophage	liver	MAST	ngenes	macrophage	Kupffer cell	liver : macrophage
PSAP	0.000107928975520718	2.68041412617903	macrophage	liver	MAST	ngenes	macrophage	Kupffer cell	liver : macrophage
PSD3	1.05096289575058e-23	4.81330127080869	macrophage	liver	MAST	ngenes	macrophage	Kupffer cell	liver : macrophage
PTMA	2.3183404666122e-10	1.94092713635211	macrophage	liver	MAST	ngenes	macrophage	Kupffer cell	liver : macrophage
PTPRC	0.000243188975417505	-2.51528150490095	macrophage	liver	MAST	ngenes	macrophage	Kupffer cell	liver : macrophage
PTPRJ	1.03082557905179e-13	-4.61323127919301	macrophage	liver	MAST	ngenes	macrophage	Kupffer cell	liver : macrophage
PTPRM	0.00011614303160395	2.14763413252564	macrophage	liver	MAST	ngenes	macrophage	Kupffer cell	liver : macrophage
RAB1A	1.23578125054565e-31	7.03855014027281	macrophage	liver	MAST	ngenes	macrophage	Kupffer cell	liver : macrophage
RAB31	0.00047686455917426	2.41562100360205	macrophage	liver	MAST	ngenes	macrophage	Kupffer cell	liver : macrophage
RAD51B	0.000284212857983691	-2.01588650407466	macrophage	liver	MAST	ngenes	macrophage	Kupffer cell	liver : macrophage
RAPGEF1	3.76156994019515e-09	3.51984192435672	macrophage	liver	MAST	ngenes	macrophage	Kupffer cell	liver : macrophage
RCSD1	4.28577206126747e-06	-2.4318782448782	macrophage	liver	MAST	ngenes	macrophage	Kupffer cell	liver : macrophage
REL	0.00317792658611424	1.58113236814774	macrophage	liver	MAST	ngenes	macrophage	Kupffer cell	liver : macrophage
RGL1	5.03625746237316e-14	-4.88402823500495	macrophage	liver	MAST	ngenes	macrophage	Kupffer cell	liver : macrophage
RIN2	0.0101266950207146	-1.4987921883916	macrophage	liver	MAST	ngenes	macrophage	Kupffer cell	liver : macrophage
RIPOR2	1.44932536839848e-08	-3.16601385032585	macrophage	liver	MAST	ngenes	macrophage	Kupffer cell	liver : macrophage
RNF144B	4.03616377648479e-05	2.76730147666886	macrophage	liver	MAST	ngenes	macrophage	Kupffer cell	liver : macrophage
RPL28	4.71440884711383e-14	2.28547219454069	macrophage	liver	MAST	ngenes	macrophage	Kupffer cell	liver : macrophage
RTN4	0.0143198151760476	-1.23115844732009	macrophage	liver	MAST	ngenes	macrophage	Kupffer cell	liver : macrophage
RXRA	4.4664619697655e-06	-2.74275770601326	macrophage	liver	MAST	ngenes	macrophage	Kupffer cell	liver : macrophage
SAMSN1	2.36286243774144e-06	3.1387168580998	macrophage	liver	MAST	ngenes	macrophage	Kupffer cell	liver : macrophage
SASH1	0.00637180210203114	-1.95803947083808	macrophage	liver	MAST	ngenes	macrophage	Kupffer cell	liver : macrophage
SDC2	3.32563031957592e-19	3.77896844379196	macrophage	liver	MAST	ngenes	macrophage	Kupffer cell	liver : macrophage
SF3B1	5.5524759231847e-06	-2.51442941769994	macrophage	liver	MAST	ngenes	macrophage	Kupffer cell	liver : macrophage
SH3BP2	5.23529217464103e-06	-2.3290362818835	macrophage	liver	MAST	ngenes	macrophage	Kupffer cell	liver : macrophage
SIGLEC1	1.12113022268682e-22	-5.4464985822289	macrophage	liver	MAST	ngenes	macrophage	Kupffer cell	liver : macrophage
SIK3	4.9086613049586e-16	4.74998339532312	macrophage	liver	MAST	ngenes	macrophage	Kupffer cell	liver : macrophage
SIPA1L1	6.90717544736585e-27	6.65707226376753	macrophage	liver	MAST	ngenes	macrophage	Kupffer cell	liver : macrophage
SLC16A10	1.14436725173992e-28	7.03401055591763	macrophage	liver	MAST	ngenes	macrophage	Kupffer cell	liver : macrophage
SLC1A3	6.29216700076689e-11	-4.32954562680487	macrophage	liver	MAST	ngenes	macrophage	Kupffer cell	liver : macrophage
SLC2A3	9.62860178380861e-21	5.33924740042719	macrophage	liver	MAST	ngenes	macrophage	Kupffer cell	liver : macrophage
SLC2A9	5.51578959101791e-05	-1.97822610414422	macrophage	liver	MAST	ngenes	macrophage	Kupffer cell	liver : macrophage
SLC38A6	1.24021455389321e-09	-2.26844874318367	macrophage	liver	MAST	ngenes	macrophage	Kupffer cell	liver : macrophage
SLC9A9	2.12590181166395e-12	-4.62262899689396	macrophage	liver	MAST	ngenes	macrophage	Kupffer cell	liver : macrophage
SNRNP70	1.35220586482475e-07	-2.25257573217336	macrophage	liver	MAST	ngenes	macrophage	Kupffer cell	liver : macrophage
SNX24	3.3198280806714e-05	-2.08298254238106	macrophage	liver	MAST	ngenes	macrophage	Kupffer cell	liver : macrophage
SRGN	4.58014344568416e-14	4.39628667612059	macrophage	liver	MAST	ngenes	macrophage	Kupffer cell	liver : macrophage
SRRM2	4.95945645450146e-14	-4.58776999400095	macrophage	liver	MAST	ngenes	macrophage	Kupffer cell	liver : macrophage
SRSF5	3.61160717724999e-12	-3.72715173701152	macrophage	liver	MAST	ngenes	macrophage	Kupffer cell	liver : macrophage
ST6GAL1	0.0379673591072557	1.16206883333317	macrophage	liver	MAST	ngenes	macrophage	Kupffer cell	liver : macrophage
ST7	0.00480626771747916	1.15214794279397	macrophage	liver	MAST	ngenes	macrophage	Kupffer cell	liver : macrophage
STAB1	1.08755613647691e-22	-5.31308662529154	macrophage	liver	MAST	ngenes	macrophage	Kupffer cell	liver : macrophage
STAG1	0.0344730684091969	1.48534949128912	macrophage	liver	MAST	ngenes	macrophage	Kupffer cell	liver : macrophage
STARD13	0.0210937099496098	-1.54419138998322	macrophage	liver	MAST	ngenes	macrophage	Kupffer cell	liver : macrophage
STAT4	6.20904503374197e-07	2.08747322942525	macrophage	liver	MAST	ngenes	macrophage	Kupffer cell	liver : macrophage
SUMF1	0.0158531550151434	-1.63270543933824	macrophage	liver	MAST	ngenes	macrophage	Kupffer cell	liver : macrophage
SYNE2	0.000147568795746078	1.47767125900827	macrophage	liver	MAST	ngenes	macrophage	Kupffer cell	liver : macrophage
TCF12	0.0158531550151434	-1.71385971173591	macrophage	liver	MAST	ngenes	macrophage	Kupffer cell	liver : macrophage
TCF25	0.0159203871654356	-1.68610453441252	macrophage	liver	MAST	ngenes	macrophage	Kupffer cell	liver : macrophage
TCF4	2.80689283827743e-05	2.75872816474457	macrophage	liver	MAST	ngenes	macrophage	Kupffer cell	liver : macrophage
TENT4B	4.5190840442622e-10	1.82167295111503	macrophage	liver	MAST	ngenes	macrophage	Kupffer cell	liver : macrophage
TFRC	2.95844434292934e-18	4.47682990710152	macrophage	liver	MAST	ngenes	macrophage	Kupffer cell	liver : macrophage
THBS1	1.50479458690282e-21	4.28728028195548	macrophage	liver	MAST	ngenes	macrophage	Kupffer cell	liver : macrophage
TIMM23B	4.12949922449315e-05	-1.89172774236018	macrophage	liver	MAST	ngenes	macrophage	Kupffer cell	liver : macrophage
TIMP1	0.00327934640258627	1.32899251373278	macrophage	liver	MAST	ngenes	macrophage	Kupffer cell	liver : macrophage
TMBIM6	2.48252512112936e-16	2.49295439139914	macrophage	liver	MAST	ngenes	macrophage	Kupffer cell	liver : macrophage
TMEM106A	5.05513029096837e-10	-2.41437680400841	macrophage	liver	MAST	ngenes	macrophage	Kupffer cell	liver : macrophage
TNFAIP2	1.08385331329616e-19	-4.76389400037394	macrophage	liver	MAST	ngenes	macrophage	Kupffer cell	liver : macrophage
TNFRSF1B	0.00046921699669793	2.22815027288593	macrophage	liver	MAST	ngenes	macrophage	Kupffer cell	liver : macrophage
TSHZ3	0.00296435367589277	-0.989509455617666	macrophage	liver	MAST	ngenes	macrophage	Kupffer cell	liver : macrophage
TSPAN14	4.49053154338871e-06	-2.80156203699856	macrophage	liver	MAST	ngenes	macrophage	Kupffer cell	liver : macrophage
TTTY14	2.23525708631021e-10	1.82452645660232	macrophage	liver	MAST	ngenes	macrophage	Kupffer cell	liver : macrophage
UBE2E2	0.000101999824422627	-2.68912097964526	macrophage	liver	MAST	ngenes	macrophage	Kupffer cell	liver : macrophage
UST	0.000252553385089254	1.76331356236431	macrophage	liver	MAST	ngenes	macrophage	Kupffer cell	liver : macrophage
VAV1	0.00330500774087288	-1.6110854188221	macrophage	liver	MAST	ngenes	macrophage	Kupffer cell	liver : macrophage
VEGFA	3.56478018931365e-19	3.26719106391506	macrophage	liver	MAST	ngenes	macrophage	Kupffer cell	liver : macrophage
VMP1	5.81664338358073e-09	3.60735868416551	macrophage	liver	MAST	ngenes	macrophage	Kupffer cell	liver : macrophage
VSIG4	1.26276349400008e-09	-3.06040371381099	macrophage	liver	MAST	ngenes	macrophage	Kupffer cell	liver : macrophage
WASHC1	4.76124084754911e-07	-2.08777674585889	macrophage	liver	MAST	ngenes	macrophage	Kupffer cell	liver : macrophage
WDFY3	0.00132837315292186	-2.36550894072091	macrophage	liver	MAST	ngenes	macrophage	Kupffer cell	liver : macrophage
WDFY4	0.00321550599727417	-1.30824001130611	macrophage	liver	MAST	ngenes	macrophage	Kupffer cell	liver : macrophage
WNT2B	0.0244203856086116	-0.969339625308322	macrophage	liver	MAST	ngenes	macrophage	Kupffer cell	liver : macrophage
ZC3HAV1	0.0169950232856845	1.32749263790672	macrophage	liver	MAST	ngenes	macrophage	Kupffer cell	liver : macrophage
ZCCHC7	0.000132313685206941	1.30818543419525	macrophage	liver	MAST	ngenes	macrophage	Kupffer cell	liver : macrophage
ZFAND5	1.33236138552296e-23	4.28936149570951	macrophage	liver	MAST	ngenes	macrophage	Kupffer cell	liver : macrophage
ZHX2	1.74242391745564e-08	3.15518204696684	macrophage	liver	MAST	ngenes	macrophage	Kupffer cell	liver : macrophage
ZNF407	0.0398069738322652	-1.27484436054123	macrophage	liver	MAST	ngenes	macrophage	Kupffer cell	liver : macrophage
ZSWIM6	0.000543666284806034	-2.47236250359359	macrophage	liver	MAST	ngenes	macrophage	Kupffer cell	liver : macrophage
ABL1	0.00839166217727797	-1.07632483785641	macrophage	heart	MAST	ngenes	macrophage	macrophage	heart : macrophage
AC009093.2	0.0102055997740401	-1.23064007443946	macrophage	heart	MAST	ngenes	macrophage	macrophage	heart : macrophage
AC009690.1	0.00424183333793509	-1.07138247810298	macrophage	heart	MAST	ngenes	macrophage	macrophage	heart : macrophage
ACSL1	1.07031338381262e-21	3.29479123415007	macrophage	heart	MAST	ngenes	macrophage	macrophage	heart : macrophage
ACSL3	7.68047453973146e-05	1.22291526788803	macrophage	heart	MAST	ngenes	macrophage	macrophage	heart : macrophage
ACTB	3.53155582886445e-41	3.51563040841361	macrophage	heart	MAST	ngenes	macrophage	macrophage	heart : macrophage
ACTG1	2.62386633705593e-16	1.56182176874572	macrophage	heart	MAST	ngenes	macrophage	macrophage	heart : macrophage
ADAMTS2	5.12286366125748e-20	-3.95124390921223	macrophage	heart	MAST	ngenes	macrophage	macrophage	heart : macrophage
ADAP2	3.95566401689373e-06	-2.1778925409891	macrophage	heart	MAST	ngenes	macrophage	macrophage	heart : macrophage
ADGRE2	9.34692702006719e-06	1.03508125690317	macrophage	heart	MAST	ngenes	macrophage	macrophage	heart : macrophage
AFF1	0.00142223257799522	1.21479413650267	macrophage	heart	MAST	ngenes	macrophage	macrophage	heart : macrophage
ANKRD44	2.52316536363681e-06	1.71024749085602	macrophage	heart	MAST	ngenes	macrophage	macrophage	heart : macrophage
AOAH	8.67020498198074e-05	1.15406787841392	macrophage	heart	MAST	ngenes	macrophage	macrophage	heart : macrophage
APP	0.000134433625326922	1.41499876493815	macrophage	heart	MAST	ngenes	macrophage	macrophage	heart : macrophage
ARHGAP25	0.00902868257745791	-1.16673424693754	macrophage	heart	MAST	ngenes	macrophage	macrophage	heart : macrophage
ARHGAP31	0.000362695836628259	-1.57787076814326	macrophage	heart	MAST	ngenes	macrophage	macrophage	heart : macrophage
ARRB1	1.01347879996342e-05	-1.95676978981528	macrophage	heart	MAST	ngenes	macrophage	macrophage	heart : macrophage
ARRDC3	2.11632539295817e-05	1.15897865196077	macrophage	heart	MAST	ngenes	macrophage	macrophage	heart : macrophage
ATP13A3	5.45652326631085e-08	1.80845333719215	macrophage	heart	MAST	ngenes	macrophage	macrophage	heart : macrophage
ATP1B3	5.88286295243835e-05	0.984472649937977	macrophage	heart	MAST	ngenes	macrophage	macrophage	heart : macrophage
ATXN1	0.000779512274582466	1.28010357028804	macrophage	heart	MAST	ngenes	macrophage	macrophage	heart : macrophage
B2M	1.26584084881655e-49	4.58754239116653	macrophage	heart	MAST	ngenes	macrophage	macrophage	heart : macrophage
BCAS3	0.00956479190037124	1.0704266202506	macrophage	heart	MAST	ngenes	macrophage	macrophage	heart : macrophage
C9orf3	0.00285148426758807	-1.05573304948839	macrophage	heart	MAST	ngenes	macrophage	macrophage	heart : macrophage
CAB39	0.0365833138798788	0.806664687141279	macrophage	heart	MAST	ngenes	macrophage	macrophage	heart : macrophage
CCNL1	7.09373160313877e-06	-1.80033875443074	macrophage	heart	MAST	ngenes	macrophage	macrophage	heart : macrophage
CD163	1.18362094766941e-20	-2.58870867189611	macrophage	heart	MAST	ngenes	macrophage	macrophage	heart : macrophage
CD36	1.08752147752853e-11	1.36655210226316	macrophage	heart	MAST	ngenes	macrophage	macrophage	heart : macrophage
CDK14	9.53262594471901e-21	1.72702285091321	macrophage	heart	MAST	ngenes	macrophage	macrophage	heart : macrophage
CEBPB	6.40756242050228e-07	1.62405082066145	macrophage	heart	MAST	ngenes	macrophage	macrophage	heart : macrophage
CFL1	6.19591438163561e-23	1.58327193536542	macrophage	heart	MAST	ngenes	macrophage	macrophage	heart : macrophage
CHST11	0.00851006416998914	0.81595027324545	macrophage	heart	MAST	ngenes	macrophage	macrophage	heart : macrophage
CHST15	0.000457261948568802	-1.76882879200529	macrophage	heart	MAST	ngenes	macrophage	macrophage	heart : macrophage
CLEC12A	7.20325869512619e-06	-1.5188179716455	macrophage	heart	MAST	ngenes	macrophage	macrophage	heart : macrophage
CLTC	0.0436989888723773	-1.18358432565067	macrophage	heart	MAST	ngenes	macrophage	macrophage	heart : macrophage
CMKLR1	1.59224709741808e-05	-1.86122320255539	macrophage	heart	MAST	ngenes	macrophage	macrophage	heart : macrophage
COMMD10	4.72958376320072e-05	-1.92716872999711	macrophage	heart	MAST	ngenes	macrophage	macrophage	heart : macrophage
CREM	0.00098455320508406	0.982529052574734	macrophage	heart	MAST	ngenes	macrophage	macrophage	heart : macrophage
CTNNA1	0.00410258530958515	1.42595142331989	macrophage	heart	MAST	ngenes	macrophage	macrophage	heart : macrophage
CTSS	0.0166392761457068	1.21416469275903	macrophage	heart	MAST	ngenes	macrophage	macrophage	heart : macrophage
DAPK1	0.0135632660429532	-1.06089149551452	macrophage	heart	MAST	ngenes	macrophage	macrophage	heart : macrophage
DENND1A	0.0270952471687925	-0.894830723906043	macrophage	heart	MAST	ngenes	macrophage	macrophage	heart : macrophage
DENND4C	0.00013891752330748	-1.94995599604486	macrophage	heart	MAST	ngenes	macrophage	macrophage	heart : macrophage
DHFR	1.05775851346076e-55	4.05113312614023	macrophage	heart	MAST	ngenes	macrophage	macrophage	heart : macrophage
DICER1	0.0012789790320385	1.52815984608829	macrophage	heart	MAST	ngenes	macrophage	macrophage	heart : macrophage
DNMT3A	0.000303180711086652	-1.4432841583206	macrophage	heart	MAST	ngenes	macrophage	macrophage	heart : macrophage
DOCK4	1.37591741972501e-06	0.888296331495341	macrophage	heart	MAST	ngenes	macrophage	macrophage	heart : macrophage
DOCK5	1.60275755649162e-07	2.18618865116618	macrophage	heart	MAST	ngenes	macrophage	macrophage	heart : macrophage
DYSF	1.15890982225127e-17	1.73544118726393	macrophage	heart	MAST	ngenes	macrophage	macrophage	heart : macrophage
EDA	5.25790977804096e-44	-5.84249190582457	macrophage	heart	MAST	ngenes	macrophage	macrophage	heart : macrophage
ELL2	5.25213866541294e-05	1.31769358622722	macrophage	heart	MAST	ngenes	macrophage	macrophage	heart : macrophage
ELMO1	0.0332295695932354	-0.845432425830788	macrophage	heart	MAST	ngenes	macrophage	macrophage	heart : macrophage
EPB41L3	2.81346193887743e-08	1.72823273119581	macrophage	heart	MAST	ngenes	macrophage	macrophage	heart : macrophage
ETS2	0.00234205911165026	1.10078186613235	macrophage	heart	MAST	ngenes	macrophage	macrophage	heart : macrophage
ETV6	0.00948656400895949	0.848930887505729	macrophage	heart	MAST	ngenes	macrophage	macrophage	heart : macrophage
EXT1	0.00308475578058686	-1.32634768269565	macrophage	heart	MAST	ngenes	macrophage	macrophage	heart : macrophage
F13A1	5.44500237479676e-39	-4.77684227611819	macrophage	heart	MAST	ngenes	macrophage	macrophage	heart : macrophage
FARP1	1.05625708503299e-06	-1.63132836080437	macrophage	heart	MAST	ngenes	macrophage	macrophage	heart : macrophage
FBXW7	0.00784319433767924	1.10135774573069	macrophage	heart	MAST	ngenes	macrophage	macrophage	heart : macrophage
FCGRT	2.32965903445394e-06	-2.02149553530265	macrophage	heart	MAST	ngenes	macrophage	macrophage	heart : macrophage
FMN1	1.15901425245116e-15	-2.38986235857227	macrophage	heart	MAST	ngenes	macrophage	macrophage	heart : macrophage
FMNL2	1.72593929803921e-07	-2.39732150862039	macrophage	heart	MAST	ngenes	macrophage	macrophage	heart : macrophage
FN1	2.55673329531799e-07	0.73459185376812	macrophage	heart	MAST	ngenes	macrophage	macrophage	heart : macrophage
FNDC3B	2.62518822493987e-06	0.819022493726525	macrophage	heart	MAST	ngenes	macrophage	macrophage	heart : macrophage
FOSL2	0.000564796887959739	0.781748595047942	macrophage	heart	MAST	ngenes	macrophage	macrophage	heart : macrophage
FOXN3	2.55388962420493e-07	-1.84306638546359	macrophage	heart	MAST	ngenes	macrophage	macrophage	heart : macrophage
FP236383.1	2.25680785242679e-19	1.7850373218579	macrophage	heart	MAST	ngenes	macrophage	macrophage	heart : macrophage
FRMD4A	4.12846484025238e-12	-2.95455519802251	macrophage	heart	MAST	ngenes	macrophage	macrophage	heart : macrophage
FRMD4B	1.22889655629836e-18	-2.74738521209182	macrophage	heart	MAST	ngenes	macrophage	macrophage	heart : macrophage
FTH1	2.90585283819097e-69	4.51319636958682	macrophage	heart	MAST	ngenes	macrophage	macrophage	heart : macrophage
FTL	7.75338724548723e-48	5.18226078486088	macrophage	heart	MAST	ngenes	macrophage	macrophage	heart : macrophage
FTX	0.018994794020776	-1.05008289344134	macrophage	heart	MAST	ngenes	macrophage	macrophage	heart : macrophage
GAB2	0.0106821294793179	0.722669671028994	macrophage	heart	MAST	ngenes	macrophage	macrophage	heart : macrophage
GAS7	4.91731157712769e-05	-1.80112881945116	macrophage	heart	MAST	ngenes	macrophage	macrophage	heart : macrophage
GBE1	0.0205596872110582	-0.799128788284977	macrophage	heart	MAST	ngenes	macrophage	macrophage	heart : macrophage
GK	1.78634907867365e-17	1.52270105028188	macrophage	heart	MAST	ngenes	macrophage	macrophage	heart : macrophage
GLDN	1.66724752679721e-09	-1.65957634621735	macrophage	heart	MAST	ngenes	macrophage	macrophage	heart : macrophage
GNA13	2.23979945661299e-08	1.85855082202771	macrophage	heart	MAST	ngenes	macrophage	macrophage	heart : macrophage
GRN	1.8781344270762e-14	2.21612769645751	macrophage	heart	MAST	ngenes	macrophage	macrophage	heart : macrophage
HERC2	0.000352713325385226	-1.61685703074262	macrophage	heart	MAST	ngenes	macrophage	macrophage	heart : macrophage
HIF1A	4.71540429425357e-23	3.47995380360358	macrophage	heart	MAST	ngenes	macrophage	macrophage	heart : macrophage
HIVEP2	2.29012802252505e-10	1.14972452756871	macrophage	heart	MAST	ngenes	macrophage	macrophage	heart : macrophage
HNRNPC	0.0212441627333542	-1.22027742193089	macrophage	heart	MAST	ngenes	macrophage	macrophage	heart : macrophage
HSP90AA1	8.67977885896366e-14	1.51816864648275	macrophage	heart	MAST	ngenes	macrophage	macrophage	heart : macrophage
IMMP2L	0.00161957722519779	-1.23747679976966	macrophage	heart	MAST	ngenes	macrophage	macrophage	heart : macrophage
INO80D	9.23612291229476e-13	1.59359837960693	macrophage	heart	MAST	ngenes	macrophage	macrophage	heart : macrophage
ITGAM	0.000985317392864026	-1.48158792131972	macrophage	heart	MAST	ngenes	macrophage	macrophage	heart : macrophage
ITGAX	1.62466130888529e-17	2.10996644466269	macrophage	heart	MAST	ngenes	macrophage	macrophage	heart : macrophage
JMJD1C	0.00793168742117886	-1.05188951692721	macrophage	heart	MAST	ngenes	macrophage	macrophage	heart : macrophage
JUND	5.24129153715526e-42	3.14284451043435	macrophage	heart	MAST	ngenes	macrophage	macrophage	heart : macrophage
KDM4C	0.0337288572072258	1.09050159054326	macrophage	heart	MAST	ngenes	macrophage	macrophage	heart : macrophage
KIF1B	0.043316397450449	0.625785393269629	macrophage	heart	MAST	ngenes	macrophage	macrophage	heart : macrophage
KLF6	6.214687426124e-08	1.88196787042392	macrophage	heart	MAST	ngenes	macrophage	macrophage	heart : macrophage
KLHL2	0.0464602687443323	-0.918196039835617	macrophage	heart	MAST	ngenes	macrophage	macrophage	heart : macrophage
KYNU	5.62134882946332e-08	1.62605562251929	macrophage	heart	MAST	ngenes	macrophage	macrophage	heart : macrophage
LDLRAD4	3.37949975057832e-19	-2.67956706408878	macrophage	heart	MAST	ngenes	macrophage	macrophage	heart : macrophage
LIMD1	1.44585635528145e-07	-2.14475110858906	macrophage	heart	MAST	ngenes	macrophage	macrophage	heart : macrophage
LINC00278	5.65653056982813e-09	-2.71419692870375	macrophage	heart	MAST	ngenes	macrophage	macrophage	heart : macrophage
LITAF	0.00355044663399499	1.018849342798	macrophage	heart	MAST	ngenes	macrophage	macrophage	heart : macrophage
LRP1	0.00831608792980278	-1.41553734005766	macrophage	heart	MAST	ngenes	macrophage	macrophage	heart : macrophage
MAML3	0.00122079434713617	0.917201235459276	macrophage	heart	MAST	ngenes	macrophage	macrophage	heart : macrophage
MAP2K1	0.0103479177655017	0.824558017023023	macrophage	heart	MAST	ngenes	macrophage	macrophage	heart : macrophage
MAP3K3	0.000573985131185904	-1.38745522708093	macrophage	heart	MAST	ngenes	macrophage	macrophage	heart : macrophage
MCL1	2.88420454795377e-09	1.99621019864707	macrophage	heart	MAST	ngenes	macrophage	macrophage	heart : macrophage
MDFIC	0.00133638124255333	-1.67852106469687	macrophage	heart	MAST	ngenes	macrophage	macrophage	heart : macrophage
ME1	3.69474047929436e-14	-3.13123619944591	macrophage	heart	MAST	ngenes	macrophage	macrophage	heart : macrophage
MEF2C	0.00948656400895949	-1.1839658487348	macrophage	heart	MAST	ngenes	macrophage	macrophage	heart : macrophage
MERTK	2.32519319083809e-05	-1.10979775660744	macrophage	heart	MAST	ngenes	macrophage	macrophage	heart : macrophage
MGAT5	1.91152696955921e-21	-4.10718752916666	macrophage	heart	MAST	ngenes	macrophage	macrophage	heart : macrophage
MGLL	0.0130261251120378	-0.968047984213799	macrophage	heart	MAST	ngenes	macrophage	macrophage	heart : macrophage
MIR181A1HG	0.00395421641166061	0.991774159671644	macrophage	heart	MAST	ngenes	macrophage	macrophage	heart : macrophage
MITF	0.0131057351293089	-0.952136023288492	macrophage	heart	MAST	ngenes	macrophage	macrophage	heart : macrophage
MS4A6A	0.00347976458416088	-1.31149406072688	macrophage	heart	MAST	ngenes	macrophage	macrophage	heart : macrophage
MSR1	0.0042617687237386	0.691839049765217	macrophage	heart	MAST	ngenes	macrophage	macrophage	heart : macrophage
MT-ATP6	3.49060104968196e-83	6.32508557967215	macrophage	heart	MAST	ngenes	macrophage	macrophage	heart : macrophage
MT-CO1	8.60208360347274e-17	3.15614740370916	macrophage	heart	MAST	ngenes	macrophage	macrophage	heart : macrophage
MT-CO3	1.60353688336468e-63	6.36293994264263	macrophage	heart	MAST	ngenes	macrophage	macrophage	heart : macrophage
MT-CYB	1.54591982181006e-78	5.72827818122528	macrophage	heart	MAST	ngenes	macrophage	macrophage	heart : macrophage
MT-ND1	7.83052576033015e-56	4.15146566396025	macrophage	heart	MAST	ngenes	macrophage	macrophage	heart : macrophage
MT-ND2	8.93046426603582e-72	5.19170332103384	macrophage	heart	MAST	ngenes	macrophage	macrophage	heart : macrophage
MT-ND3	1.51082545862549e-76	6.70776459079385	macrophage	heart	MAST	ngenes	macrophage	macrophage	heart : macrophage
MT-ND4	6.65285415876558e-81	6.13344630398188	macrophage	heart	MAST	ngenes	macrophage	macrophage	heart : macrophage
MTRNR2L12	1.69992692087795e-10	-0.774828861278635	macrophage	heart	MAST	ngenes	macrophage	macrophage	heart : macrophage
MTRNR2L8	6.22942503175231e-11	1.64960726697258	macrophage	heart	MAST	ngenes	macrophage	macrophage	heart : macrophage
MTSS1	1.18959090301851e-10	-2.56561251375746	macrophage	heart	MAST	ngenes	macrophage	macrophage	heart : macrophage
MYO9A	0.043909403408721	-0.952114116849641	macrophage	heart	MAST	ngenes	macrophage	macrophage	heart : macrophage
MYOF	0.0335810107939798	-0.7630391306438	macrophage	heart	MAST	ngenes	macrophage	macrophage	heart : macrophage
NAMPT	6.79461319356478e-23	2.98686721158402	macrophage	heart	MAST	ngenes	macrophage	macrophage	heart : macrophage
NBEAL1	0.00738979355327419	0.982190409778867	macrophage	heart	MAST	ngenes	macrophage	macrophage	heart : macrophage
NFIA	0.0009837652866173	-1.34729349538671	macrophage	heart	MAST	ngenes	macrophage	macrophage	heart : macrophage
NUMB	6.29501848569237e-09	2.45385243225783	macrophage	heart	MAST	ngenes	macrophage	macrophage	heart : macrophage
ORMDL1	0.00245067156567707	-1.13750516485273	macrophage	heart	MAST	ngenes	macrophage	macrophage	heart : macrophage
PAG1	0.0220860393190666	0.86924396466674	macrophage	heart	MAST	ngenes	macrophage	macrophage	heart : macrophage
PCGF3	0.00154968646020171	-0.934207325659866	macrophage	heart	MAST	ngenes	macrophage	macrophage	heart : macrophage
PCNX1	0.0166497594253626	0.946455772775126	macrophage	heart	MAST	ngenes	macrophage	macrophage	heart : macrophage
PDE3B	9.04262468563905e-06	1.22711143191451	macrophage	heart	MAST	ngenes	macrophage	macrophage	heart : macrophage
PDE4D	5.77549704883438e-07	-2.3148943230324	macrophage	heart	MAST	ngenes	macrophage	macrophage	heart : macrophage
PDGFC	8.13656668941659e-08	-2.5879104952707	macrophage	heart	MAST	ngenes	macrophage	macrophage	heart : macrophage
PFKFB3	0.00319054166473403	1.04456658729525	macrophage	heart	MAST	ngenes	macrophage	macrophage	heart : macrophage
PFN1	4.4636614584509e-14	1.66358130895832	macrophage	heart	MAST	ngenes	macrophage	macrophage	heart : macrophage
PHKB	0.0202359383683388	1.03144908273428	macrophage	heart	MAST	ngenes	macrophage	macrophage	heart : macrophage
PLAUR	0.000156431841945407	1.02848823191747	macrophage	heart	MAST	ngenes	macrophage	macrophage	heart : macrophage
PLCB2	0.000353241544274074	-1.05943755010824	macrophage	heart	MAST	ngenes	macrophage	macrophage	heart : macrophage
PLCG2	1.31579675358228e-37	4.35928821240394	macrophage	heart	MAST	ngenes	macrophage	macrophage	heart : macrophage
PLSCR1	6.3627673854052e-07	1.37933150022013	macrophage	heart	MAST	ngenes	macrophage	macrophage	heart : macrophage
PLXDC2	4.10725223756042e-10	0.919123731877992	macrophage	heart	MAST	ngenes	macrophage	macrophage	heart : macrophage
PREX1	0.0026013421328818	-1.66675396321418	macrophage	heart	MAST	ngenes	macrophage	macrophage	heart : macrophage
PRKAG2	0.000128328110327048	1.44909214269042	macrophage	heart	MAST	ngenes	macrophage	macrophage	heart : macrophage
PRKCB	0.00592729774753087	1.20555064611751	macrophage	heart	MAST	ngenes	macrophage	macrophage	heart : macrophage
PRKN	0.00394912411657482	-1.03520402508886	macrophage	heart	MAST	ngenes	macrophage	macrophage	heart : macrophage
PSAP	2.90718251024949e-28	3.90405085709735	macrophage	heart	MAST	ngenes	macrophage	macrophage	heart : macrophage
PSD3	1.20241646494096e-14	-3.3990580982749	macrophage	heart	MAST	ngenes	macrophage	macrophage	heart : macrophage
PTMA	1.32098602267103e-18	2.25843977630063	macrophage	heart	MAST	ngenes	macrophage	macrophage	heart : macrophage
PTPRC	1.39728388143308e-06	1.93261184199763	macrophage	heart	MAST	ngenes	macrophage	macrophage	heart : macrophage
PTPRJ	0.000866342787419647	-1.75588182894435	macrophage	heart	MAST	ngenes	macrophage	macrophage	heart : macrophage
PTPRM	0.000339936971572494	-1.61241925849524	macrophage	heart	MAST	ngenes	macrophage	macrophage	heart : macrophage
RAB1A	4.79073773972972e-08	2.27982427642088	macrophage	heart	MAST	ngenes	macrophage	macrophage	heart : macrophage
RAB31	9.36423878848223e-08	1.20861284249119	macrophage	heart	MAST	ngenes	macrophage	macrophage	heart : macrophage
RAD51B	5.50271766960418e-09	1.84937879398512	macrophage	heart	MAST	ngenes	macrophage	macrophage	heart : macrophage
RAPGEF1	2.21007655019408e-05	1.39279882552341	macrophage	heart	MAST	ngenes	macrophage	macrophage	heart : macrophage
RCSD1	0.043714842793919	-1.1685213630952	macrophage	heart	MAST	ngenes	macrophage	macrophage	heart : macrophage
REL	0.0269326952103198	0.810731202351251	macrophage	heart	MAST	ngenes	macrophage	macrophage	heart : macrophage
RGL1	1.37591741972501e-06	-2.25416987364653	macrophage	heart	MAST	ngenes	macrophage	macrophage	heart : macrophage
RIN2	9.61918898658012e-06	-2.10914796449348	macrophage	heart	MAST	ngenes	macrophage	macrophage	heart : macrophage
RIPOR2	1.27534984960303e-08	1.61940461629991	macrophage	heart	MAST	ngenes	macrophage	macrophage	heart : macrophage
RNF144B	5.83075554586998e-09	2.5005367389448	macrophage	heart	MAST	ngenes	macrophage	macrophage	heart : macrophage
RPL28	9.9721106408678e-31	2.11425155768063	macrophage	heart	MAST	ngenes	macrophage	macrophage	heart : macrophage
RTN4	0.000823485957179466	1.14001955020373	macrophage	heart	MAST	ngenes	macrophage	macrophage	heart : macrophage
RXRA	0.00851006416998914	-1.06801736842178	macrophage	heart	MAST	ngenes	macrophage	macrophage	heart : macrophage
SAMSN1	1.71788719562096e-12	2.57056198994852	macrophage	heart	MAST	ngenes	macrophage	macrophage	heart : macrophage
SASH1	5.6889104891839e-06	-1.87638461756885	macrophage	heart	MAST	ngenes	macrophage	macrophage	heart : macrophage
SDC2	4.97790484790176e-09	1.27752055816063	macrophage	heart	MAST	ngenes	macrophage	macrophage	heart : macrophage
SF3B1	4.90036667925896e-05	-1.7626578134119	macrophage	heart	MAST	ngenes	macrophage	macrophage	heart : macrophage
SH3BP2	0.0209377359293107	-0.936161595345696	macrophage	heart	MAST	ngenes	macrophage	macrophage	heart : macrophage
SIGLEC1	5.02492186501129e-10	-2.6734056899594	macrophage	heart	MAST	ngenes	macrophage	macrophage	heart : macrophage
SIK3	1.68315898241261e-05	1.14315567203196	macrophage	heart	MAST	ngenes	macrophage	macrophage	heart : macrophage
SIPA1L1	1.25350876760866e-36	4.19328782001649	macrophage	heart	MAST	ngenes	macrophage	macrophage	heart : macrophage
SLC16A10	1.93310824995603e-11	1.92566827463363	macrophage	heart	MAST	ngenes	macrophage	macrophage	heart : macrophage
SLC1A3	1.6825773131106e-18	-3.93646163377204	macrophage	heart	MAST	ngenes	macrophage	macrophage	heart : macrophage
SLC2A3	2.39432426262064e-10	1.71964137528221	macrophage	heart	MAST	ngenes	macrophage	macrophage	heart : macrophage
SLC2A9	8.08293833219536e-11	-2.85444779451216	macrophage	heart	MAST	ngenes	macrophage	macrophage	heart : macrophage
SLC38A6	1.06853794008525e-05	-1.86165185551629	macrophage	heart	MAST	ngenes	macrophage	macrophage	heart : macrophage
SLC9A9	8.02582602271191e-19	-2.97415088850002	macrophage	heart	MAST	ngenes	macrophage	macrophage	heart : macrophage
SNRNP70	0.00333101554093961	-1.07042600140515	macrophage	heart	MAST	ngenes	macrophage	macrophage	heart : macrophage
SNX24	1.86704941141309e-06	-1.8108054045893	macrophage	heart	MAST	ngenes	macrophage	macrophage	heart : macrophage
SRGN	2.81184999342243e-33	3.82254129598606	macrophage	heart	MAST	ngenes	macrophage	macrophage	heart : macrophage
SRRM2	0.0378009270091494	-0.873719113903036	macrophage	heart	MAST	ngenes	macrophage	macrophage	heart : macrophage
SRSF5	7.63459910678816e-05	-1.52897452096987	macrophage	heart	MAST	ngenes	macrophage	macrophage	heart : macrophage
ST6GAL1	8.45239055369811e-11	-2.74434375554062	macrophage	heart	MAST	ngenes	macrophage	macrophage	heart : macrophage
ST7	6.65970982647388e-05	-1.30444271285934	macrophage	heart	MAST	ngenes	macrophage	macrophage	heart : macrophage
STAB1	3.14228398137013e-10	-2.61894330229168	macrophage	heart	MAST	ngenes	macrophage	macrophage	heart : macrophage
STAG1	0.043714842793919	-1.06196980795022	macrophage	heart	MAST	ngenes	macrophage	macrophage	heart : macrophage
STARD13	1.00536838481254e-07	-2.07956135642227	macrophage	heart	MAST	ngenes	macrophage	macrophage	heart : macrophage
STAT4	1.85732356527859e-09	0.866095258066642	macrophage	heart	MAST	ngenes	macrophage	macrophage	heart : macrophage
SUMF1	1.13802366956154e-05	1.61217954272188	macrophage	heart	MAST	ngenes	macrophage	macrophage	heart : macrophage
SYNE2	0.00109801174662448	0.747455178005339	macrophage	heart	MAST	ngenes	macrophage	macrophage	heart : macrophage
TCF12	0.00393720193549293	-1.2315843671916	macrophage	heart	MAST	ngenes	macrophage	macrophage	heart : macrophage
TCF25	0.00444825181915204	-1.37626994653139	macrophage	heart	MAST	ngenes	macrophage	macrophage	heart : macrophage
TCF4	7.08115188733681e-06	1.7459562933951	macrophage	heart	MAST	ngenes	macrophage	macrophage	heart : macrophage
TENT4B	0.0212441627333542	0.760207195229919	macrophage	heart	MAST	ngenes	macrophage	macrophage	heart : macrophage
TFRC	7.08115188733681e-06	1.29621703448293	macrophage	heart	MAST	ngenes	macrophage	macrophage	heart : macrophage
THBS1	1.46202590320824e-12	2.04861856969015	macrophage	heart	MAST	ngenes	macrophage	macrophage	heart : macrophage
TIMM23B	1.05285120900548e-10	-2.23314429763907	macrophage	heart	MAST	ngenes	macrophage	macrophage	heart : macrophage
TIMP1	6.87365196503505e-06	0.720656652717373	macrophage	heart	MAST	ngenes	macrophage	macrophage	heart : macrophage
TMBIM6	0.0119687627521884	0.835809971993299	macrophage	heart	MAST	ngenes	macrophage	macrophage	heart : macrophage
TMEM106A	0.0383900340842337	-0.857751570272587	macrophage	heart	MAST	ngenes	macrophage	macrophage	heart : macrophage
TNFAIP2	1.12184670529384e-12	-2.80716656380094	macrophage	heart	MAST	ngenes	macrophage	macrophage	heart : macrophage
TNFRSF1B	0.000301639927012698	1.45098292218641	macrophage	heart	MAST	ngenes	macrophage	macrophage	heart : macrophage
TSHZ3	1.31840144771435e-07	-1.89764329898611	macrophage	heart	MAST	ngenes	macrophage	macrophage	heart : macrophage
TSPAN14	0.0055010215727004	-1.32105226820977	macrophage	heart	MAST	ngenes	macrophage	macrophage	heart : macrophage
TTTY14	0.0386701644523157	-0.811998500799613	macrophage	heart	MAST	ngenes	macrophage	macrophage	heart : macrophage
UBE2E2	6.77884407770073e-05	-1.80441504588509	macrophage	heart	MAST	ngenes	macrophage	macrophage	heart : macrophage
UST	0.00202609787893692	0.933920694839031	macrophage	heart	MAST	ngenes	macrophage	macrophage	heart : macrophage
VAV1	0.00608887424621036	-1.19290362722067	macrophage	heart	MAST	ngenes	macrophage	macrophage	heart : macrophage
VEGFA	4.30334460001052e-05	0.66169259868622	macrophage	heart	MAST	ngenes	macrophage	macrophage	heart : macrophage
VMP1	1.07502632496421e-12	2.91270441837023	macrophage	heart	MAST	ngenes	macrophage	macrophage	heart : macrophage
VSIG4	3.49637630480499e-10	-2.8972451333009	macrophage	heart	MAST	ngenes	macrophage	macrophage	heart : macrophage
WASHC1	0.00465948787794645	-1.17802355299906	macrophage	heart	MAST	ngenes	macrophage	macrophage	heart : macrophage
WDFY3	0.00581610259592557	-1.42441916558902	macrophage	heart	MAST	ngenes	macrophage	macrophage	heart : macrophage
WDFY4	0.00457239520416748	-0.711232207066111	macrophage	heart	MAST	ngenes	macrophage	macrophage	heart : macrophage
WNT2B	0.00534436702585834	-0.8316534800775	macrophage	heart	MAST	ngenes	macrophage	macrophage	heart : macrophage
ZC3HAV1	0.0138957521335837	0.831279830036998	macrophage	heart	MAST	ngenes	macrophage	macrophage	heart : macrophage
ZCCHC7	0.00390771127403578	1.1080214832354	macrophage	heart	MAST	ngenes	macrophage	macrophage	heart : macrophage
ZFAND5	4.2640405821944e-06	1.29517565488399	macrophage	heart	MAST	ngenes	macrophage	macrophage	heart : macrophage
ZHX2	0.00790390447758807	0.841505908581793	macrophage	heart	MAST	ngenes	macrophage	macrophage	heart : macrophage
ZNF407	0.00706749646015837	-1.41936953118541	macrophage	heart	MAST	ngenes	macrophage	macrophage	heart : macrophage
ZSWIM6	0.0173835615048953	-1.09765699768841	macrophage	heart	MAST	ngenes	macrophage	macrophage	heart : macrophage
ABL1	3.97670947563002e-09	0.993219626620534	macrophage	lung	MAST	ngenes	macrophage	lung macrophage	lung : macrophage
AC009093.2	2.33958075194622e-41	-2.36281135828116	macrophage	lung	MAST	ngenes	macrophage	lung macrophage	lung : macrophage
AC009690.1	9.77247936750126e-17	-1.20799176671182	macrophage	lung	MAST	ngenes	macrophage	lung macrophage	lung : macrophage
ACSL1	6.66319273551125e-14	1.185771273535	macrophage	lung	MAST	ngenes	macrophage	lung macrophage	lung : macrophage
ACSL3	5.44255194792306e-05	0.700441366619936	macrophage	lung	MAST	ngenes	macrophage	lung macrophage	lung : macrophage
ACTB	6.91283201149942e-74	2.43782233365246	macrophage	lung	MAST	ngenes	macrophage	lung macrophage	lung : macrophage
ACTG1	9.48544087041981e-22	0.981068309272546	macrophage	lung	MAST	ngenes	macrophage	lung macrophage	lung : macrophage
ADAMTS2	3.47184893521616e-18	1.17421717708053	macrophage	lung	MAST	ngenes	macrophage	lung macrophage	lung : macrophage
ADAP2	2.15933128591517e-14	1.06683624191233	macrophage	lung	MAST	ngenes	macrophage	lung macrophage	lung : macrophage
ADGRE2	3.46277524321727e-49	1.59059083579227	macrophage	lung	MAST	ngenes	macrophage	lung macrophage	lung : macrophage
AFF1	1.49562547768887e-15	1.59148974063067	macrophage	lung	MAST	ngenes	macrophage	lung macrophage	lung : macrophage
ANKRD44	2.21084352807772e-12	1.4269433047454	macrophage	lung	MAST	ngenes	macrophage	lung macrophage	lung : macrophage
AOAH	1.23769694509003e-09	0.722851560214981	macrophage	lung	MAST	ngenes	macrophage	lung macrophage	lung : macrophage
APP	9.61093658998891e-42	1.70807543390964	macrophage	lung	MAST	ngenes	macrophage	lung macrophage	lung : macrophage
ARHGAP25	2.87667002913594e-06	-0.721969518354	macrophage	lung	MAST	ngenes	macrophage	lung macrophage	lung : macrophage
ARHGAP31	3.20908296732431e-06	0.80074907059642	macrophage	lung	MAST	ngenes	macrophage	lung macrophage	lung : macrophage
ARRB1	1.23265216486963e-12	-1.23881720175404	macrophage	lung	MAST	ngenes	macrophage	lung macrophage	lung : macrophage
ARRDC3	1.28672139944133e-29	0.999557903498264	macrophage	lung	MAST	ngenes	macrophage	lung macrophage	lung : macrophage
ATP13A3	3.69870198255089e-31	1.86139999381061	macrophage	lung	MAST	ngenes	macrophage	lung macrophage	lung : macrophage
ATP1B3	1.37217589215421e-28	1.89750075724262	macrophage	lung	MAST	ngenes	macrophage	lung macrophage	lung : macrophage
ATXN1	7.52150168121785e-22	1.94352018419341	macrophage	lung	MAST	ngenes	macrophage	lung macrophage	lung : macrophage
B2M	1.33759849806773e-75	3.22538999341105	macrophage	lung	MAST	ngenes	macrophage	lung macrophage	lung : macrophage
BCAS3	6.40455115306969e-07	0.867400446095134	macrophage	lung	MAST	ngenes	macrophage	lung macrophage	lung : macrophage
C9orf3	1.01490725724771e-14	0.925149828235144	macrophage	lung	MAST	ngenes	macrophage	lung macrophage	lung : macrophage
CAB39	0.000106196100526598	0.779757958032185	macrophage	lung	MAST	ngenes	macrophage	lung macrophage	lung : macrophage
CCNL1	1.07543478265843e-59	-2.71224792046141	macrophage	lung	MAST	ngenes	macrophage	lung macrophage	lung : macrophage
CD163	2.37053695755557e-38	2.01211384608184	macrophage	lung	MAST	ngenes	macrophage	lung macrophage	lung : macrophage
CD36	1.79491743351313e-13	0.982048335376692	macrophage	lung	MAST	ngenes	macrophage	lung macrophage	lung : macrophage
CDK14	1.3189545111659e-08	-1.11803300309967	macrophage	lung	MAST	ngenes	macrophage	lung macrophage	lung : macrophage
CEBPB	3.28813911590693e-27	1.48201875435263	macrophage	lung	MAST	ngenes	macrophage	lung macrophage	lung : macrophage
CFL1	1.59852109306216e-72	2.07238290416226	macrophage	lung	MAST	ngenes	macrophage	lung macrophage	lung : macrophage
CHST11	1.48164135988781e-54	2.7974160998718	macrophage	lung	MAST	ngenes	macrophage	lung macrophage	lung : macrophage
CHST15	3.44330147123105e-71	1.79871576519181	macrophage	lung	MAST	ngenes	macrophage	lung macrophage	lung : macrophage
CLEC12A	9.34975110936942e-17	-0.839609634424294	macrophage	lung	MAST	ngenes	macrophage	lung macrophage	lung : macrophage
CLTC	2.23989192710845e-10	1.10073727625692	macrophage	lung	MAST	ngenes	macrophage	lung macrophage	lung : macrophage
CMKLR1	3.30728756839573e-09	0.65195015720811	macrophage	lung	MAST	ngenes	macrophage	lung macrophage	lung : macrophage
COMMD10	0.00051584591682958	-0.744538413935523	macrophage	lung	MAST	ngenes	macrophage	lung macrophage	lung : macrophage
CREM	1.31315766429073e-17	0.881611840464548	macrophage	lung	MAST	ngenes	macrophage	lung macrophage	lung : macrophage
CTNNA1	7.43234109239469e-08	1.02539142718568	macrophage	lung	MAST	ngenes	macrophage	lung macrophage	lung : macrophage
CTSS	3.89569857492237e-11	1.10416578436899	macrophage	lung	MAST	ngenes	macrophage	lung macrophage	lung : macrophage
DAPK1	3.21059856252721e-17	-1.72277891097281	macrophage	lung	MAST	ngenes	macrophage	lung macrophage	lung : macrophage
DENND1A	1.78527920894944e-07	0.982499658994142	macrophage	lung	MAST	ngenes	macrophage	lung macrophage	lung : macrophage
DENND4C	3.91131538805062e-47	-2.80514087524507	macrophage	lung	MAST	ngenes	macrophage	lung macrophage	lung : macrophage
DHFR	0	-5.84685245166655	macrophage	lung	MAST	ngenes	macrophage	lung macrophage	lung : macrophage
DICER1	1.28697802767838e-05	0.796338430125865	macrophage	lung	MAST	ngenes	macrophage	lung macrophage	lung : macrophage
DNMT3A	2.673016635618e-13	-1.04086105537985	macrophage	lung	MAST	ngenes	macrophage	lung macrophage	lung : macrophage
DOCK4	4.05354731207902e-95	3.93869730044851	macrophage	lung	MAST	ngenes	macrophage	lung macrophage	lung : macrophage
DOCK5	1.67199821467215e-41	2.17024513219951	macrophage	lung	MAST	ngenes	macrophage	lung macrophage	lung : macrophage
DYSF	2.99736496228247e-88	2.1438076017724	macrophage	lung	MAST	ngenes	macrophage	lung macrophage	lung : macrophage
EDA	1.70154640264433e-22	-0.754358828369655	macrophage	lung	MAST	ngenes	macrophage	lung macrophage	lung : macrophage
ELL2	3.17662423144221e-14	1.26472762431112	macrophage	lung	MAST	ngenes	macrophage	lung macrophage	lung : macrophage
ELMO1	0.00158349860188405	-0.641083710343764	macrophage	lung	MAST	ngenes	macrophage	lung macrophage	lung : macrophage
EPB41L3	3.8533192583722e-26	1.60886133306479	macrophage	lung	MAST	ngenes	macrophage	lung macrophage	lung : macrophage
ETS2	2.56428753917118e-17	1.40174164685277	macrophage	lung	MAST	ngenes	macrophage	lung macrophage	lung : macrophage
ETV6	1.26694472617035e-16	1.49967997162123	macrophage	lung	MAST	ngenes	macrophage	lung macrophage	lung : macrophage
EXT1	7.2259995301938e-51	1.77367156026232	macrophage	lung	MAST	ngenes	macrophage	lung macrophage	lung : macrophage
F13A1	1.02272740138962e-17	0.939557706558084	macrophage	lung	MAST	ngenes	macrophage	lung macrophage	lung : macrophage
FARP1	9.71324149893644e-12	-0.645524017001702	macrophage	lung	MAST	ngenes	macrophage	lung macrophage	lung : macrophage
FBXW7	1.72882502246217e-05	0.721806628770352	macrophage	lung	MAST	ngenes	macrophage	lung macrophage	lung : macrophage
FCGRT	4.25560267297497e-06	-0.696808661462931	macrophage	lung	MAST	ngenes	macrophage	lung macrophage	lung : macrophage
FMN1	5.31774152667591e-87	3.46335505960237	macrophage	lung	MAST	ngenes	macrophage	lung macrophage	lung : macrophage
FMNL2	3.89043268457048e-40	-2.04659263141948	macrophage	lung	MAST	ngenes	macrophage	lung macrophage	lung : macrophage
FN1	8.99399336640107e-12	-1.05289044701955	macrophage	lung	MAST	ngenes	macrophage	lung macrophage	lung : macrophage
FNDC3B	1.63910867867117e-16	1.33516853857684	macrophage	lung	MAST	ngenes	macrophage	lung macrophage	lung : macrophage
FOSL2	2.94853096217813e-18	0.94021076871341	macrophage	lung	MAST	ngenes	macrophage	lung macrophage	lung : macrophage
FOXN3	2.03248388909159e-06	0.864043508843545	macrophage	lung	MAST	ngenes	macrophage	lung macrophage	lung : macrophage
FP236383.1	1.75061850291185e-58	-2.32069136834083	macrophage	lung	MAST	ngenes	macrophage	lung macrophage	lung : macrophage
FRMD4A	6.96463873968192e-78	-3.48900091852724	macrophage	lung	MAST	ngenes	macrophage	lung macrophage	lung : macrophage
FRMD4B	3.83294623413497e-51	2.61794861134561	macrophage	lung	MAST	ngenes	macrophage	lung macrophage	lung : macrophage
FTH1	2.94003430464469e-23	1.57700288127447	macrophage	lung	MAST	ngenes	macrophage	lung macrophage	lung : macrophage
FTL	1.07846737616629e-67	3.06216294470107	macrophage	lung	MAST	ngenes	macrophage	lung macrophage	lung : macrophage
FTX	6.91009776016617e-10	-0.948307226594971	macrophage	lung	MAST	ngenes	macrophage	lung macrophage	lung : macrophage
GAB2	7.52973442220316e-07	0.892738139679659	macrophage	lung	MAST	ngenes	macrophage	lung macrophage	lung : macrophage
GAS7	3.16032735778901e-42	2.22268818465214	macrophage	lung	MAST	ngenes	macrophage	lung macrophage	lung : macrophage
GBE1	1.14843184532459e-08	-0.763159132464116	macrophage	lung	MAST	ngenes	macrophage	lung macrophage	lung : macrophage
GK	1.19999686675455e-43	2.28497328487965	macrophage	lung	MAST	ngenes	macrophage	lung macrophage	lung : macrophage
GLDN	4.70748145564283e-66	-3.05199793465314	macrophage	lung	MAST	ngenes	macrophage	lung macrophage	lung : macrophage
GNA13	7.76263287226438e-21	1.37539911179917	macrophage	lung	MAST	ngenes	macrophage	lung macrophage	lung : macrophage
GRN	8.82507195136277e-15	1.125117007232	macrophage	lung	MAST	ngenes	macrophage	lung macrophage	lung : macrophage
HERC2	1.23571061184642e-11	-1.27538363802276	macrophage	lung	MAST	ngenes	macrophage	lung macrophage	lung : macrophage
HIF1A	5.82090598744361e-89	3.51646800547381	macrophage	lung	MAST	ngenes	macrophage	lung macrophage	lung : macrophage
HIVEP2	4.1046779203495e-13	0.759712039302999	macrophage	lung	MAST	ngenes	macrophage	lung macrophage	lung : macrophage
HNRNPC	2.55137988361799e-06	-0.85826809560753	macrophage	lung	MAST	ngenes	macrophage	lung macrophage	lung : macrophage
HSP90AA1	2.0419614083668e-60	2.94466235803754	macrophage	lung	MAST	ngenes	macrophage	lung macrophage	lung : macrophage
IMMP2L	8.50967186691983e-16	-1.3042417898986	macrophage	lung	MAST	ngenes	macrophage	lung macrophage	lung : macrophage
INO80D	4.2185785923402e-43	1.1185104220846	macrophage	lung	MAST	ngenes	macrophage	lung macrophage	lung : macrophage
ITGAM	3.41340853802459e-23	1.21035749343358	macrophage	lung	MAST	ngenes	macrophage	lung macrophage	lung : macrophage
ITGAX	9.34171907241092e-20	1.41793041683039	macrophage	lung	MAST	ngenes	macrophage	lung macrophage	lung : macrophage
JMJD1C	0.000184020110991293	-0.668502953831542	macrophage	lung	MAST	ngenes	macrophage	lung macrophage	lung : macrophage
JUND	2.73724463427337e-28	1.4436158362889	macrophage	lung	MAST	ngenes	macrophage	lung macrophage	lung : macrophage
KDM4C	0.00104410177200283	-0.746354978152056	macrophage	lung	MAST	ngenes	macrophage	lung macrophage	lung : macrophage
KIF1B	5.97816583959503e-11	1.19581090640489	macrophage	lung	MAST	ngenes	macrophage	lung macrophage	lung : macrophage
KLF6	3.64551749478184e-16	1.31147762898647	macrophage	lung	MAST	ngenes	macrophage	lung macrophage	lung : macrophage
KLHL2	1.93785000581857e-09	-0.9771493252295	macrophage	lung	MAST	ngenes	macrophage	lung macrophage	lung : macrophage
KYNU	5.40049456256226e-22	1.4646271169143	macrophage	lung	MAST	ngenes	macrophage	lung macrophage	lung : macrophage
LDLRAD4	9.60864456360173e-07	0.623318369209524	macrophage	lung	MAST	ngenes	macrophage	lung macrophage	lung : macrophage
LIMD1	5.58224773553103e-09	0.641108335768036	macrophage	lung	MAST	ngenes	macrophage	lung macrophage	lung : macrophage
LINC00278	5.86571010729882e-55	1.886909214842	macrophage	lung	MAST	ngenes	macrophage	lung macrophage	lung : macrophage
LITAF	1.45697802541826e-39	1.88537244641188	macrophage	lung	MAST	ngenes	macrophage	lung macrophage	lung : macrophage
LRP1	3.36584086315273e-13	-1.37685670054741	macrophage	lung	MAST	ngenes	macrophage	lung macrophage	lung : macrophage
MAML3	8.07462463481046e-05	0.757186512903397	macrophage	lung	MAST	ngenes	macrophage	lung macrophage	lung : macrophage
MAP2K1	1.00490658784383e-11	1.16981168053224	macrophage	lung	MAST	ngenes	macrophage	lung macrophage	lung : macrophage
MAP3K3	7.69203084032895e-12	0.820960327776908	macrophage	lung	MAST	ngenes	macrophage	lung macrophage	lung : macrophage
MCL1	0.00121349082827742	0.628514755651045	macrophage	lung	MAST	ngenes	macrophage	lung macrophage	lung : macrophage
MDFIC	3.52343647558462e-15	-1.16247846329869	macrophage	lung	MAST	ngenes	macrophage	lung macrophage	lung : macrophage
ME1	1.27891083473145e-16	-1.23639080758586	macrophage	lung	MAST	ngenes	macrophage	lung macrophage	lung : macrophage
MEF2C	1.53899157726637e-30	1.49056674940849	macrophage	lung	MAST	ngenes	macrophage	lung macrophage	lung : macrophage
MERTK	4.10146914212662e-115	3.53874464519273	macrophage	lung	MAST	ngenes	macrophage	lung macrophage	lung : macrophage
MGAT5	5.01456901434883e-19	-1.75234301714135	macrophage	lung	MAST	ngenes	macrophage	lung macrophage	lung : macrophage
MGLL	2.42247906949648e-12	0.84234505583694	macrophage	lung	MAST	ngenes	macrophage	lung macrophage	lung : macrophage
MIR181A1HG	8.29172140763457e-23	1.44205830330433	macrophage	lung	MAST	ngenes	macrophage	lung macrophage	lung : macrophage
MITF	8.55412017060856e-34	-2.369641054336	macrophage	lung	MAST	ngenes	macrophage	lung macrophage	lung : macrophage
MS4A6A	9.09189945016305e-43	1.82854835426691	macrophage	lung	MAST	ngenes	macrophage	lung macrophage	lung : macrophage
MSR1	1.22515689423829e-44	-2.75517661782217	macrophage	lung	MAST	ngenes	macrophage	lung macrophage	lung : macrophage
MT-ATP6	6.58256236122089e-77	-2.99539566707074	macrophage	lung	MAST	ngenes	macrophage	lung macrophage	lung : macrophage
MT-CO1	6.10319552320907e-228	-3.89098915930587	macrophage	lung	MAST	ngenes	macrophage	lung macrophage	lung : macrophage
MT-CO3	2.63616287162968e-47	-2.13981864858463	macrophage	lung	MAST	ngenes	macrophage	lung macrophage	lung : macrophage
MT-CYB	8.04780210707598e-50	-1.84886342839317	macrophage	lung	MAST	ngenes	macrophage	lung macrophage	lung : macrophage
MT-ND1	1.47704985692658e-282	-6.1005225395108	macrophage	lung	MAST	ngenes	macrophage	lung macrophage	lung : macrophage
MT-ND2	1.0165953194509e-132	-3.32736822990141	macrophage	lung	MAST	ngenes	macrophage	lung macrophage	lung : macrophage
MT-ND3	3.53081643818717e-235	-5.54777492317298	macrophage	lung	MAST	ngenes	macrophage	lung macrophage	lung : macrophage
MT-ND4	1.13022967128484e-11	-1.26119267542027	macrophage	lung	MAST	ngenes	macrophage	lung macrophage	lung : macrophage
MTRNR2L12	0	-7.69338808167631	macrophage	lung	MAST	ngenes	macrophage	lung macrophage	lung : macrophage
MTRNR2L8	1.80466692336772e-156	-5.08941021328724	macrophage	lung	MAST	ngenes	macrophage	lung macrophage	lung : macrophage
MTSS1	3.18989820705433e-76	2.65294062553804	macrophage	lung	MAST	ngenes	macrophage	lung macrophage	lung : macrophage
MYO9A	9.13671187687097e-15	1.20240289533673	macrophage	lung	MAST	ngenes	macrophage	lung macrophage	lung : macrophage
MYOF	1.58113573014735e-09	0.974448895469905	macrophage	lung	MAST	ngenes	macrophage	lung macrophage	lung : macrophage
NAMPT	5.18493081243636e-68	2.98563117302173	macrophage	lung	MAST	ngenes	macrophage	lung macrophage	lung : macrophage
NBEAL1	3.04991515160273e-23	1.21975263727643	macrophage	lung	MAST	ngenes	macrophage	lung macrophage	lung : macrophage
NFIA	8.59564180358065e-07	-0.612093271086124	macrophage	lung	MAST	ngenes	macrophage	lung macrophage	lung : macrophage
NUMB	2.86125952925313e-30	2.15166646847565	macrophage	lung	MAST	ngenes	macrophage	lung macrophage	lung : macrophage
ORMDL1	1.46500451873133e-07	-0.588631245414583	macrophage	lung	MAST	ngenes	macrophage	lung macrophage	lung : macrophage
PAG1	4.79035252867186e-48	-2.71252645151058	macrophage	lung	MAST	ngenes	macrophage	lung macrophage	lung : macrophage
PCGF3	3.91561204016604e-10	-0.62552347489605	macrophage	lung	MAST	ngenes	macrophage	lung macrophage	lung : macrophage
PCNX1	4.59251874489538e-07	0.900453093602951	macrophage	lung	MAST	ngenes	macrophage	lung macrophage	lung : macrophage
PDE3B	1.80233540151652e-84	-3.43851272539677	macrophage	lung	MAST	ngenes	macrophage	lung macrophage	lung : macrophage
PDE4D	3.02056262753639e-25	0.760396186578751	macrophage	lung	MAST	ngenes	macrophage	lung macrophage	lung : macrophage
PDGFC	6.41247448429209e-21	-1.65580274409853	macrophage	lung	MAST	ngenes	macrophage	lung macrophage	lung : macrophage
PFKFB3	5.10717969536542e-24	1.47764896222438	macrophage	lung	MAST	ngenes	macrophage	lung macrophage	lung : macrophage
PFN1	1.12864445507747e-73	2.44777186784583	macrophage	lung	MAST	ngenes	macrophage	lung macrophage	lung : macrophage
PHKB	3.86472023593796e-07	0.884880174693237	macrophage	lung	MAST	ngenes	macrophage	lung macrophage	lung : macrophage
PLAUR	2.27254273049449e-22	1.46557592006988	macrophage	lung	MAST	ngenes	macrophage	lung macrophage	lung : macrophage
PLCB2	1.29538683680752e-11	-0.650286902141731	macrophage	lung	MAST	ngenes	macrophage	lung macrophage	lung : macrophage
PLCG2	3.65423640263533e-44	2.26181972165298	macrophage	lung	MAST	ngenes	macrophage	lung macrophage	lung : macrophage
PLSCR1	1.51597128833951e-13	1.07054952245949	macrophage	lung	MAST	ngenes	macrophage	lung macrophage	lung : macrophage
PLXDC2	1.98601884983263e-52	-1.74452984367757	macrophage	lung	MAST	ngenes	macrophage	lung macrophage	lung : macrophage
PREX1	9.10340627833565e-12	1.10061798527866	macrophage	lung	MAST	ngenes	macrophage	lung macrophage	lung : macrophage
PRKAG2	0.000328572066753721	0.678291460086275	macrophage	lung	MAST	ngenes	macrophage	lung macrophage	lung : macrophage
PRKCB	4.07589941868948e-55	2.3711707449147	macrophage	lung	MAST	ngenes	macrophage	lung macrophage	lung : macrophage
PRKN	4.76806960361851e-80	-2.23540134212489	macrophage	lung	MAST	ngenes	macrophage	lung macrophage	lung : macrophage
PSAP	9.27106288985202e-26	1.82717236715318	macrophage	lung	MAST	ngenes	macrophage	lung macrophage	lung : macrophage
PSD3	6.16720074437741e-07	-0.887366441408148	macrophage	lung	MAST	ngenes	macrophage	lung macrophage	lung : macrophage
PTMA	3.13114833386922e-27	1.58081917625192	macrophage	lung	MAST	ngenes	macrophage	lung macrophage	lung : macrophage
PTPRC	4.98447673780006e-16	1.54789700009128	macrophage	lung	MAST	ngenes	macrophage	lung macrophage	lung : macrophage
PTPRJ	7.80180895271628e-41	2.36712786569634	macrophage	lung	MAST	ngenes	macrophage	lung macrophage	lung : macrophage
PTPRM	1.24329587458411e-18	-1.71412494223754	macrophage	lung	MAST	ngenes	macrophage	lung macrophage	lung : macrophage
RAB1A	1.22811951144998e-35	2.16520484930654	macrophage	lung	MAST	ngenes	macrophage	lung macrophage	lung : macrophage
RAB31	2.18987809980215e-26	1.51375271751137	macrophage	lung	MAST	ngenes	macrophage	lung macrophage	lung : macrophage
RAD51B	6.64751417096021e-58	-2.83090153915352	macrophage	lung	MAST	ngenes	macrophage	lung macrophage	lung : macrophage
RAPGEF1	2.71907727454399e-11	1.28889986267033	macrophage	lung	MAST	ngenes	macrophage	lung macrophage	lung : macrophage
RCSD1	2.53317750437768e-18	0.737009540040277	macrophage	lung	MAST	ngenes	macrophage	lung macrophage	lung : macrophage
REL	2.07640441039252e-05	0.588034926407292	macrophage	lung	MAST	ngenes	macrophage	lung macrophage	lung : macrophage
RGL1	3.21537782884226e-86	3.2179924539138	macrophage	lung	MAST	ngenes	macrophage	lung macrophage	lung : macrophage
RIN2	9.25925298566515e-40	1.86451088264555	macrophage	lung	MAST	ngenes	macrophage	lung macrophage	lung : macrophage
RIPOR2	1.58342781535599e-60	1.30402043194557	macrophage	lung	MAST	ngenes	macrophage	lung macrophage	lung : macrophage
RNF144B	1.03074556206661e-21	1.45566092713396	macrophage	lung	MAST	ngenes	macrophage	lung macrophage	lung : macrophage
RPL28	1.0053356520684e-44	1.32113257726558	macrophage	lung	MAST	ngenes	macrophage	lung macrophage	lung : macrophage
RTN4	0.000142049030107275	-0.77391611905962	macrophage	lung	MAST	ngenes	macrophage	lung macrophage	lung : macrophage
RXRA	3.24855551728639e-06	-0.611251294576755	macrophage	lung	MAST	ngenes	macrophage	lung macrophage	lung : macrophage
SAMSN1	2.46926528129868e-58	2.64060248597245	macrophage	lung	MAST	ngenes	macrophage	lung macrophage	lung : macrophage
SASH1	3.52544956624822e-09	-0.941098684660032	macrophage	lung	MAST	ngenes	macrophage	lung macrophage	lung : macrophage
SDC2	4.2196442184343e-26	1.35437106536991	macrophage	lung	MAST	ngenes	macrophage	lung macrophage	lung : macrophage
SF3B1	1.22600084804865e-20	-1.48463658046984	macrophage	lung	MAST	ngenes	macrophage	lung macrophage	lung : macrophage
SH3BP2	4.52726170977334e-12	-0.927683918576527	macrophage	lung	MAST	ngenes	macrophage	lung macrophage	lung : macrophage
SIGLEC1	1.15056348845175e-07	0.732210957030164	macrophage	lung	MAST	ngenes	macrophage	lung macrophage	lung : macrophage
SIK3	1.38060231109419e-11	1.31159283021117	macrophage	lung	MAST	ngenes	macrophage	lung macrophage	lung : macrophage
SIPA1L1	3.346728317035e-46	2.58324756694079	macrophage	lung	MAST	ngenes	macrophage	lung macrophage	lung : macrophage
SLC16A10	1.30247528394356e-36	1.60479716928758	macrophage	lung	MAST	ngenes	macrophage	lung macrophage	lung : macrophage
SLC1A3	2.45111860082034e-15	1.35425252715128	macrophage	lung	MAST	ngenes	macrophage	lung macrophage	lung : macrophage
SLC2A3	1.72932165436365e-32	1.71658470822967	macrophage	lung	MAST	ngenes	macrophage	lung macrophage	lung : macrophage
SLC2A9	2.38272899427135e-12	-1.11179588884084	macrophage	lung	MAST	ngenes	macrophage	lung macrophage	lung : macrophage
SLC38A6	1.08006189313304e-08	-0.911992985034405	macrophage	lung	MAST	ngenes	macrophage	lung macrophage	lung : macrophage
SLC9A9	2.07543744978578e-68	2.33901846345597	macrophage	lung	MAST	ngenes	macrophage	lung macrophage	lung : macrophage
SNRNP70	1.46848927932407e-16	-1.07011286813842	macrophage	lung	MAST	ngenes	macrophage	lung macrophage	lung : macrophage
SNX24	0.000326020479141757	-0.593288474095163	macrophage	lung	MAST	ngenes	macrophage	lung macrophage	lung : macrophage
SRGN	2.23890183191098e-109	3.34501686146716	macrophage	lung	MAST	ngenes	macrophage	lung macrophage	lung : macrophage
SRRM2	2.9752940992676e-49	-2.70707767556153	macrophage	lung	MAST	ngenes	macrophage	lung macrophage	lung : macrophage
SRSF5	1.83895094491564e-11	-0.906492063966583	macrophage	lung	MAST	ngenes	macrophage	lung macrophage	lung : macrophage
ST6GAL1	1.54361199334896e-35	0.946934135084647	macrophage	lung	MAST	ngenes	macrophage	lung macrophage	lung : macrophage
ST7	1.12960188406975e-07	-0.702318418841708	macrophage	lung	MAST	ngenes	macrophage	lung macrophage	lung : macrophage
STAB1	5.75416664269152e-57	1.79378615395409	macrophage	lung	MAST	ngenes	macrophage	lung macrophage	lung : macrophage
STAG1	0.00446826127071277	0.628623292365176	macrophage	lung	MAST	ngenes	macrophage	lung macrophage	lung : macrophage
STARD13	8.11987332344509e-16	1.29497456273581	macrophage	lung	MAST	ngenes	macrophage	lung macrophage	lung : macrophage
STAT4	1.74925346659237e-65	1.26430891057508	macrophage	lung	MAST	ngenes	macrophage	lung macrophage	lung : macrophage
SUMF1	2.69422400037238e-15	-1.54350886899093	macrophage	lung	MAST	ngenes	macrophage	lung macrophage	lung : macrophage
SYNE2	1.13323468590481e-22	0.600646568425577	macrophage	lung	MAST	ngenes	macrophage	lung macrophage	lung : macrophage
TCF12	1.72461835186148e-20	1.84199233684569	macrophage	lung	MAST	ngenes	macrophage	lung macrophage	lung : macrophage
TCF25	0.000460814550913492	-0.705760328388744	macrophage	lung	MAST	ngenes	macrophage	lung macrophage	lung : macrophage
TCF4	5.46551129086186e-62	1.45788800948073	macrophage	lung	MAST	ngenes	macrophage	lung macrophage	lung : macrophage
TENT4B	2.0071159122852e-06	0.59933079023953	macrophage	lung	MAST	ngenes	macrophage	lung macrophage	lung : macrophage
TFRC	8.71111875596181e-14	-1.14401263130403	macrophage	lung	MAST	ngenes	macrophage	lung macrophage	lung : macrophage
THBS1	4.60396095630026e-10	0.637085734708872	macrophage	lung	MAST	ngenes	macrophage	lung macrophage	lung : macrophage
TIMM23B	1.74631861836974e-20	-1.65065227311648	macrophage	lung	MAST	ngenes	macrophage	lung macrophage	lung : macrophage
TIMP1	3.34368935363652e-22	0.596221700181823	macrophage	lung	MAST	ngenes	macrophage	lung macrophage	lung : macrophage
TMBIM6	5.6818098228847e-17	0.943135461860852	macrophage	lung	MAST	ngenes	macrophage	lung macrophage	lung : macrophage
TMEM106A	3.27103750545545e-22	0.795222332971599	macrophage	lung	MAST	ngenes	macrophage	lung macrophage	lung : macrophage
TNFAIP2	9.50653495968269e-87	-2.99846867781743	macrophage	lung	MAST	ngenes	macrophage	lung macrophage	lung : macrophage
TNFRSF1B	2.36793679800883e-62	2.14641328618861	macrophage	lung	MAST	ngenes	macrophage	lung macrophage	lung : macrophage
TSHZ3	1.6773120977632e-31	0.774080803102329	macrophage	lung	MAST	ngenes	macrophage	lung macrophage	lung : macrophage
TSPAN14	4.61136810003796e-11	-1.19597260948415	macrophage	lung	MAST	ngenes	macrophage	lung macrophage	lung : macrophage
TTTY14	2.25393554659746e-35	1.09485426666324	macrophage	lung	MAST	ngenes	macrophage	lung macrophage	lung : macrophage
UBE2E2	1.81851952092944e-27	-1.89888999645631	macrophage	lung	MAST	ngenes	macrophage	lung macrophage	lung : macrophage
UST	4.15890215976456e-10	0.778031843079009	macrophage	lung	MAST	ngenes	macrophage	lung macrophage	lung : macrophage
VAV1	3.8094511983998e-09	0.823129608390852	macrophage	lung	MAST	ngenes	macrophage	lung macrophage	lung : macrophage
VEGFA	2.53511727743612e-30	0.710649212036426	macrophage	lung	MAST	ngenes	macrophage	lung macrophage	lung : macrophage
VMP1	1.46891911405786e-78	3.39297438984058	macrophage	lung	MAST	ngenes	macrophage	lung macrophage	lung : macrophage
VSIG4	2.22986433503229e-09	-0.891511092648538	macrophage	lung	MAST	ngenes	macrophage	lung macrophage	lung : macrophage
WASHC1	2.0761864917522e-05	-0.632969023347303	macrophage	lung	MAST	ngenes	macrophage	lung macrophage	lung : macrophage
WDFY3	3.99149997491083e-05	0.835935933068355	macrophage	lung	MAST	ngenes	macrophage	lung macrophage	lung : macrophage
WDFY4	0.000203662481027833	-0.679765573487482	macrophage	lung	MAST	ngenes	macrophage	lung macrophage	lung : macrophage
WNT2B	5.80067231374207e-13	-0.671834961924239	macrophage	lung	MAST	ngenes	macrophage	lung macrophage	lung : macrophage
ZC3HAV1	6.90072545380195e-12	0.988616291732669	macrophage	lung	MAST	ngenes	macrophage	lung macrophage	lung : macrophage
ZCCHC7	1.26675328057006e-15	1.51178318905299	macrophage	lung	MAST	ngenes	macrophage	lung macrophage	lung : macrophage
ZFAND5	1.16661079259972e-18	-1.36309278583878	macrophage	lung	MAST	ngenes	macrophage	lung macrophage	lung : macrophage
ZHX2	1.83598339679783e-11	0.957672924130051	macrophage	lung	MAST	ngenes	macrophage	lung macrophage	lung : macrophage
ZNF407	2.50301331267111e-05	0.842748334405057	macrophage	lung	MAST	ngenes	macrophage	lung macrophage	lung : macrophage
ZSWIM6	4.39607620084418e-11	1.23658816783687	macrophage	lung	MAST	ngenes	macrophage	lung macrophage	lung : macrophage
AAMDC	0.000129012515182491	-0.870143880518052	endothelial	liver	MAST	ngenes	endothelial	endothelial cell of hepatic sinusoid	liver : endothelial
ABCA5	2.298430065408e-36	1.63619432692878	endothelial	liver	MAST	ngenes	endothelial	endothelial cell of hepatic sinusoid	liver : endothelial
ABCC4	9.97479429647136e-11	0.901197928899609	endothelial	liver	MAST	ngenes	endothelial	endothelial cell of hepatic sinusoid	liver : endothelial
ABCG1	6.28607234369693e-13	2.16772755880184	endothelial	liver	MAST	ngenes	endothelial	endothelial cell of hepatic sinusoid	liver : endothelial
ABL2	0.00114897016812886	0.842436907678723	endothelial	liver	MAST	ngenes	endothelial	endothelial cell of hepatic sinusoid	liver : endothelial
ABLIM1	8.18763182044272e-10	0.879704920013509	endothelial	liver	MAST	ngenes	endothelial	endothelial cell of hepatic sinusoid	liver : endothelial
ABLIM3	7.25782809939294e-50	4.21793424096815	endothelial	liver	MAST	ngenes	endothelial	endothelial cell of hepatic sinusoid	liver : endothelial
ABR	2.79449548034234e-22	-2.83601653148217	endothelial	liver	MAST	ngenes	endothelial	endothelial cell of hepatic sinusoid	liver : endothelial
AC007319.1	1.49619063845482e-73	-5.98019559203731	endothelial	liver	MAST	ngenes	endothelial	endothelial cell of hepatic sinusoid	liver : endothelial
AC008014.1	0.00956157245592821	-0.816714551623817	endothelial	liver	MAST	ngenes	endothelial	endothelial cell of hepatic sinusoid	liver : endothelial
AC010737.1	0.00394037182000614	-1.08056464777495	endothelial	liver	MAST	ngenes	endothelial	endothelial cell of hepatic sinusoid	liver : endothelial
AC010976.2	1.4860417644924e-10	-0.818551179764279	endothelial	liver	MAST	ngenes	endothelial	endothelial cell of hepatic sinusoid	liver : endothelial
AC058822.1	3.85202536121884e-09	-1.21874878266955	endothelial	liver	MAST	ngenes	endothelial	endothelial cell of hepatic sinusoid	liver : endothelial
AC090630.1	2.85213059665217e-12	-1.14712483819061	endothelial	liver	MAST	ngenes	endothelial	endothelial cell of hepatic sinusoid	liver : endothelial
AC118549.1	1.9071468196913e-05	1.23938056567531	endothelial	liver	MAST	ngenes	endothelial	endothelial cell of hepatic sinusoid	liver : endothelial
ACACA	6.81752447411455e-09	1.20215653318045	endothelial	liver	MAST	ngenes	endothelial	endothelial cell of hepatic sinusoid	liver : endothelial
ACER3	8.91969962428565e-22	2.70224396117009	endothelial	liver	MAST	ngenes	endothelial	endothelial cell of hepatic sinusoid	liver : endothelial
ACTB	1.02883158786304e-22	1.24706562033909	endothelial	liver	MAST	ngenes	endothelial	endothelial cell of hepatic sinusoid	liver : endothelial
ACTG1	1.61999038992586e-16	0.840452305978221	endothelial	liver	MAST	ngenes	endothelial	endothelial cell of hepatic sinusoid	liver : endothelial
ACVR2A	0.00175922218198236	-0.804175023716042	endothelial	liver	MAST	ngenes	endothelial	endothelial cell of hepatic sinusoid	liver : endothelial
ADAM10	0.0014131469934887	-1.19116280617693	endothelial	liver	MAST	ngenes	endothelial	endothelial cell of hepatic sinusoid	liver : endothelial
ADAMTS9	2.97187703531129e-88	5.30388651304247	endothelial	liver	MAST	ngenes	endothelial	endothelial cell of hepatic sinusoid	liver : endothelial
ADAMTS9-AS2	7.67173054476232e-06	1.16104789390503	endothelial	liver	MAST	ngenes	endothelial	endothelial cell of hepatic sinusoid	liver : endothelial
ADCY4	8.94058806307107e-09	-1.00912332977686	endothelial	liver	MAST	ngenes	endothelial	endothelial cell of hepatic sinusoid	liver : endothelial
ADGRF5	1.7027258452867e-21	-2.96032219402599	endothelial	liver	MAST	ngenes	endothelial	endothelial cell of hepatic sinusoid	liver : endothelial
ADGRL2	3.67594305666679e-27	-3.27279226423008	endothelial	liver	MAST	ngenes	endothelial	endothelial cell of hepatic sinusoid	liver : endothelial
ADGRL4	3.22527831909488e-06	1.48419655276115	endothelial	liver	MAST	ngenes	endothelial	endothelial cell of hepatic sinusoid	liver : endothelial
ADIPOR2	6.41601676218474e-08	1.59943065261151	endothelial	liver	MAST	ngenes	endothelial	endothelial cell of hepatic sinusoid	liver : endothelial
ADK	1.29663275608376e-64	3.32495711774469	endothelial	liver	MAST	ngenes	endothelial	endothelial cell of hepatic sinusoid	liver : endothelial
AFDN	5.99916088373464e-05	0.721978196392371	endothelial	liver	MAST	ngenes	endothelial	endothelial cell of hepatic sinusoid	liver : endothelial
AFF1	4.65054416812872e-16	-2.51202261712473	endothelial	liver	MAST	ngenes	endothelial	endothelial cell of hepatic sinusoid	liver : endothelial
AFF4	2.22901815247086e-10	1.8934411975481	endothelial	liver	MAST	ngenes	endothelial	endothelial cell of hepatic sinusoid	liver : endothelial
AGFG1	0.00049503968997477	1.10391525720322	endothelial	liver	MAST	ngenes	endothelial	endothelial cell of hepatic sinusoid	liver : endothelial
AHNAK	8.62664871530453e-06	0.666382237812454	endothelial	liver	MAST	ngenes	endothelial	endothelial cell of hepatic sinusoid	liver : endothelial
AKAP13	4.40567622147185e-31	3.46867062656292	endothelial	liver	MAST	ngenes	endothelial	endothelial cell of hepatic sinusoid	liver : endothelial
AKT3	0.00525431542968979	0.681288189087574	endothelial	liver	MAST	ngenes	endothelial	endothelial cell of hepatic sinusoid	liver : endothelial
AL136531.2	8.57175291635413e-16	1.87173918076233	endothelial	liver	MAST	ngenes	endothelial	endothelial cell of hepatic sinusoid	liver : endothelial
AL592183.1	1.09711241631517e-15	-1.64103371567213	endothelial	liver	MAST	ngenes	endothelial	endothelial cell of hepatic sinusoid	liver : endothelial
AMBRA1	1.73020050680877e-10	1.70832673325651	endothelial	liver	MAST	ngenes	endothelial	endothelial cell of hepatic sinusoid	liver : endothelial
ANGPT2	4.28768179733762e-30	2.88400584619976	endothelial	liver	MAST	ngenes	endothelial	endothelial cell of hepatic sinusoid	liver : endothelial
ANK3	0.000639260606796458	-0.763855370411385	endothelial	liver	MAST	ngenes	endothelial	endothelial cell of hepatic sinusoid	liver : endothelial
ANKIB1	0.00712385411762844	-1.05028413514058	endothelial	liver	MAST	ngenes	endothelial	endothelial cell of hepatic sinusoid	liver : endothelial
ANKRD10	0.000405172632128674	1.21259535689339	endothelial	liver	MAST	ngenes	endothelial	endothelial cell of hepatic sinusoid	liver : endothelial
ANKRD12	0.00160821523147643	0.935817901626206	endothelial	liver	MAST	ngenes	endothelial	endothelial cell of hepatic sinusoid	liver : endothelial
ANKRD28	1.66988941168185e-52	2.60623917363823	endothelial	liver	MAST	ngenes	endothelial	endothelial cell of hepatic sinusoid	liver : endothelial
ANKRD36	0.0229319904838063	0.597519556511691	endothelial	liver	MAST	ngenes	endothelial	endothelial cell of hepatic sinusoid	liver : endothelial
ANKRD44	1.45421797621666e-08	-1.91628614969476	endothelial	liver	MAST	ngenes	endothelial	endothelial cell of hepatic sinusoid	liver : endothelial
ANKS1A	7.23997009233078e-61	-4.35083467482938	endothelial	liver	MAST	ngenes	endothelial	endothelial cell of hepatic sinusoid	liver : endothelial
ANKUB1	1.95145555880703e-09	-1.13829260421719	endothelial	liver	MAST	ngenes	endothelial	endothelial cell of hepatic sinusoid	liver : endothelial
ANO10	2.35889765139023e-08	1.63750655098253	endothelial	liver	MAST	ngenes	endothelial	endothelial cell of hepatic sinusoid	liver : endothelial
ANO2	1.1352706002959e-39	2.93353214446949	endothelial	liver	MAST	ngenes	endothelial	endothelial cell of hepatic sinusoid	liver : endothelial
ANXA2	2.43374965591543e-13	1.70552563800634	endothelial	liver	MAST	ngenes	endothelial	endothelial cell of hepatic sinusoid	liver : endothelial
AP1S2	2.19535453248674e-06	-1.34049075132534	endothelial	liver	MAST	ngenes	endothelial	endothelial cell of hepatic sinusoid	liver : endothelial
APBB2	0.000140251962667579	-0.980489652687153	endothelial	liver	MAST	ngenes	endothelial	endothelial cell of hepatic sinusoid	liver : endothelial
APOLD1	1.05311615038365e-05	0.916672773549832	endothelial	liver	MAST	ngenes	endothelial	endothelial cell of hepatic sinusoid	liver : endothelial
APPL2	5.86370068143745e-07	-1.41422086788322	endothelial	liver	MAST	ngenes	endothelial	endothelial cell of hepatic sinusoid	liver : endothelial
ARAP2	0.000412595541206889	-0.656090924233825	endothelial	liver	MAST	ngenes	endothelial	endothelial cell of hepatic sinusoid	liver : endothelial
ARF1	1.9460292734574e-08	-1.04933128678337	endothelial	liver	MAST	ngenes	endothelial	endothelial cell of hepatic sinusoid	liver : endothelial
ARHGAP21	4.84002920794241e-06	1.38236425483524	endothelial	liver	MAST	ngenes	endothelial	endothelial cell of hepatic sinusoid	liver : endothelial
ARHGAP26	1.63985289462663e-18	2.2012648143895	endothelial	liver	MAST	ngenes	endothelial	endothelial cell of hepatic sinusoid	liver : endothelial
ARHGAP29	0.00044341442806291	1.04992289147103	endothelial	liver	MAST	ngenes	endothelial	endothelial cell of hepatic sinusoid	liver : endothelial
ARHGAP31	4.96095017379122e-13	-2.44027205223326	endothelial	liver	MAST	ngenes	endothelial	endothelial cell of hepatic sinusoid	liver : endothelial
ARHGAP6	5.92544656663608e-11	1.07856046464698	endothelial	liver	MAST	ngenes	endothelial	endothelial cell of hepatic sinusoid	liver : endothelial
ARHGEF12	0.00336945755487114	1.00949446867037	endothelial	liver	MAST	ngenes	endothelial	endothelial cell of hepatic sinusoid	liver : endothelial
ARHGEF15	8.84359879882531e-13	-1.3911001271461	endothelial	liver	MAST	ngenes	endothelial	endothelial cell of hepatic sinusoid	liver : endothelial
ARHGEF7	7.4016702687011e-71	4.60302605653797	endothelial	liver	MAST	ngenes	endothelial	endothelial cell of hepatic sinusoid	liver : endothelial
ARID2	2.49717489413012e-06	1.45549956975485	endothelial	liver	MAST	ngenes	endothelial	endothelial cell of hepatic sinusoid	liver : endothelial
ARID4B	3.15644120282368e-13	2.28964122945903	endothelial	liver	MAST	ngenes	endothelial	endothelial cell of hepatic sinusoid	liver : endothelial
ARID5A	9.77511962256138e-33	1.61769655950088	endothelial	liver	MAST	ngenes	endothelial	endothelial cell of hepatic sinusoid	liver : endothelial
ARIH1	3.46338959290851e-08	1.72363455933817	endothelial	liver	MAST	ngenes	endothelial	endothelial cell of hepatic sinusoid	liver : endothelial
ARL15	6.59683884769076e-12	-1.5407314784349	endothelial	liver	MAST	ngenes	endothelial	endothelial cell of hepatic sinusoid	liver : endothelial
ARRDC3	1.57834055275378e-74	3.37261336641917	endothelial	liver	MAST	ngenes	endothelial	endothelial cell of hepatic sinusoid	liver : endothelial
ASAP1	3.1129941176089e-08	-1.06334195656249	endothelial	liver	MAST	ngenes	endothelial	endothelial cell of hepatic sinusoid	liver : endothelial
ASCC3	1.35423182269344e-16	2.20236849903389	endothelial	liver	MAST	ngenes	endothelial	endothelial cell of hepatic sinusoid	liver : endothelial
ASPH	1.16156588639047e-19	2.04063983875959	endothelial	liver	MAST	ngenes	endothelial	endothelial cell of hepatic sinusoid	liver : endothelial
ATF3	7.25037718646576e-09	0.636353327068651	endothelial	liver	MAST	ngenes	endothelial	endothelial cell of hepatic sinusoid	liver : endothelial
ATF6	6.9430130797516e-05	1.22901339559095	endothelial	liver	MAST	ngenes	endothelial	endothelial cell of hepatic sinusoid	liver : endothelial
ATF7IP2	0.0244472778204649	0.69225868878258	endothelial	liver	MAST	ngenes	endothelial	endothelial cell of hepatic sinusoid	liver : endothelial
ATG5	0.00370652484943984	0.703196396773123	endothelial	liver	MAST	ngenes	endothelial	endothelial cell of hepatic sinusoid	liver : endothelial
ATM	0.000100789743813288	-1.04630527734964	endothelial	liver	MAST	ngenes	endothelial	endothelial cell of hepatic sinusoid	liver : endothelial
ATP11A	6.12976445037984e-14	2.24626547460854	endothelial	liver	MAST	ngenes	endothelial	endothelial cell of hepatic sinusoid	liver : endothelial
ATP13A3	4.8390054601141e-12	2.19124046634406	endothelial	liver	MAST	ngenes	endothelial	endothelial cell of hepatic sinusoid	liver : endothelial
ATP2B4	0.00907071158633042	-0.893537760696312	endothelial	liver	MAST	ngenes	endothelial	endothelial cell of hepatic sinusoid	liver : endothelial
ATP8B1	1.00068429723077e-08	1.80551163463534	endothelial	liver	MAST	ngenes	endothelial	endothelial cell of hepatic sinusoid	liver : endothelial
ATXN10	2.54778344528088e-07	1.42467386369578	endothelial	liver	MAST	ngenes	endothelial	endothelial cell of hepatic sinusoid	liver : endothelial
AUTS2	5.06159154682738e-11	-1.1072548341266	endothelial	liver	MAST	ngenes	endothelial	endothelial cell of hepatic sinusoid	liver : endothelial
B2M	2.05292095529333e-14	2.05491569537946	endothelial	liver	MAST	ngenes	endothelial	endothelial cell of hepatic sinusoid	liver : endothelial
B4GALT1	1.51695152459485e-05	1.13799040599485	endothelial	liver	MAST	ngenes	endothelial	endothelial cell of hepatic sinusoid	liver : endothelial
B4GALT5	0.0007688008499472	1.08895270367748	endothelial	liver	MAST	ngenes	endothelial	endothelial cell of hepatic sinusoid	liver : endothelial
BABAM2	1.78750336396336e-13	2.16384537119676	endothelial	liver	MAST	ngenes	endothelial	endothelial cell of hepatic sinusoid	liver : endothelial
BACH1	2.49087865804301e-09	1.79221136736148	endothelial	liver	MAST	ngenes	endothelial	endothelial cell of hepatic sinusoid	liver : endothelial
BACH2	3.73897257961708e-10	1.2731628216176	endothelial	liver	MAST	ngenes	endothelial	endothelial cell of hepatic sinusoid	liver : endothelial
BAIAP2	2.29626278822123e-09	-1.3105358323101	endothelial	liver	MAST	ngenes	endothelial	endothelial cell of hepatic sinusoid	liver : endothelial
BAZ2B	0.00195283359424099	1.00178949058492	endothelial	liver	MAST	ngenes	endothelial	endothelial cell of hepatic sinusoid	liver : endothelial
BCAS3	1.16210006245197e-05	1.36683266158872	endothelial	liver	MAST	ngenes	endothelial	endothelial cell of hepatic sinusoid	liver : endothelial
BCR	3.66621331435586e-10	-1.83014266173957	endothelial	liver	MAST	ngenes	endothelial	endothelial cell of hepatic sinusoid	liver : endothelial
BHLHE40	3.84429508255129e-33	2.16065064679493	endothelial	liver	MAST	ngenes	endothelial	endothelial cell of hepatic sinusoid	liver : endothelial
BICD1	9.11739077527291e-05	1.25827794621499	endothelial	liver	MAST	ngenes	endothelial	endothelial cell of hepatic sinusoid	liver : endothelial
BIRC6	0.000240160858281931	0.840672798457369	endothelial	liver	MAST	ngenes	endothelial	endothelial cell of hepatic sinusoid	liver : endothelial
BMP6	1.85908467820385e-06	-1.58532874481898	endothelial	liver	MAST	ngenes	endothelial	endothelial cell of hepatic sinusoid	liver : endothelial
BMPR2	1.39044333146371e-05	-1.43882874805027	endothelial	liver	MAST	ngenes	endothelial	endothelial cell of hepatic sinusoid	liver : endothelial
BNIP3L	9.46318008632346e-09	1.62843559759886	endothelial	liver	MAST	ngenes	endothelial	endothelial cell of hepatic sinusoid	liver : endothelial
BPTF	9.15893520577385e-11	-2.05748818223501	endothelial	liver	MAST	ngenes	endothelial	endothelial cell of hepatic sinusoid	liver : endothelial
BRAF	0.00546013075756565	1.05917543255419	endothelial	liver	MAST	ngenes	endothelial	endothelial cell of hepatic sinusoid	liver : endothelial
BRD2	7.09059403121681e-09	-1.0944221651206	endothelial	liver	MAST	ngenes	endothelial	endothelial cell of hepatic sinusoid	liver : endothelial
BRWD1	2.27121469876128e-10	2.14871798939176	endothelial	liver	MAST	ngenes	endothelial	endothelial cell of hepatic sinusoid	liver : endothelial
BTNL9	9.98038089812136e-13	-2.18122422220107	endothelial	liver	MAST	ngenes	endothelial	endothelial cell of hepatic sinusoid	liver : endothelial
C11orf49	0.00949880870414234	0.666860032855741	endothelial	liver	MAST	ngenes	endothelial	endothelial cell of hepatic sinusoid	liver : endothelial
C6orf106	2.2182765321018e-10	1.1989354555393	endothelial	liver	MAST	ngenes	endothelial	endothelial cell of hepatic sinusoid	liver : endothelial
C6orf62	0.00219375301120591	0.622630572161213	endothelial	liver	MAST	ngenes	endothelial	endothelial cell of hepatic sinusoid	liver : endothelial
C7	2.77094004062362e-24	-2.57216706588503	endothelial	liver	MAST	ngenes	endothelial	endothelial cell of hepatic sinusoid	liver : endothelial
C9orf3	3.52964391484105e-28	2.82995774271231	endothelial	liver	MAST	ngenes	endothelial	endothelial cell of hepatic sinusoid	liver : endothelial
CADPS2	0.0102135989329566	-0.979732563506732	endothelial	liver	MAST	ngenes	endothelial	endothelial cell of hepatic sinusoid	liver : endothelial
CALCRL	4.12580960230632e-14	-2.34541225171293	endothelial	liver	MAST	ngenes	endothelial	endothelial cell of hepatic sinusoid	liver : endothelial
CAMK2D	3.43026088095183e-23	2.1448077789059	endothelial	liver	MAST	ngenes	endothelial	endothelial cell of hepatic sinusoid	liver : endothelial
CAPN2	0.00258464334927802	0.587965425300186	endothelial	liver	MAST	ngenes	endothelial	endothelial cell of hepatic sinusoid	liver : endothelial
CAPZB	9.46318008632346e-09	1.67581807365507	endothelial	liver	MAST	ngenes	endothelial	endothelial cell of hepatic sinusoid	liver : endothelial
CARD8	0.000679544845272792	1.16025259737348	endothelial	liver	MAST	ngenes	endothelial	endothelial cell of hepatic sinusoid	liver : endothelial
CARHSP1	8.10485655829345e-12	-1.16528788865987	endothelial	liver	MAST	ngenes	endothelial	endothelial cell of hepatic sinusoid	liver : endothelial
CARMIL1	1.37908215097276e-09	1.07906470569905	endothelial	liver	MAST	ngenes	endothelial	endothelial cell of hepatic sinusoid	liver : endothelial
CASC15	7.95478335199359e-13	1.12990798681394	endothelial	liver	MAST	ngenes	endothelial	endothelial cell of hepatic sinusoid	liver : endothelial
CBLB	2.32140115698723e-07	1.37352964938371	endothelial	liver	MAST	ngenes	endothelial	endothelial cell of hepatic sinusoid	liver : endothelial
CCDC85A	2.06194207986282e-09	-1.28128013849996	endothelial	liver	MAST	ngenes	endothelial	endothelial cell of hepatic sinusoid	liver : endothelial
CCDC91	6.17151592030074e-25	2.45592269243312	endothelial	liver	MAST	ngenes	endothelial	endothelial cell of hepatic sinusoid	liver : endothelial
CCNH	2.66838738739745e-12	-2.00973144979574	endothelial	liver	MAST	ngenes	endothelial	endothelial cell of hepatic sinusoid	liver : endothelial
CCNL1	1.10719562517821e-08	-1.67994057170777	endothelial	liver	MAST	ngenes	endothelial	endothelial cell of hepatic sinusoid	liver : endothelial
CCNY	8.38299717070569e-39	3.90429188397391	endothelial	liver	MAST	ngenes	endothelial	endothelial cell of hepatic sinusoid	liver : endothelial
CCSER1	3.40050643755113e-15	2.56293333247827	endothelial	liver	MAST	ngenes	endothelial	endothelial cell of hepatic sinusoid	liver : endothelial
CD109	7.60706916712691e-07	0.792190547910022	endothelial	liver	MAST	ngenes	endothelial	endothelial cell of hepatic sinusoid	liver : endothelial
CD36	3.79585366097354e-75	-5.73168223278272	endothelial	liver	MAST	ngenes	endothelial	endothelial cell of hepatic sinusoid	liver : endothelial
CD59	5.52839334604262e-18	1.46792241242201	endothelial	liver	MAST	ngenes	endothelial	endothelial cell of hepatic sinusoid	liver : endothelial
CD9	2.59358433292753e-30	2.42921496497784	endothelial	liver	MAST	ngenes	endothelial	endothelial cell of hepatic sinusoid	liver : endothelial
CD93	0.000153827908027011	0.694388339051443	endothelial	liver	MAST	ngenes	endothelial	endothelial cell of hepatic sinusoid	liver : endothelial
CD99	0.0178778885365752	-0.795851660541655	endothelial	liver	MAST	ngenes	endothelial	endothelial cell of hepatic sinusoid	liver : endothelial
CDC27	0.00427534111284967	0.996196568700043	endothelial	liver	MAST	ngenes	endothelial	endothelial cell of hepatic sinusoid	liver : endothelial
CDC42BPB	1.48270858824596e-08	1.7790359693441	endothelial	liver	MAST	ngenes	endothelial	endothelial cell of hepatic sinusoid	liver : endothelial
CDC42EP3	1.89331534575158e-06	0.820869375326329	endothelial	liver	MAST	ngenes	endothelial	endothelial cell of hepatic sinusoid	liver : endothelial
CDC42EP4	2.27121469876128e-10	-1.11438265134347	endothelial	liver	MAST	ngenes	endothelial	endothelial cell of hepatic sinusoid	liver : endothelial
CDH13	1.51528777382716e-32	2.38557527561339	endothelial	liver	MAST	ngenes	endothelial	endothelial cell of hepatic sinusoid	liver : endothelial
CDH5	0.00222651565409631	0.921783655688602	endothelial	liver	MAST	ngenes	endothelial	endothelial cell of hepatic sinusoid	liver : endothelial
CDK13	0.000658703112623015	1.31930959521441	endothelial	liver	MAST	ngenes	endothelial	endothelial cell of hepatic sinusoid	liver : endothelial
CDK14	3.62520140464385e-11	0.800122289510764	endothelial	liver	MAST	ngenes	endothelial	endothelial cell of hepatic sinusoid	liver : endothelial
CDK17	4.42450249490698e-29	3.21997923018089	endothelial	liver	MAST	ngenes	endothelial	endothelial cell of hepatic sinusoid	liver : endothelial
CDK19	2.52728159514918e-07	1.38742952741751	endothelial	liver	MAST	ngenes	endothelial	endothelial cell of hepatic sinusoid	liver : endothelial
CDKAL1	3.78509798842805e-05	1.41527048916768	endothelial	liver	MAST	ngenes	endothelial	endothelial cell of hepatic sinusoid	liver : endothelial
CDYL	0.000458533779499288	1.08036446732067	endothelial	liver	MAST	ngenes	endothelial	endothelial cell of hepatic sinusoid	liver : endothelial
CDYL2	0.00250726294052765	0.672806102784348	endothelial	liver	MAST	ngenes	endothelial	endothelial cell of hepatic sinusoid	liver : endothelial
CEACAM1	0.00177065442661161	-0.996196274826431	endothelial	liver	MAST	ngenes	endothelial	endothelial cell of hepatic sinusoid	liver : endothelial
CEMIP2	3.88964855726528e-09	1.45494251933971	endothelial	liver	MAST	ngenes	endothelial	endothelial cell of hepatic sinusoid	liver : endothelial
CEP112	0.00108460537076476	1.09715842617264	endothelial	liver	MAST	ngenes	endothelial	endothelial cell of hepatic sinusoid	liver : endothelial
CEP170	5.86194734162175e-15	2.38172331502792	endothelial	liver	MAST	ngenes	endothelial	endothelial cell of hepatic sinusoid	liver : endothelial
CERS6	1.21326476397612e-31	1.48033695081037	endothelial	liver	MAST	ngenes	endothelial	endothelial cell of hepatic sinusoid	liver : endothelial
CHCHD3	9.11986453893584e-11	1.75718619357237	endothelial	liver	MAST	ngenes	endothelial	endothelial cell of hepatic sinusoid	liver : endothelial
CHD2	0.000277052504876745	-0.993433904468658	endothelial	liver	MAST	ngenes	endothelial	endothelial cell of hepatic sinusoid	liver : endothelial
CHD6	0.000178112474549005	-1.18336559201611	endothelial	liver	MAST	ngenes	endothelial	endothelial cell of hepatic sinusoid	liver : endothelial
CHIC2	0.0389383687880005	0.63777809885484	endothelial	liver	MAST	ngenes	endothelial	endothelial cell of hepatic sinusoid	liver : endothelial
CHN1	4.20505014545876e-05	-1.11500224629554	endothelial	liver	MAST	ngenes	endothelial	endothelial cell of hepatic sinusoid	liver : endothelial
CHRM3	7.95817744765438e-09	0.773200101419201	endothelial	liver	MAST	ngenes	endothelial	endothelial cell of hepatic sinusoid	liver : endothelial
CHST11	4.78087380270676e-65	-5.29753972326877	endothelial	liver	MAST	ngenes	endothelial	endothelial cell of hepatic sinusoid	liver : endothelial
CHSY3	1.49299059432883e-07	-1.60195222857288	endothelial	liver	MAST	ngenes	endothelial	endothelial cell of hepatic sinusoid	liver : endothelial
CIRBP	4.11963713071471e-05	-0.906463194205494	endothelial	liver	MAST	ngenes	endothelial	endothelial cell of hepatic sinusoid	liver : endothelial
CLASP1	1.32544126618348e-11	-1.64322767265572	endothelial	liver	MAST	ngenes	endothelial	endothelial cell of hepatic sinusoid	liver : endothelial
CLDN5	3.2729044577284e-13	-1.44859176116888	endothelial	liver	MAST	ngenes	endothelial	endothelial cell of hepatic sinusoid	liver : endothelial
CLEC16A	3.06308497186212e-14	-2.37721326011687	endothelial	liver	MAST	ngenes	endothelial	endothelial cell of hepatic sinusoid	liver : endothelial
CLEC2B	4.31597963678884e-38	3.14655886283274	endothelial	liver	MAST	ngenes	endothelial	endothelial cell of hepatic sinusoid	liver : endothelial
CLIC4	5.13268703297572e-38	3.87768796033389	endothelial	liver	MAST	ngenes	endothelial	endothelial cell of hepatic sinusoid	liver : endothelial
CNN3	2.32470757724847e-07	1.44642680766966	endothelial	liver	MAST	ngenes	endothelial	endothelial cell of hepatic sinusoid	liver : endothelial
CNOT2	8.38765298896694e-24	3.03869807405208	endothelial	liver	MAST	ngenes	endothelial	endothelial cell of hepatic sinusoid	liver : endothelial
CNOT4	0.00908212312338907	0.871744225634121	endothelial	liver	MAST	ngenes	endothelial	endothelial cell of hepatic sinusoid	liver : endothelial
CNOT6L	5.58275745980534e-10	1.81361794361301	endothelial	liver	MAST	ngenes	endothelial	endothelial cell of hepatic sinusoid	liver : endothelial
COG5	0.000187017755064223	1.30468456233151	endothelial	liver	MAST	ngenes	endothelial	endothelial cell of hepatic sinusoid	liver : endothelial
COL23A1	5.23250391345823e-08	1.08282574869875	endothelial	liver	MAST	ngenes	endothelial	endothelial cell of hepatic sinusoid	liver : endothelial
COL4A1	6.61965020608312e-18	2.38504494210709	endothelial	liver	MAST	ngenes	endothelial	endothelial cell of hepatic sinusoid	liver : endothelial
COL4A2	1.99601204875758e-10	1.88246672178153	endothelial	liver	MAST	ngenes	endothelial	endothelial cell of hepatic sinusoid	liver : endothelial
COMMD10	1.70631014156365e-06	-1.66805920020487	endothelial	liver	MAST	ngenes	endothelial	endothelial cell of hepatic sinusoid	liver : endothelial
COP1	1.6081994792864e-08	2.0599822007122	endothelial	liver	MAST	ngenes	endothelial	endothelial cell of hepatic sinusoid	liver : endothelial
CPEB4	0.00265887102141828	0.789656107105785	endothelial	liver	MAST	ngenes	endothelial	endothelial cell of hepatic sinusoid	liver : endothelial
CPNE8	3.52028282814421e-05	-1.46779836540405	endothelial	liver	MAST	ngenes	endothelial	endothelial cell of hepatic sinusoid	liver : endothelial
CPQ	1.97547249652817e-18	-2.55470129468738	endothelial	liver	MAST	ngenes	endothelial	endothelial cell of hepatic sinusoid	liver : endothelial
CPSF6	1.18651421238362e-08	1.30836779548106	endothelial	liver	MAST	ngenes	endothelial	endothelial cell of hepatic sinusoid	liver : endothelial
CRADD	7.94583445647498e-07	1.39838528732767	endothelial	liver	MAST	ngenes	endothelial	endothelial cell of hepatic sinusoid	liver : endothelial
CREB5	8.23986963567134e-31	1.71681886498172	endothelial	liver	MAST	ngenes	endothelial	endothelial cell of hepatic sinusoid	liver : endothelial
CREBBP	7.37860049793193e-10	-1.93433750980508	endothelial	liver	MAST	ngenes	endothelial	endothelial cell of hepatic sinusoid	liver : endothelial
CREM	1.98943292247256e-22	1.82259153428949	endothelial	liver	MAST	ngenes	endothelial	endothelial cell of hepatic sinusoid	liver : endothelial
CRIM1	0.0203822995629379	-0.761206683100305	endothelial	liver	MAST	ngenes	endothelial	endothelial cell of hepatic sinusoid	liver : endothelial
CRK	5.50523414419884e-12	-1.8627240458191	endothelial	liver	MAST	ngenes	endothelial	endothelial cell of hepatic sinusoid	liver : endothelial
CROCC	0.0206213428424215	0.639475761908947	endothelial	liver	MAST	ngenes	endothelial	endothelial cell of hepatic sinusoid	liver : endothelial
CSGALNACT1	0.00013611590059621	1.10779010179791	endothelial	liver	MAST	ngenes	endothelial	endothelial cell of hepatic sinusoid	liver : endothelial
CTIF	0.0193705353677392	0.706396708574938	endothelial	liver	MAST	ngenes	endothelial	endothelial cell of hepatic sinusoid	liver : endothelial
CTNNA1	0.000159938503953193	1.30555053923054	endothelial	liver	MAST	ngenes	endothelial	endothelial cell of hepatic sinusoid	liver : endothelial
CTNND1	0.00333249523389904	0.938879947703455	endothelial	liver	MAST	ngenes	endothelial	endothelial cell of hepatic sinusoid	liver : endothelial
CTSL	9.4309948088149e-08	1.13976481947506	endothelial	liver	MAST	ngenes	endothelial	endothelial cell of hepatic sinusoid	liver : endothelial
CUL1	9.04609597668654e-05	1.04833510221402	endothelial	liver	MAST	ngenes	endothelial	endothelial cell of hepatic sinusoid	liver : endothelial
CXorf36	6.38804109473974e-23	1.33512638218322	endothelial	liver	MAST	ngenes	endothelial	endothelial cell of hepatic sinusoid	liver : endothelial
CYTH1	1.18633062261285e-05	-1.52142513623316	endothelial	liver	MAST	ngenes	endothelial	endothelial cell of hepatic sinusoid	liver : endothelial
DACH1	2.75338379597484e-39	2.10599296190761	endothelial	liver	MAST	ngenes	endothelial	endothelial cell of hepatic sinusoid	liver : endothelial
DARS	3.53684853869223e-15	1.82170596001277	endothelial	liver	MAST	ngenes	endothelial	endothelial cell of hepatic sinusoid	liver : endothelial
DCAF6	3.04266188168882e-41	3.12428119928554	endothelial	liver	MAST	ngenes	endothelial	endothelial cell of hepatic sinusoid	liver : endothelial
DDX10	7.57104517536475e-10	1.34219680439548	endothelial	liver	MAST	ngenes	endothelial	endothelial cell of hepatic sinusoid	liver : endothelial
DDX17	0.0122812781016545	0.672125655470299	endothelial	liver	MAST	ngenes	endothelial	endothelial cell of hepatic sinusoid	liver : endothelial
DDX5	8.77509650454929e-21	-2.92246575013871	endothelial	liver	MAST	ngenes	endothelial	endothelial cell of hepatic sinusoid	liver : endothelial
DDX60L	0.0003117180292795	0.769803241971658	endothelial	liver	MAST	ngenes	endothelial	endothelial cell of hepatic sinusoid	liver : endothelial
DECR1	9.83230312682373e-15	1.06199635675814	endothelial	liver	MAST	ngenes	endothelial	endothelial cell of hepatic sinusoid	liver : endothelial
DENND4C	0.00118878482546536	-0.846879881069848	endothelial	liver	MAST	ngenes	endothelial	endothelial cell of hepatic sinusoid	liver : endothelial
DENND5A	1.29843458069701e-28	3.21923676898716	endothelial	liver	MAST	ngenes	endothelial	endothelial cell of hepatic sinusoid	liver : endothelial
DGKD	0.00249644342632718	-0.604265115058007	endothelial	liver	MAST	ngenes	endothelial	endothelial cell of hepatic sinusoid	liver : endothelial
DGKZ	1.27598686134712e-08	-1.25514098137542	endothelial	liver	MAST	ngenes	endothelial	endothelial cell of hepatic sinusoid	liver : endothelial
DHRS3	1.04531065536469e-07	-1.06039163077161	endothelial	liver	MAST	ngenes	endothelial	endothelial cell of hepatic sinusoid	liver : endothelial
DHRSX	0.00247820584533787	-0.700309312485377	endothelial	liver	MAST	ngenes	endothelial	endothelial cell of hepatic sinusoid	liver : endothelial
DIAPH1	8.71661872131882e-43	1.89354498573469	endothelial	liver	MAST	ngenes	endothelial	endothelial cell of hepatic sinusoid	liver : endothelial
DIAPH2	1.35613471275418e-48	3.02453645082813	endothelial	liver	MAST	ngenes	endothelial	endothelial cell of hepatic sinusoid	liver : endothelial
DIP2B	3.25689726953709e-12	2.3211800982458	endothelial	liver	MAST	ngenes	endothelial	endothelial cell of hepatic sinusoid	liver : endothelial
DIP2C	1.69387538343283e-17	2.29331576466518	endothelial	liver	MAST	ngenes	endothelial	endothelial cell of hepatic sinusoid	liver : endothelial
DISC1	6.21108838938435e-07	1.63675455738266	endothelial	liver	MAST	ngenes	endothelial	endothelial cell of hepatic sinusoid	liver : endothelial
DIXDC1	2.2408111816857e-06	-1.01569276034085	endothelial	liver	MAST	ngenes	endothelial	endothelial cell of hepatic sinusoid	liver : endothelial
DLC1	0.000770455522871905	-1.05017165180756	endothelial	liver	MAST	ngenes	endothelial	endothelial cell of hepatic sinusoid	liver : endothelial
DLG2	2.23493554128785e-22	2.18535059962117	endothelial	liver	MAST	ngenes	endothelial	endothelial cell of hepatic sinusoid	liver : endothelial
DNAJB6	0.00177904551255299	-0.903642115616549	endothelial	liver	MAST	ngenes	endothelial	endothelial cell of hepatic sinusoid	liver : endothelial
DNAJC3	0.0130768754090118	-0.663702042989575	endothelial	liver	MAST	ngenes	endothelial	endothelial cell of hepatic sinusoid	liver : endothelial
DNAJC5	3.6325790741542e-16	2.28206778404968	endothelial	liver	MAST	ngenes	endothelial	endothelial cell of hepatic sinusoid	liver : endothelial
DNASE1L3	1.20650906469372e-87	-5.58227079934574	endothelial	liver	MAST	ngenes	endothelial	endothelial cell of hepatic sinusoid	liver : endothelial
DNM2	3.61243742202833e-07	-1.44628222967474	endothelial	liver	MAST	ngenes	endothelial	endothelial cell of hepatic sinusoid	liver : endothelial
DOCK1	0.0195036334013646	0.764009026820246	endothelial	liver	MAST	ngenes	endothelial	endothelial cell of hepatic sinusoid	liver : endothelial
DOCK4	2.85266628341008e-11	0.864948003164988	endothelial	liver	MAST	ngenes	endothelial	endothelial cell of hepatic sinusoid	liver : endothelial
DOCK5	2.75165273870553e-24	1.26066762723894	endothelial	liver	MAST	ngenes	endothelial	endothelial cell of hepatic sinusoid	liver : endothelial
DOCK7	6.4786905680685e-30	2.16886971846211	endothelial	liver	MAST	ngenes	endothelial	endothelial cell of hepatic sinusoid	liver : endothelial
DPH6-DT	2.84155614492967e-23	-2.88250693135148	endothelial	liver	MAST	ngenes	endothelial	endothelial cell of hepatic sinusoid	liver : endothelial
DPYD	3.49015724889387e-11	2.21667600042112	endothelial	liver	MAST	ngenes	endothelial	endothelial cell of hepatic sinusoid	liver : endothelial
DPYSL3	0.000932693241943936	0.596911510743313	endothelial	liver	MAST	ngenes	endothelial	endothelial cell of hepatic sinusoid	liver : endothelial
DST	4.32671438866106e-53	2.99573374633805	endothelial	liver	MAST	ngenes	endothelial	endothelial cell of hepatic sinusoid	liver : endothelial
DUSP16	1.12804979853009e-36	1.73301210450568	endothelial	liver	MAST	ngenes	endothelial	endothelial cell of hepatic sinusoid	liver : endothelial
DYM	3.61588846702503e-14	2.4555274719172	endothelial	liver	MAST	ngenes	endothelial	endothelial cell of hepatic sinusoid	liver : endothelial
DYSF	7.08868226516035e-08	-1.79303463074232	endothelial	liver	MAST	ngenes	endothelial	endothelial cell of hepatic sinusoid	liver : endothelial
EBF1	5.20895824976279e-08	0.693480511062729	endothelial	liver	MAST	ngenes	endothelial	endothelial cell of hepatic sinusoid	liver : endothelial
ECHDC2	3.44475662124307e-22	1.16874590989953	endothelial	liver	MAST	ngenes	endothelial	endothelial cell of hepatic sinusoid	liver : endothelial
EEA1	1.30529287195595e-38	3.58821964425437	endothelial	liver	MAST	ngenes	endothelial	endothelial cell of hepatic sinusoid	liver : endothelial
EEPD1	1.98408233794115e-16	0.919486492754598	endothelial	liver	MAST	ngenes	endothelial	endothelial cell of hepatic sinusoid	liver : endothelial
EFNB1	8.25595990482314e-05	-0.747546144000232	endothelial	liver	MAST	ngenes	endothelial	endothelial cell of hepatic sinusoid	liver : endothelial
EGFL7	7.52205497884513e-33	-3.43102264809563	endothelial	liver	MAST	ngenes	endothelial	endothelial cell of hepatic sinusoid	liver : endothelial
EGR1	2.5457577844948e-17	1.04203984340249	endothelial	liver	MAST	ngenes	endothelial	endothelial cell of hepatic sinusoid	liver : endothelial
EIF2S2	0.00298036546209211	-0.595406653811908	endothelial	liver	MAST	ngenes	endothelial	endothelial cell of hepatic sinusoid	liver : endothelial
EIF3H	6.18279734996854e-06	0.969475941969684	endothelial	liver	MAST	ngenes	endothelial	endothelial cell of hepatic sinusoid	liver : endothelial
EIF4A2	0.000540318154301605	-0.856403124601438	endothelial	liver	MAST	ngenes	endothelial	endothelial cell of hepatic sinusoid	liver : endothelial
EIF4G3	1.99434995126425e-08	0.969925481337003	endothelial	liver	MAST	ngenes	endothelial	endothelial cell of hepatic sinusoid	liver : endothelial
EIF5	0.00855710495343726	-0.588176966600627	endothelial	liver	MAST	ngenes	endothelial	endothelial cell of hepatic sinusoid	liver : endothelial
ELF2	0.00795853125156597	0.999370896784946	endothelial	liver	MAST	ngenes	endothelial	endothelial cell of hepatic sinusoid	liver : endothelial
ELK3	1.9402130361517e-12	-2.02233977029004	endothelial	liver	MAST	ngenes	endothelial	endothelial cell of hepatic sinusoid	liver : endothelial
ELL2	2.04629919360891e-54	2.85382446145534	endothelial	liver	MAST	ngenes	endothelial	endothelial cell of hepatic sinusoid	liver : endothelial
ELMO1	1.73020050680877e-10	-1.88391789229282	endothelial	liver	MAST	ngenes	endothelial	endothelial cell of hepatic sinusoid	liver : endothelial
ELOVL5	0.00488573686920431	0.666550138685617	endothelial	liver	MAST	ngenes	endothelial	endothelial cell of hepatic sinusoid	liver : endothelial
EMCN	3.62724249481544e-12	-2.01937502183017	endothelial	liver	MAST	ngenes	endothelial	endothelial cell of hepatic sinusoid	liver : endothelial
EML1	1.19188377112396e-35	-3.81688803177749	endothelial	liver	MAST	ngenes	endothelial	endothelial cell of hepatic sinusoid	liver : endothelial
EML4	1.6530101298089e-19	2.33507904010915	endothelial	liver	MAST	ngenes	endothelial	endothelial cell of hepatic sinusoid	liver : endothelial
ENG	1.55203390966102e-44	-4.3280968805457	endothelial	liver	MAST	ngenes	endothelial	endothelial cell of hepatic sinusoid	liver : endothelial
EPAS1	1.03429616749259e-06	1.40398916520947	endothelial	liver	MAST	ngenes	endothelial	endothelial cell of hepatic sinusoid	liver : endothelial
EPB41	0.00450939409727317	-1.05892134885578	endothelial	liver	MAST	ngenes	endothelial	endothelial cell of hepatic sinusoid	liver : endothelial
EPB41L2	0.0219464629815503	-0.847271400679763	endothelial	liver	MAST	ngenes	endothelial	endothelial cell of hepatic sinusoid	liver : endothelial
EPB41L4A	0.0126953905432418	-0.855869485931954	endothelial	liver	MAST	ngenes	endothelial	endothelial cell of hepatic sinusoid	liver : endothelial
EPS15	0.00407634018764008	-1.08954241241561	endothelial	liver	MAST	ngenes	endothelial	endothelial cell of hepatic sinusoid	liver : endothelial
ERC1	3.70797978133685e-11	2.09202982554177	endothelial	liver	MAST	ngenes	endothelial	endothelial cell of hepatic sinusoid	liver : endothelial
ERG	7.41265835724164e-11	-2.17648934414909	endothelial	liver	MAST	ngenes	endothelial	endothelial cell of hepatic sinusoid	liver : endothelial
ERO1A	1.14261912552401e-55	3.29909278774044	endothelial	liver	MAST	ngenes	endothelial	endothelial cell of hepatic sinusoid	liver : endothelial
ESYT2	4.56039707776719e-46	4.07109380049493	endothelial	liver	MAST	ngenes	endothelial	endothelial cell of hepatic sinusoid	liver : endothelial
ETS2	1.69708237220364e-06	-1.40796456084692	endothelial	liver	MAST	ngenes	endothelial	endothelial cell of hepatic sinusoid	liver : endothelial
EVA1C	2.36722040994342e-07	1.75007367620199	endothelial	liver	MAST	ngenes	endothelial	endothelial cell of hepatic sinusoid	liver : endothelial
EXOC2	1.31641473411758e-10	1.83298857577474	endothelial	liver	MAST	ngenes	endothelial	endothelial cell of hepatic sinusoid	liver : endothelial
EXOC6B	3.68443888290484e-06	1.65199702151483	endothelial	liver	MAST	ngenes	endothelial	endothelial cell of hepatic sinusoid	liver : endothelial
EXT1	2.39308145531995e-34	3.2198080531749	endothelial	liver	MAST	ngenes	endothelial	endothelial cell of hepatic sinusoid	liver : endothelial
F8	9.57663904541446e-13	-2.17401139546732	endothelial	liver	MAST	ngenes	endothelial	endothelial cell of hepatic sinusoid	liver : endothelial
FAF1	6.31296530489922e-12	2.38731911688785	endothelial	liver	MAST	ngenes	endothelial	endothelial cell of hepatic sinusoid	liver : endothelial
FAM13A	6.81365146153148e-22	2.80529109127832	endothelial	liver	MAST	ngenes	endothelial	endothelial cell of hepatic sinusoid	liver : endothelial
FAM13B	0.00478797233018452	-0.823777135216391	endothelial	liver	MAST	ngenes	endothelial	endothelial cell of hepatic sinusoid	liver : endothelial
FAM172A	0.000336690382320439	1.28026601238577	endothelial	liver	MAST	ngenes	endothelial	endothelial cell of hepatic sinusoid	liver : endothelial
FAM174B	2.58627128183233e-05	-0.953642946584173	endothelial	liver	MAST	ngenes	endothelial	endothelial cell of hepatic sinusoid	liver : endothelial
FAM219A	1.4029490291371e-23	2.67873204710348	endothelial	liver	MAST	ngenes	endothelial	endothelial cell of hepatic sinusoid	liver : endothelial
FAM241A	4.6660633107951e-07	1.39036566283347	endothelial	liver	MAST	ngenes	endothelial	endothelial cell of hepatic sinusoid	liver : endothelial
FARP1	9.80281020835878e-32	3.26700583573159	endothelial	liver	MAST	ngenes	endothelial	endothelial cell of hepatic sinusoid	liver : endothelial
FARP2	5.76046588677085e-06	1.32545417156535	endothelial	liver	MAST	ngenes	endothelial	endothelial cell of hepatic sinusoid	liver : endothelial
FAT4	6.46031021601859e-26	-3.36959995956078	endothelial	liver	MAST	ngenes	endothelial	endothelial cell of hepatic sinusoid	liver : endothelial
FBXL17	4.8445237546786e-19	2.87044697343668	endothelial	liver	MAST	ngenes	endothelial	endothelial cell of hepatic sinusoid	liver : endothelial
FBXL5	2.12978949622879e-07	1.30859773505792	endothelial	liver	MAST	ngenes	endothelial	endothelial cell of hepatic sinusoid	liver : endothelial
FBXO11	0.015828731645763	-0.654333603097884	endothelial	liver	MAST	ngenes	endothelial	endothelial cell of hepatic sinusoid	liver : endothelial
FBXO7	1.71850510212111e-07	0.781697820024872	endothelial	liver	MAST	ngenes	endothelial	endothelial cell of hepatic sinusoid	liver : endothelial
FBXW7	4.91295982196743e-21	2.9911267704811	endothelial	liver	MAST	ngenes	endothelial	endothelial cell of hepatic sinusoid	liver : endothelial
FCHSD2	8.71936152601975e-18	-1.74303029330957	endothelial	liver	MAST	ngenes	endothelial	endothelial cell of hepatic sinusoid	liver : endothelial
FGD4	5.06385892255914e-35	2.71588858546948	endothelial	liver	MAST	ngenes	endothelial	endothelial cell of hepatic sinusoid	liver : endothelial
FGF12	6.83009887593924e-10	1.09163431144112	endothelial	liver	MAST	ngenes	endothelial	endothelial cell of hepatic sinusoid	liver : endothelial
FGFR1	1.17989318618329e-82	5.11015355481986	endothelial	liver	MAST	ngenes	endothelial	endothelial cell of hepatic sinusoid	liver : endothelial
FHIT	1.00275731853639e-19	2.63827201807192	endothelial	liver	MAST	ngenes	endothelial	endothelial cell of hepatic sinusoid	liver : endothelial
FKBP5	3.57916738068989e-42	-4.02472376526125	endothelial	liver	MAST	ngenes	endothelial	endothelial cell of hepatic sinusoid	liver : endothelial
FLRT2	0.000397526823977208	-1.03191552711618	endothelial	liver	MAST	ngenes	endothelial	endothelial cell of hepatic sinusoid	liver : endothelial
FLT1	9.36664530375472e-228	6.13355538675532	endothelial	liver	MAST	ngenes	endothelial	endothelial cell of hepatic sinusoid	liver : endothelial
FLT4	2.92624447729199e-09	-1.41489206077351	endothelial	liver	MAST	ngenes	endothelial	endothelial cell of hepatic sinusoid	liver : endothelial
FMNL2	2.15288266094031e-28	2.52139389684761	endothelial	liver	MAST	ngenes	endothelial	endothelial cell of hepatic sinusoid	liver : endothelial
FN1	9.14997837644719e-14	0.704184655501245	endothelial	liver	MAST	ngenes	endothelial	endothelial cell of hepatic sinusoid	liver : endothelial
FNBP1L	0.000153748462701568	-1.20090609029569	endothelial	liver	MAST	ngenes	endothelial	endothelial cell of hepatic sinusoid	liver : endothelial
FNDC3A	2.67209619249921e-12	2.12368506019405	endothelial	liver	MAST	ngenes	endothelial	endothelial cell of hepatic sinusoid	liver : endothelial
FNDC3B	1.31997510417656e-37	3.15137441142398	endothelial	liver	MAST	ngenes	endothelial	endothelial cell of hepatic sinusoid	liver : endothelial
FOSL2	2.38893007683097e-31	2.46427751717003	endothelial	liver	MAST	ngenes	endothelial	endothelial cell of hepatic sinusoid	liver : endothelial
FOXJ3	9.95630168934633e-11	1.94006479717511	endothelial	liver	MAST	ngenes	endothelial	endothelial cell of hepatic sinusoid	liver : endothelial
FOXO1	0.00125102981462667	1.04031808765729	endothelial	liver	MAST	ngenes	endothelial	endothelial cell of hepatic sinusoid	liver : endothelial
FOXO3	2.34944940214932e-07	-1.88426736511119	endothelial	liver	MAST	ngenes	endothelial	endothelial cell of hepatic sinusoid	liver : endothelial
FOXP1	1.20335233626011e-05	1.46914466938903	endothelial	liver	MAST	ngenes	endothelial	endothelial cell of hepatic sinusoid	liver : endothelial
FTH1	7.65963699043489e-45	2.22183127237387	endothelial	liver	MAST	ngenes	endothelial	endothelial cell of hepatic sinusoid	liver : endothelial
FTL	6.466946449955e-40	1.24129575444671	endothelial	liver	MAST	ngenes	endothelial	endothelial cell of hepatic sinusoid	liver : endothelial
FTO	0.00320297604029035	1.03071581454691	endothelial	liver	MAST	ngenes	endothelial	endothelial cell of hepatic sinusoid	liver : endothelial
FTX	3.16402274396184e-09	1.55724331308083	endothelial	liver	MAST	ngenes	endothelial	endothelial cell of hepatic sinusoid	liver : endothelial
FYN	3.7949440824957e-10	1.88345139114854	endothelial	liver	MAST	ngenes	endothelial	endothelial cell of hepatic sinusoid	liver : endothelial
GABPB1-AS1	0.00021079436668667	-0.964950525732144	endothelial	liver	MAST	ngenes	endothelial	endothelial cell of hepatic sinusoid	liver : endothelial
GAK	1.58730036908436e-06	-1.10042560573112	endothelial	liver	MAST	ngenes	endothelial	endothelial cell of hepatic sinusoid	liver : endothelial
GALK2	6.15623040448623e-05	-1.2940578842602	endothelial	liver	MAST	ngenes	endothelial	endothelial cell of hepatic sinusoid	liver : endothelial
GALNT15	4.09112782707053e-19	1.75768847754704	endothelial	liver	MAST	ngenes	endothelial	endothelial cell of hepatic sinusoid	liver : endothelial
GALNT18	3.59544759341519e-12	1.8976193195665	endothelial	liver	MAST	ngenes	endothelial	endothelial cell of hepatic sinusoid	liver : endothelial
GAS6	3.1129941176089e-08	-1.1756815031721	endothelial	liver	MAST	ngenes	endothelial	endothelial cell of hepatic sinusoid	liver : endothelial
GATAD2A	0.0025113549767173	-0.996829113760413	endothelial	liver	MAST	ngenes	endothelial	endothelial cell of hepatic sinusoid	liver : endothelial
GBE1	2.52654750761076e-63	3.66706309861678	endothelial	liver	MAST	ngenes	endothelial	endothelial cell of hepatic sinusoid	liver : endothelial
GHR	9.33733296841074e-16	0.780350720187334	endothelial	liver	MAST	ngenes	endothelial	endothelial cell of hepatic sinusoid	liver : endothelial
GIMAP8	6.80073654425925e-10	-1.54352026005027	endothelial	liver	MAST	ngenes	endothelial	endothelial cell of hepatic sinusoid	liver : endothelial
GLS	0.000120886515905912	1.26469113710856	endothelial	liver	MAST	ngenes	endothelial	endothelial cell of hepatic sinusoid	liver : endothelial
GNA14	8.79983837324382e-39	-3.61434328890027	endothelial	liver	MAST	ngenes	endothelial	endothelial cell of hepatic sinusoid	liver : endothelial
GNAQ	0.00370652484943984	-0.990992956156544	endothelial	liver	MAST	ngenes	endothelial	endothelial cell of hepatic sinusoid	liver : endothelial
GOLGA4	1.81506146053104e-20	2.92917492279119	endothelial	liver	MAST	ngenes	endothelial	endothelial cell of hepatic sinusoid	liver : endothelial
GOLGB1	1.19608264602775e-10	-1.88405793987382	endothelial	liver	MAST	ngenes	endothelial	endothelial cell of hepatic sinusoid	liver : endothelial
GOLPH3	1.0407757804199e-36	3.53654247011136	endothelial	liver	MAST	ngenes	endothelial	endothelial cell of hepatic sinusoid	liver : endothelial
GPHN	7.16782300525918e-08	1.85513561448924	endothelial	liver	MAST	ngenes	endothelial	endothelial cell of hepatic sinusoid	liver : endothelial
GRAMD2B	1.24461531126573e-25	1.35726767018978	endothelial	liver	MAST	ngenes	endothelial	endothelial cell of hepatic sinusoid	liver : endothelial
GRAPL	1.65020655302113e-29	-3.45160406826648	endothelial	liver	MAST	ngenes	endothelial	endothelial cell of hepatic sinusoid	liver : endothelial
GRASP	2.73324503325099e-08	-1.1950065531508	endothelial	liver	MAST	ngenes	endothelial	endothelial cell of hepatic sinusoid	liver : endothelial
GRB10	8.10455667989695e-13	1.45678287901564	endothelial	liver	MAST	ngenes	endothelial	endothelial cell of hepatic sinusoid	liver : endothelial
GSDMD	1.85031529265611e-22	-1.94212068362736	endothelial	liver	MAST	ngenes	endothelial	endothelial cell of hepatic sinusoid	liver : endothelial
GSE1	2.56382798968308e-18	-2.71729853696807	endothelial	liver	MAST	ngenes	endothelial	endothelial cell of hepatic sinusoid	liver : endothelial
GSK3B	0.000105530240671937	1.3789012362263	endothelial	liver	MAST	ngenes	endothelial	endothelial cell of hepatic sinusoid	liver : endothelial
GSN	0.00109048271605285	-0.873742300847601	endothelial	liver	MAST	ngenes	endothelial	endothelial cell of hepatic sinusoid	liver : endothelial
GTDC1	0.00847345191761604	-0.947402887599488	endothelial	liver	MAST	ngenes	endothelial	endothelial cell of hepatic sinusoid	liver : endothelial
GYPC	3.93724185116829e-06	-0.960128927614218	endothelial	liver	MAST	ngenes	endothelial	endothelial cell of hepatic sinusoid	liver : endothelial
H2AFY	0.00392156229467483	-0.701560560520725	endothelial	liver	MAST	ngenes	endothelial	endothelial cell of hepatic sinusoid	liver : endothelial
HDAC7	2.53532620727408e-22	-2.33701052621919	endothelial	liver	MAST	ngenes	endothelial	endothelial cell of hepatic sinusoid	liver : endothelial
HDAC9	0.00806118204481452	-0.745818510265328	endothelial	liver	MAST	ngenes	endothelial	endothelial cell of hepatic sinusoid	liver : endothelial
HECTD1	9.55902372063333e-08	1.67833862306906	endothelial	liver	MAST	ngenes	endothelial	endothelial cell of hepatic sinusoid	liver : endothelial
HECTD4	0.046685559735582	-0.706507319628749	endothelial	liver	MAST	ngenes	endothelial	endothelial cell of hepatic sinusoid	liver : endothelial
HERC1	3.15583546560462e-07	0.953259088701733	endothelial	liver	MAST	ngenes	endothelial	endothelial cell of hepatic sinusoid	liver : endothelial
HERC2	0.0150134883954106	-0.907685181726918	endothelial	liver	MAST	ngenes	endothelial	endothelial cell of hepatic sinusoid	liver : endothelial
HES1	0.000414048217663545	0.718756152879868	endothelial	liver	MAST	ngenes	endothelial	endothelial cell of hepatic sinusoid	liver : endothelial
HIBCH	6.29903078110927e-42	-4.38387584162031	endothelial	liver	MAST	ngenes	endothelial	endothelial cell of hepatic sinusoid	liver : endothelial
HIF1A-AS2	6.1426403536767e-06	-0.904193794762102	endothelial	liver	MAST	ngenes	endothelial	endothelial cell of hepatic sinusoid	liver : endothelial
HIF3A	2.80209997838228e-32	-3.65945910117685	endothelial	liver	MAST	ngenes	endothelial	endothelial cell of hepatic sinusoid	liver : endothelial
HIST1H2AC	1.40595509401563e-21	1.2861256305782	endothelial	liver	MAST	ngenes	endothelial	endothelial cell of hepatic sinusoid	liver : endothelial
HIVEP1	1.14494898743228e-05	0.786115778331112	endothelial	liver	MAST	ngenes	endothelial	endothelial cell of hepatic sinusoid	liver : endothelial
HIVEP2	1.22267805765039e-31	2.67789796942254	endothelial	liver	MAST	ngenes	endothelial	endothelial cell of hepatic sinusoid	liver : endothelial
HK1	1.80989213027873e-10	1.61219729657049	endothelial	liver	MAST	ngenes	endothelial	endothelial cell of hepatic sinusoid	liver : endothelial
HLA-E	5.60465675554999e-05	-1.05677045992572	endothelial	liver	MAST	ngenes	endothelial	endothelial cell of hepatic sinusoid	liver : endothelial
HNRNPC	3.9291599751577e-10	1.77905222477384	endothelial	liver	MAST	ngenes	endothelial	endothelial cell of hepatic sinusoid	liver : endothelial
HNRNPM	0.0275445913282448	-0.705597637285297	endothelial	liver	MAST	ngenes	endothelial	endothelial cell of hepatic sinusoid	liver : endothelial
HNRNPU	5.98659520396902e-08	1.44128117884189	endothelial	liver	MAST	ngenes	endothelial	endothelial cell of hepatic sinusoid	liver : endothelial
HOOK2	0.000517220338252445	-0.597107537509931	endothelial	liver	MAST	ngenes	endothelial	endothelial cell of hepatic sinusoid	liver : endothelial
HOXB3	8.50960203734776e-05	-0.954631982993471	endothelial	liver	MAST	ngenes	endothelial	endothelial cell of hepatic sinusoid	liver : endothelial
HP1BP3	5.51668662441428e-08	-1.78157311533029	endothelial	liver	MAST	ngenes	endothelial	endothelial cell of hepatic sinusoid	liver : endothelial
HSP90AA1	7.39027755752163e-15	1.97520815742621	endothelial	liver	MAST	ngenes	endothelial	endothelial cell of hepatic sinusoid	liver : endothelial
HSP90AB1	2.21864700345311e-20	0.995207184118188	endothelial	liver	MAST	ngenes	endothelial	endothelial cell of hepatic sinusoid	liver : endothelial
HSP90B1	1.05672145985106e-10	0.938888057908918	endothelial	liver	MAST	ngenes	endothelial	endothelial cell of hepatic sinusoid	liver : endothelial
HSPA1A	7.05474799600322e-35	1.49873495137201	endothelial	liver	MAST	ngenes	endothelial	endothelial cell of hepatic sinusoid	liver : endothelial
HSPG2	9.53046661324193e-34	-3.5725290259192	endothelial	liver	MAST	ngenes	endothelial	endothelial cell of hepatic sinusoid	liver : endothelial
HYAL2	3.46151294040055e-07	-1.15565150013966	endothelial	liver	MAST	ngenes	endothelial	endothelial cell of hepatic sinusoid	liver : endothelial
ID1	8.48891049288782e-10	-1.10876039192711	endothelial	liver	MAST	ngenes	endothelial	endothelial cell of hepatic sinusoid	liver : endothelial
ID2	1.38910952131176e-37	1.84714238221433	endothelial	liver	MAST	ngenes	endothelial	endothelial cell of hepatic sinusoid	liver : endothelial
IFI44L	5.03019063380896e-05	0.92046536156065	endothelial	liver	MAST	ngenes	endothelial	endothelial cell of hepatic sinusoid	liver : endothelial
IFT43	0.00624138715983042	0.769311050316699	endothelial	liver	MAST	ngenes	endothelial	endothelial cell of hepatic sinusoid	liver : endothelial
IGFBP4	1.26749298764027e-10	-0.779059181019603	endothelial	liver	MAST	ngenes	endothelial	endothelial cell of hepatic sinusoid	liver : endothelial
IL1R1	0.00370324050947835	-0.770146675920779	endothelial	liver	MAST	ngenes	endothelial	endothelial cell of hepatic sinusoid	liver : endothelial
IL33	2.76315827357718e-08	1.17425518734033	endothelial	liver	MAST	ngenes	endothelial	endothelial cell of hepatic sinusoid	liver : endothelial
IL4R	0.000105530240671937	1.23978338224648	endothelial	liver	MAST	ngenes	endothelial	endothelial cell of hepatic sinusoid	liver : endothelial
IL6ST	3.20045880385697e-93	-6.27893148362151	endothelial	liver	MAST	ngenes	endothelial	endothelial cell of hepatic sinusoid	liver : endothelial
IMMP2L	3.79654242425783e-56	4.8339906866634	endothelial	liver	MAST	ngenes	endothelial	endothelial cell of hepatic sinusoid	liver : endothelial
INPP5D	2.44887111336771e-07	1.43325417921939	endothelial	liver	MAST	ngenes	endothelial	endothelial cell of hepatic sinusoid	liver : endothelial
INSR	5.89942476409832e-28	1.83774195408452	endothelial	liver	MAST	ngenes	endothelial	endothelial cell of hepatic sinusoid	liver : endothelial
IPO11	0.0232693153029907	-0.616795471107846	endothelial	liver	MAST	ngenes	endothelial	endothelial cell of hepatic sinusoid	liver : endothelial
IQCJ-SCHIP1	3.77956607957851e-45	2.62759325945378	endothelial	liver	MAST	ngenes	endothelial	endothelial cell of hepatic sinusoid	liver : endothelial
IRAK3	0.00031711289867528	1.17406325202575	endothelial	liver	MAST	ngenes	endothelial	endothelial cell of hepatic sinusoid	liver : endothelial
IRF2BP2	1.27605208287818e-12	0.82225179667533	endothelial	liver	MAST	ngenes	endothelial	endothelial cell of hepatic sinusoid	liver : endothelial
ITCH	5.36533091870387e-17	2.76320994915128	endothelial	liver	MAST	ngenes	endothelial	endothelial cell of hepatic sinusoid	liver : endothelial
ITGA1	0.0114150662014081	0.885886341984938	endothelial	liver	MAST	ngenes	endothelial	endothelial cell of hepatic sinusoid	liver : endothelial
ITGA9	5.27946838048905e-10	-1.84340669048042	endothelial	liver	MAST	ngenes	endothelial	endothelial cell of hepatic sinusoid	liver : endothelial
ITM2B	1.8350696122627e-09	1.60669525304839	endothelial	liver	MAST	ngenes	endothelial	endothelial cell of hepatic sinusoid	liver : endothelial
ITPR2	2.50678370794663e-99	4.86839952998404	endothelial	liver	MAST	ngenes	endothelial	endothelial cell of hepatic sinusoid	liver : endothelial
ITPRIP	0.00128251770952095	1.05458476159766	endothelial	liver	MAST	ngenes	endothelial	endothelial cell of hepatic sinusoid	liver : endothelial
ITSN1	5.23631039066756e-10	-2.08507127454437	endothelial	liver	MAST	ngenes	endothelial	endothelial cell of hepatic sinusoid	liver : endothelial
ITSN2	2.06112191466403e-05	-1.45019431791943	endothelial	liver	MAST	ngenes	endothelial	endothelial cell of hepatic sinusoid	liver : endothelial
IVNS1ABP	1.17986774781401e-51	2.72469621656191	endothelial	liver	MAST	ngenes	endothelial	endothelial cell of hepatic sinusoid	liver : endothelial
JAZF1	1.12769299520208e-24	1.80669759084423	endothelial	liver	MAST	ngenes	endothelial	endothelial cell of hepatic sinusoid	liver : endothelial
JMJD1C	5.90267773715773e-114	3.84433312398585	endothelial	liver	MAST	ngenes	endothelial	endothelial cell of hepatic sinusoid	liver : endothelial
JUND	6.41764594819421e-12	0.728645128482505	endothelial	liver	MAST	ngenes	endothelial	endothelial cell of hepatic sinusoid	liver : endothelial
KAT6A	0.0228888106765185	-0.903517582647716	endothelial	liver	MAST	ngenes	endothelial	endothelial cell of hepatic sinusoid	liver : endothelial
KAZN	5.08033146590574e-08	-1.6115700511265	endothelial	liver	MAST	ngenes	endothelial	endothelial cell of hepatic sinusoid	liver : endothelial
KCNN3	1.43480501011814e-08	0.600081414258322	endothelial	liver	MAST	ngenes	endothelial	endothelial cell of hepatic sinusoid	liver : endothelial
KCNQ1OT1	9.28637454089948e-07	-0.975750032057001	endothelial	liver	MAST	ngenes	endothelial	endothelial cell of hepatic sinusoid	liver : endothelial
KDM3B	0.0008759589939482	-0.831868198232842	endothelial	liver	MAST	ngenes	endothelial	endothelial cell of hepatic sinusoid	liver : endothelial
KDM4B	0.0415775595882934	-0.621546171009975	endothelial	liver	MAST	ngenes	endothelial	endothelial cell of hepatic sinusoid	liver : endothelial
KDM4C	1.17190870263829e-24	3.02342708716305	endothelial	liver	MAST	ngenes	endothelial	endothelial cell of hepatic sinusoid	liver : endothelial
KHDRBS3	1.29792639166646e-06	-1.09509271523489	endothelial	liver	MAST	ngenes	endothelial	endothelial cell of hepatic sinusoid	liver : endothelial
KIAA1217	7.3933673861178e-21	2.37142742687388	endothelial	liver	MAST	ngenes	endothelial	endothelial cell of hepatic sinusoid	liver : endothelial
KIF13A	1.0043367715251e-09	1.80768272609424	endothelial	liver	MAST	ngenes	endothelial	endothelial cell of hepatic sinusoid	liver : endothelial
KIF26B	0.000136491549377679	0.89520340539124	endothelial	liver	MAST	ngenes	endothelial	endothelial cell of hepatic sinusoid	liver : endothelial
KLF2	6.17996788421864e-05	-0.67566157845863	endothelial	liver	MAST	ngenes	endothelial	endothelial cell of hepatic sinusoid	liver : endothelial
KLF6	5.28066359104223e-122	5.66852815795093	endothelial	liver	MAST	ngenes	endothelial	endothelial cell of hepatic sinusoid	liver : endothelial
KLF7	0.0353348417640263	-0.876362123483056	endothelial	liver	MAST	ngenes	endothelial	endothelial cell of hepatic sinusoid	liver : endothelial
KMT2C	1.57231672340729e-20	2.98616872220379	endothelial	liver	MAST	ngenes	endothelial	endothelial cell of hepatic sinusoid	liver : endothelial
KMT2E	3.14515873536536e-07	1.63270070350186	endothelial	liver	MAST	ngenes	endothelial	endothelial cell of hepatic sinusoid	liver : endothelial
KPNB1	0.0129097339246929	-0.792028724291114	endothelial	liver	MAST	ngenes	endothelial	endothelial cell of hepatic sinusoid	liver : endothelial
L3MBTL4	2.17339489741313e-22	1.20339067506531	endothelial	liver	MAST	ngenes	endothelial	endothelial cell of hepatic sinusoid	liver : endothelial
LAMB2	0.000360097396245933	-0.609549196130633	endothelial	liver	MAST	ngenes	endothelial	endothelial cell of hepatic sinusoid	liver : endothelial
LAMC1	3.45763662664178e-09	1.32067743336996	endothelial	liver	MAST	ngenes	endothelial	endothelial cell of hepatic sinusoid	liver : endothelial
LARGE1	4.67923330465615e-33	3.1506430507319	endothelial	liver	MAST	ngenes	endothelial	endothelial cell of hepatic sinusoid	liver : endothelial
LARP1	0.000419042579368538	0.763800674007156	endothelial	liver	MAST	ngenes	endothelial	endothelial cell of hepatic sinusoid	liver : endothelial
LARP4B	0.00200353294814125	0.945251715531017	endothelial	liver	MAST	ngenes	endothelial	endothelial cell of hepatic sinusoid	liver : endothelial
LCOR	1.92478158076956e-06	1.41810168215431	endothelial	liver	MAST	ngenes	endothelial	endothelial cell of hepatic sinusoid	liver : endothelial
LDB2	6.85336627025927e-22	-0.773923042888738	endothelial	liver	MAST	ngenes	endothelial	endothelial cell of hepatic sinusoid	liver : endothelial
LDLRAD4	1.95411552061299e-17	-2.61668032763728	endothelial	liver	MAST	ngenes	endothelial	endothelial cell of hepatic sinusoid	liver : endothelial
LEMD3	0.000409266857990551	0.762052373701371	endothelial	liver	MAST	ngenes	endothelial	endothelial cell of hepatic sinusoid	liver : endothelial
LEPR	7.22007581408074e-32	1.46676383940399	endothelial	liver	MAST	ngenes	endothelial	endothelial cell of hepatic sinusoid	liver : endothelial
LIFR	6.04581912327371e-128	-5.65993381071244	endothelial	liver	MAST	ngenes	endothelial	endothelial cell of hepatic sinusoid	liver : endothelial
LIMD1	4.03287369104543e-14	1.24898614649771	endothelial	liver	MAST	ngenes	endothelial	endothelial cell of hepatic sinusoid	liver : endothelial
LIMK2	1.31525231687937e-07	1.61746735260467	endothelial	liver	MAST	ngenes	endothelial	endothelial cell of hepatic sinusoid	liver : endothelial
LIMS2	3.50700775191048e-45	-4.14701704620465	endothelial	liver	MAST	ngenes	endothelial	endothelial cell of hepatic sinusoid	liver : endothelial
LINC00486	3.64490010383817e-12	-0.97301778272307	endothelial	liver	MAST	ngenes	endothelial	endothelial cell of hepatic sinusoid	liver : endothelial
LINC01004	5.87756442272109e-06	-1.0366572382664	endothelial	liver	MAST	ngenes	endothelial	endothelial cell of hepatic sinusoid	liver : endothelial
LIPE-AS1	1.10146624509559e-05	-1.32511928215984	endothelial	liver	MAST	ngenes	endothelial	endothelial cell of hepatic sinusoid	liver : endothelial
LITAF	7.40598665592326e-37	2.49357499119705	endothelial	liver	MAST	ngenes	endothelial	endothelial cell of hepatic sinusoid	liver : endothelial
LMBR1	1.25368634062346e-10	1.63904556619644	endothelial	liver	MAST	ngenes	endothelial	endothelial cell of hepatic sinusoid	liver : endothelial
LMBRD1	1.87201686848668e-06	1.04773594740094	endothelial	liver	MAST	ngenes	endothelial	endothelial cell of hepatic sinusoid	liver : endothelial
LNX1	1.0474952893209e-10	-0.741840847302638	endothelial	liver	MAST	ngenes	endothelial	endothelial cell of hepatic sinusoid	liver : endothelial
LONP2	0.00665192961788282	0.812863173859088	endothelial	liver	MAST	ngenes	endothelial	endothelial cell of hepatic sinusoid	liver : endothelial
LPP	3.70939953025231e-45	3.97735581262752	endothelial	liver	MAST	ngenes	endothelial	endothelial cell of hepatic sinusoid	liver : endothelial
LRBA	2.04953051555215e-20	2.9498042852685	endothelial	liver	MAST	ngenes	endothelial	endothelial cell of hepatic sinusoid	liver : endothelial
LRCH1	0.00200353294814125	1.08445228334728	endothelial	liver	MAST	ngenes	endothelial	endothelial cell of hepatic sinusoid	liver : endothelial
LRRC8B	0.00168232072392384	0.709065297310897	endothelial	liver	MAST	ngenes	endothelial	endothelial cell of hepatic sinusoid	liver : endothelial
LRRFIP1	5.60958913927731e-35	2.96343856782526	endothelial	liver	MAST	ngenes	endothelial	endothelial cell of hepatic sinusoid	liver : endothelial
LUC7L3	0.000399233825188784	-1.18219748960402	endothelial	liver	MAST	ngenes	endothelial	endothelial cell of hepatic sinusoid	liver : endothelial
MACROD2	0.00533417409666732	-0.981785355415175	endothelial	liver	MAST	ngenes	endothelial	endothelial cell of hepatic sinusoid	liver : endothelial
MAGI1	2.78369692991163e-50	3.23869589150457	endothelial	liver	MAST	ngenes	endothelial	endothelial cell of hepatic sinusoid	liver : endothelial
MAGI3	7.30574162661712e-24	2.47190539551941	endothelial	liver	MAST	ngenes	endothelial	endothelial cell of hepatic sinusoid	liver : endothelial
MALAT1	2.78866489791103e-59	1.28756281777246	endothelial	liver	MAST	ngenes	endothelial	endothelial cell of hepatic sinusoid	liver : endothelial
MAML2	0.000742347385040613	0.964036323711476	endothelial	liver	MAST	ngenes	endothelial	endothelial cell of hepatic sinusoid	liver : endothelial
MAML3	0.00585950867792347	0.689054488366591	endothelial	liver	MAST	ngenes	endothelial	endothelial cell of hepatic sinusoid	liver : endothelial
MAN1A1	2.62224373965198e-05	1.42690271895131	endothelial	liver	MAST	ngenes	endothelial	endothelial cell of hepatic sinusoid	liver : endothelial
MAN2A1	2.76085357338744e-06	1.55065271233745	endothelial	liver	MAST	ngenes	endothelial	endothelial cell of hepatic sinusoid	liver : endothelial
MAP2K1	0.0202524440246076	0.690708000202625	endothelial	liver	MAST	ngenes	endothelial	endothelial cell of hepatic sinusoid	liver : endothelial
MAP3K11	2.99161965260762e-10	-0.780643475593006	endothelial	liver	MAST	ngenes	endothelial	endothelial cell of hepatic sinusoid	liver : endothelial
MAP3K5	1.02619803474278e-05	1.03143920486219	endothelial	liver	MAST	ngenes	endothelial	endothelial cell of hepatic sinusoid	liver : endothelial
MAP3K6	2.42019157579567e-08	-0.987393321094007	endothelial	liver	MAST	ngenes	endothelial	endothelial cell of hepatic sinusoid	liver : endothelial
MAP3K8	4.40112680492444e-08	-1.10466418374186	endothelial	liver	MAST	ngenes	endothelial	endothelial cell of hepatic sinusoid	liver : endothelial
MAP4K4	0.00592366005707486	-0.978650956555723	endothelial	liver	MAST	ngenes	endothelial	endothelial cell of hepatic sinusoid	liver : endothelial
MAPK8	0.0188382321158294	-0.77959115812462	endothelial	liver	MAST	ngenes	endothelial	endothelial cell of hepatic sinusoid	liver : endothelial
MARCH3	4.17834554375431e-12	2.00770959374148	endothelial	liver	MAST	ngenes	endothelial	endothelial cell of hepatic sinusoid	liver : endothelial
MARK4	2.04770650129112e-21	-2.69443398461843	endothelial	liver	MAST	ngenes	endothelial	endothelial cell of hepatic sinusoid	liver : endothelial
MBD5	9.76952981656808e-05	1.35931723171258	endothelial	liver	MAST	ngenes	endothelial	endothelial cell of hepatic sinusoid	liver : endothelial
MBNL1	3.95838052773643e-43	4.51365452952546	endothelial	liver	MAST	ngenes	endothelial	endothelial cell of hepatic sinusoid	liver : endothelial
MBNL2	1.35351211671098e-63	5.09992313423504	endothelial	liver	MAST	ngenes	endothelial	endothelial cell of hepatic sinusoid	liver : endothelial
MCAM	1.94696397898269e-33	1.90002773507406	endothelial	liver	MAST	ngenes	endothelial	endothelial cell of hepatic sinusoid	liver : endothelial
MCF2L	0.0148388528267433	0.740063042420783	endothelial	liver	MAST	ngenes	endothelial	endothelial cell of hepatic sinusoid	liver : endothelial
MCL1	4.10700134203048e-31	1.8438481583925	endothelial	liver	MAST	ngenes	endothelial	endothelial cell of hepatic sinusoid	liver : endothelial
MCTP1	1.25309338988955e-13	1.07379765485692	endothelial	liver	MAST	ngenes	endothelial	endothelial cell of hepatic sinusoid	liver : endothelial
MCU	0.011670429548223	-0.633990750282623	endothelial	liver	MAST	ngenes	endothelial	endothelial cell of hepatic sinusoid	liver : endothelial
MDFIC	5.77850662147792e-18	-2.39377138277813	endothelial	liver	MAST	ngenes	endothelial	endothelial cell of hepatic sinusoid	liver : endothelial
MDN1	2.37309396232407e-29	1.71889022261395	endothelial	liver	MAST	ngenes	endothelial	endothelial cell of hepatic sinusoid	liver : endothelial
MECOM	2.60328814756837e-16	2.62225843631544	endothelial	liver	MAST	ngenes	endothelial	endothelial cell of hepatic sinusoid	liver : endothelial
MEF2C	0.000864989211151348	1.13355501041819	endothelial	liver	MAST	ngenes	endothelial	endothelial cell of hepatic sinusoid	liver : endothelial
MEIS2	2.47088084176502e-34	-3.10021198979043	endothelial	liver	MAST	ngenes	endothelial	endothelial cell of hepatic sinusoid	liver : endothelial
MERTK	6.38488010914419e-75	-5.20481418606553	endothelial	liver	MAST	ngenes	endothelial	endothelial cell of hepatic sinusoid	liver : endothelial
METTL15	1.37361182043823e-05	1.2449941190219	endothelial	liver	MAST	ngenes	endothelial	endothelial cell of hepatic sinusoid	liver : endothelial
MFSD14C	0.000368426646723929	-1.06058928918564	endothelial	liver	MAST	ngenes	endothelial	endothelial cell of hepatic sinusoid	liver : endothelial
MGA	0.0195218165040744	-0.728742850880792	endothelial	liver	MAST	ngenes	endothelial	endothelial cell of hepatic sinusoid	liver : endothelial
MICU1	0.000125958430991985	1.32819784430581	endothelial	liver	MAST	ngenes	endothelial	endothelial cell of hepatic sinusoid	liver : endothelial
MIR222HG	2.71920804375607e-05	0.593159700522394	endothelial	liver	MAST	ngenes	endothelial	endothelial cell of hepatic sinusoid	liver : endothelial
MIR4435-2HG	0.000119346092734723	1.19053869831053	endothelial	liver	MAST	ngenes	endothelial	endothelial cell of hepatic sinusoid	liver : endothelial
MIR99AHG	2.85721022426575e-11	-1.9416773162465	endothelial	liver	MAST	ngenes	endothelial	endothelial cell of hepatic sinusoid	liver : endothelial
MKL2	2.14602042734532e-10	1.44346541797588	endothelial	liver	MAST	ngenes	endothelial	endothelial cell of hepatic sinusoid	liver : endothelial
MKLN1	2.755216496267e-10	1.88335380339421	endothelial	liver	MAST	ngenes	endothelial	endothelial cell of hepatic sinusoid	liver : endothelial
MLLT10	1.8933295269309e-08	1.86837496996293	endothelial	liver	MAST	ngenes	endothelial	endothelial cell of hepatic sinusoid	liver : endothelial
MLLT6	0.00117668193472747	-0.679059923834702	endothelial	liver	MAST	ngenes	endothelial	endothelial cell of hepatic sinusoid	liver : endothelial
MNAT1	7.77754434799385e-10	1.57730502307706	endothelial	liver	MAST	ngenes	endothelial	endothelial cell of hepatic sinusoid	liver : endothelial
MOB1B	1.54991492761277e-05	0.875718074356799	endothelial	liver	MAST	ngenes	endothelial	endothelial cell of hepatic sinusoid	liver : endothelial
MON2	0.0003117180292795	1.23687560492712	endothelial	liver	MAST	ngenes	endothelial	endothelial cell of hepatic sinusoid	liver : endothelial
MORF4L2	1.03125688134753e-17	1.15530338650897	endothelial	liver	MAST	ngenes	endothelial	endothelial cell of hepatic sinusoid	liver : endothelial
MPDZ	6.05055514768322e-13	2.23834561200886	endothelial	liver	MAST	ngenes	endothelial	endothelial cell of hepatic sinusoid	liver : endothelial
MPHOSPH8	6.08414999705894e-09	-1.47136161241724	endothelial	liver	MAST	ngenes	endothelial	endothelial cell of hepatic sinusoid	liver : endothelial
MPRIP	0.000937849387982987	-1.03586647555374	endothelial	liver	MAST	ngenes	endothelial	endothelial cell of hepatic sinusoid	liver : endothelial
MSH3	1.2685136113431e-12	1.32506996725171	endothelial	liver	MAST	ngenes	endothelial	endothelial cell of hepatic sinusoid	liver : endothelial
MSI2	0.000292053039682992	1.14488622287512	endothelial	liver	MAST	ngenes	endothelial	endothelial cell of hepatic sinusoid	liver : endothelial
MSN	1.06772438996552e-11	1.90666001477045	endothelial	liver	MAST	ngenes	endothelial	endothelial cell of hepatic sinusoid	liver : endothelial
MT-ND3	1.53771530528939e-141	-6.46379314076157	endothelial	liver	MAST	ngenes	endothelial	endothelial cell of hepatic sinusoid	liver : endothelial
MTHFD1L	2.93966437873553e-33	3.28606317834743	endothelial	liver	MAST	ngenes	endothelial	endothelial cell of hepatic sinusoid	liver : endothelial
MTMR3	0.0226639705846863	0.620180760594452	endothelial	liver	MAST	ngenes	endothelial	endothelial cell of hepatic sinusoid	liver : endothelial
MTUS1	2.22710269826557e-51	2.58788506512351	endothelial	liver	MAST	ngenes	endothelial	endothelial cell of hepatic sinusoid	liver : endothelial
MXD4	4.02322109652938e-19	-1.97133559038848	endothelial	liver	MAST	ngenes	endothelial	endothelial cell of hepatic sinusoid	liver : endothelial
MXI1	3.95093102895753e-15	1.27544860991443	endothelial	liver	MAST	ngenes	endothelial	endothelial cell of hepatic sinusoid	liver : endothelial
MYCBP2	0.0127179318292068	-0.752770537982682	endothelial	liver	MAST	ngenes	endothelial	endothelial cell of hepatic sinusoid	liver : endothelial
MYH9	2.8444730581136e-45	4.00701006795863	endothelial	liver	MAST	ngenes	endothelial	endothelial cell of hepatic sinusoid	liver : endothelial
MYO10	0.00525276823405427	-0.963508113062031	endothelial	liver	MAST	ngenes	endothelial	endothelial cell of hepatic sinusoid	liver : endothelial
MYO15B	1.03393708968525e-26	-2.6361346986573	endothelial	liver	MAST	ngenes	endothelial	endothelial cell of hepatic sinusoid	liver : endothelial
MYO1C	4.41479022638068e-07	-0.959899722625742	endothelial	liver	MAST	ngenes	endothelial	endothelial cell of hepatic sinusoid	liver : endothelial
MYO1D	2.01890632264738e-12	1.38764854755878	endothelial	liver	MAST	ngenes	endothelial	endothelial cell of hepatic sinusoid	liver : endothelial
MYO1E	1.67646957203836e-111	6.02966707716982	endothelial	liver	MAST	ngenes	endothelial	endothelial cell of hepatic sinusoid	liver : endothelial
MYO9A	0.0303205106073125	-0.75583259831971	endothelial	liver	MAST	ngenes	endothelial	endothelial cell of hepatic sinusoid	liver : endothelial
MYRIP	1.07433588922761e-54	-4.48215025875878	endothelial	liver	MAST	ngenes	endothelial	endothelial cell of hepatic sinusoid	liver : endothelial
N4BP2L2	2.71292407716813e-08	2.03844610583639	endothelial	liver	MAST	ngenes	endothelial	endothelial cell of hepatic sinusoid	liver : endothelial
NAA25	0.0011575671308433	0.706393412334054	endothelial	liver	MAST	ngenes	endothelial	endothelial cell of hepatic sinusoid	liver : endothelial
NAALADL2	5.30898988545049e-30	1.84784406854347	endothelial	liver	MAST	ngenes	endothelial	endothelial cell of hepatic sinusoid	liver : endothelial
NAMPT	2.35300296426438e-146	6.67447640497041	endothelial	liver	MAST	ngenes	endothelial	endothelial cell of hepatic sinusoid	liver : endothelial
NAP1L1	8.12501207477523e-10	1.0873592869331	endothelial	liver	MAST	ngenes	endothelial	endothelial cell of hepatic sinusoid	liver : endothelial
NASP	4.61215937604039e-09	-1.355925925743	endothelial	liver	MAST	ngenes	endothelial	endothelial cell of hepatic sinusoid	liver : endothelial
NAV1	3.73662790291559e-17	2.49480255460516	endothelial	liver	MAST	ngenes	endothelial	endothelial cell of hepatic sinusoid	liver : endothelial
NAV2	1.64650419221429e-44	2.95663189203548	endothelial	liver	MAST	ngenes	endothelial	endothelial cell of hepatic sinusoid	liver : endothelial
NAV3	3.46852723894298e-06	0.591559773419926	endothelial	liver	MAST	ngenes	endothelial	endothelial cell of hepatic sinusoid	liver : endothelial
NBEAL1	4.74918722123534e-31	3.46953150189966	endothelial	liver	MAST	ngenes	endothelial	endothelial cell of hepatic sinusoid	liver : endothelial
NCALD	0.0157730657850131	-0.776195560567696	endothelial	liver	MAST	ngenes	endothelial	endothelial cell of hepatic sinusoid	liver : endothelial
NCK2	0.0119836385678847	-0.631019410516548	endothelial	liver	MAST	ngenes	endothelial	endothelial cell of hepatic sinusoid	liver : endothelial
NCKAP1	0.00488573686920431	0.867259903973177	endothelial	liver	MAST	ngenes	endothelial	endothelial cell of hepatic sinusoid	liver : endothelial
NCOA1	1.06342502986581e-07	-1.82029710451446	endothelial	liver	MAST	ngenes	endothelial	endothelial cell of hepatic sinusoid	liver : endothelial
NCOA2	0.00134093277605732	1.14915805969331	endothelial	liver	MAST	ngenes	endothelial	endothelial cell of hepatic sinusoid	liver : endothelial
NCOA3	2.05399478281572e-08	-1.92664633925028	endothelial	liver	MAST	ngenes	endothelial	endothelial cell of hepatic sinusoid	liver : endothelial
NCOA7	1.65725350952954e-08	1.84862574879926	endothelial	liver	MAST	ngenes	endothelial	endothelial cell of hepatic sinusoid	liver : endothelial
NCOR1	0.000177602818881616	1.05482241771624	endothelial	liver	MAST	ngenes	endothelial	endothelial cell of hepatic sinusoid	liver : endothelial
NDEL1	0.000597136435895385	-0.88300488481108	endothelial	liver	MAST	ngenes	endothelial	endothelial cell of hepatic sinusoid	liver : endothelial
NDFIP1	3.9673902661805e-08	1.18455288510463	endothelial	liver	MAST	ngenes	endothelial	endothelial cell of hepatic sinusoid	liver : endothelial
NDUFAF2	0.00122693313971672	0.591122311884507	endothelial	liver	MAST	ngenes	endothelial	endothelial cell of hepatic sinusoid	liver : endothelial
NEDD4	9.52615284163654e-24	2.50091749831091	endothelial	liver	MAST	ngenes	endothelial	endothelial cell of hepatic sinusoid	liver : endothelial
NEDD4L	9.81908244587394e-15	1.88812658070108	endothelial	liver	MAST	ngenes	endothelial	endothelial cell of hepatic sinusoid	liver : endothelial
NEDD9	1.55402145582878e-12	2.0880541364163	endothelial	liver	MAST	ngenes	endothelial	endothelial cell of hepatic sinusoid	liver : endothelial
NF1	3.0677459587977e-64	5.25491894420547	endothelial	liver	MAST	ngenes	endothelial	endothelial cell of hepatic sinusoid	liver : endothelial
NFATC3	4.64006951317372e-21	-2.81915064878652	endothelial	liver	MAST	ngenes	endothelial	endothelial cell of hepatic sinusoid	liver : endothelial
NFE2L1	3.17295080266412e-09	-0.995497016501855	endothelial	liver	MAST	ngenes	endothelial	endothelial cell of hepatic sinusoid	liver : endothelial
NFIA	9.70398132040354e-07	1.81984895296259	endothelial	liver	MAST	ngenes	endothelial	endothelial cell of hepatic sinusoid	liver : endothelial
NFIB	2.01397813986294e-44	4.23212105306655	endothelial	liver	MAST	ngenes	endothelial	endothelial cell of hepatic sinusoid	liver : endothelial
NFIC	6.90351253546385e-14	1.24535284817952	endothelial	liver	MAST	ngenes	endothelial	endothelial cell of hepatic sinusoid	liver : endothelial
NIN	0.00915765780382554	-0.688035257812253	endothelial	liver	MAST	ngenes	endothelial	endothelial cell of hepatic sinusoid	liver : endothelial
NIPBL	0.00333835737489228	1.16009007564156	endothelial	liver	MAST	ngenes	endothelial	endothelial cell of hepatic sinusoid	liver : endothelial
NMT1	4.57746143359752e-07	-1.12767844810634	endothelial	liver	MAST	ngenes	endothelial	endothelial cell of hepatic sinusoid	liver : endothelial
NOD1	2.80608862673345e-19	2.48419060719413	endothelial	liver	MAST	ngenes	endothelial	endothelial cell of hepatic sinusoid	liver : endothelial
NOP58	1.78466753424548e-08	0.730681228205551	endothelial	liver	MAST	ngenes	endothelial	endothelial cell of hepatic sinusoid	liver : endothelial
NOS3	0.000887044533914463	-0.74269972398039	endothelial	liver	MAST	ngenes	endothelial	endothelial cell of hepatic sinusoid	liver : endothelial
NOTCH4	4.22250651788929e-09	-1.8928862575664	endothelial	liver	MAST	ngenes	endothelial	endothelial cell of hepatic sinusoid	liver : endothelial
NPAS2	1.21752928143223e-19	2.5943601363377	endothelial	liver	MAST	ngenes	endothelial	endothelial cell of hepatic sinusoid	liver : endothelial
NPEPPS	0.00305539833231602	1.01384193645792	endothelial	liver	MAST	ngenes	endothelial	endothelial cell of hepatic sinusoid	liver : endothelial
NR2F1-AS1	0.00485901828601037	-1.0846827005167	endothelial	liver	MAST	ngenes	endothelial	endothelial cell of hepatic sinusoid	liver : endothelial
NR2F2	0.000238565326887954	-1.06945386879772	endothelial	liver	MAST	ngenes	endothelial	endothelial cell of hepatic sinusoid	liver : endothelial
NR5A2	3.20096812506288e-09	-1.82757893585288	endothelial	liver	MAST	ngenes	endothelial	endothelial cell of hepatic sinusoid	liver : endothelial
NREP	0.000733959350841788	0.773641980985763	endothelial	liver	MAST	ngenes	endothelial	endothelial cell of hepatic sinusoid	liver : endothelial
NRG3	3.12005707649884e-18	-1.84323753873115	endothelial	liver	MAST	ngenes	endothelial	endothelial cell of hepatic sinusoid	liver : endothelial
NRIP1	2.7889484828924e-23	2.321770331633	endothelial	liver	MAST	ngenes	endothelial	endothelial cell of hepatic sinusoid	liver : endothelial
NRP1	6.60188241822882e-07	-1.34099930573256	endothelial	liver	MAST	ngenes	endothelial	endothelial cell of hepatic sinusoid	liver : endothelial
NRXN3	2.01508984855589e-18	1.07474862104759	endothelial	liver	MAST	ngenes	endothelial	endothelial cell of hepatic sinusoid	liver : endothelial
NSD3	5.68557968698419e-09	1.81348299613652	endothelial	liver	MAST	ngenes	endothelial	endothelial cell of hepatic sinusoid	liver : endothelial
NSUN6	0.000261817524942148	0.932476945409118	endothelial	liver	MAST	ngenes	endothelial	endothelial cell of hepatic sinusoid	liver : endothelial
NUCB1	2.35507775643683e-12	1.05058003107913	endothelial	liver	MAST	ngenes	endothelial	endothelial cell of hepatic sinusoid	liver : endothelial
NUCB2	0.00241757388846174	-0.729295563429699	endothelial	liver	MAST	ngenes	endothelial	endothelial cell of hepatic sinusoid	liver : endothelial
NUCKS1	1.28055810123239e-12	1.05070370487424	endothelial	liver	MAST	ngenes	endothelial	endothelial cell of hepatic sinusoid	liver : endothelial
NUP153	1.24920295139629e-11	1.59878474396493	endothelial	liver	MAST	ngenes	endothelial	endothelial cell of hepatic sinusoid	liver : endothelial
NUTM2A-AS1	6.74288133540577e-08	-1.55436609971572	endothelial	liver	MAST	ngenes	endothelial	endothelial cell of hepatic sinusoid	liver : endothelial
OGA	3.73646588605051e-05	1.16541026134817	endothelial	liver	MAST	ngenes	endothelial	endothelial cell of hepatic sinusoid	liver : endothelial
OGDH	0.00142699133140047	-0.853568233054285	endothelial	liver	MAST	ngenes	endothelial	endothelial cell of hepatic sinusoid	liver : endothelial
OSBPL9	2.31107839971599e-35	2.65022908341995	endothelial	liver	MAST	ngenes	endothelial	endothelial cell of hepatic sinusoid	liver : endothelial
OSMR-AS1	6.30751371504124e-06	-1.06466207796594	endothelial	liver	MAST	ngenes	endothelial	endothelial cell of hepatic sinusoid	liver : endothelial
OSTF1	0.0198872833076743	-0.650693042491554	endothelial	liver	MAST	ngenes	endothelial	endothelial cell of hepatic sinusoid	liver : endothelial
PAFAH1B1	0.00471641990252044	1.00336134254779	endothelial	liver	MAST	ngenes	endothelial	endothelial cell of hepatic sinusoid	liver : endothelial
PALD1	0.00793879430084835	-0.68342879721233	endothelial	liver	MAST	ngenes	endothelial	endothelial cell of hepatic sinusoid	liver : endothelial
PALMD	9.66697954667361e-10	0.875942427572805	endothelial	liver	MAST	ngenes	endothelial	endothelial cell of hepatic sinusoid	liver : endothelial
PAPOLA	0.0150907178180531	0.771758647241702	endothelial	liver	MAST	ngenes	endothelial	endothelial cell of hepatic sinusoid	liver : endothelial
PARD3	1.34657924865989e-51	3.27687112631113	endothelial	liver	MAST	ngenes	endothelial	endothelial cell of hepatic sinusoid	liver : endothelial
PARD3B	0.000978724671311539	1.29299526443595	endothelial	liver	MAST	ngenes	endothelial	endothelial cell of hepatic sinusoid	liver : endothelial
PARP14	0.0366222355794154	-0.809698650136504	endothelial	liver	MAST	ngenes	endothelial	endothelial cell of hepatic sinusoid	liver : endothelial
PBX1	2.82433983138775e-05	-1.08606298230205	endothelial	liver	MAST	ngenes	endothelial	endothelial cell of hepatic sinusoid	liver : endothelial
PBX3	0.000121828128830736	1.18368182126191	endothelial	liver	MAST	ngenes	endothelial	endothelial cell of hepatic sinusoid	liver : endothelial
PCAT1	0.000717446554677322	-1.21252980383226	endothelial	liver	MAST	ngenes	endothelial	endothelial cell of hepatic sinusoid	liver : endothelial
PCAT19	2.35223583611917e-07	1.52759415246188	endothelial	liver	MAST	ngenes	endothelial	endothelial cell of hepatic sinusoid	liver : endothelial
PCBP2	2.42161772391238e-08	-1.69252265587976	endothelial	liver	MAST	ngenes	endothelial	endothelial cell of hepatic sinusoid	liver : endothelial
PCCA	3.57368493356042e-84	5.18796123829407	endothelial	liver	MAST	ngenes	endothelial	endothelial cell of hepatic sinusoid	liver : endothelial
PCDH17	4.00520440220485e-06	0.892075169592366	endothelial	liver	MAST	ngenes	endothelial	endothelial cell of hepatic sinusoid	liver : endothelial
PCDH7	4.23157271431008e-08	-1.49704777271887	endothelial	liver	MAST	ngenes	endothelial	endothelial cell of hepatic sinusoid	liver : endothelial
PCED1B	1.37432100668542e-05	-1.45324087347964	endothelial	liver	MAST	ngenes	endothelial	endothelial cell of hepatic sinusoid	liver : endothelial
PCGF3	7.80061703885528e-07	-1.27286478886472	endothelial	liver	MAST	ngenes	endothelial	endothelial cell of hepatic sinusoid	liver : endothelial
PCMTD2	2.97069521385106e-08	-1.33217104927474	endothelial	liver	MAST	ngenes	endothelial	endothelial cell of hepatic sinusoid	liver : endothelial
PDE10A	4.28086067482553e-26	3.21280647601349	endothelial	liver	MAST	ngenes	endothelial	endothelial cell of hepatic sinusoid	liver : endothelial
PDE2A	7.52732436542345e-07	-1.58402092420462	endothelial	liver	MAST	ngenes	endothelial	endothelial cell of hepatic sinusoid	liver : endothelial
PDE4B	1.76221479718431e-11	1.09773889930305	endothelial	liver	MAST	ngenes	endothelial	endothelial cell of hepatic sinusoid	liver : endothelial
PDE4D	1.21095663479796e-37	3.44055977874334	endothelial	liver	MAST	ngenes	endothelial	endothelial cell of hepatic sinusoid	liver : endothelial
PDE7B	1.41450184909517e-07	-1.42629860223757	endothelial	liver	MAST	ngenes	endothelial	endothelial cell of hepatic sinusoid	liver : endothelial
PDE8A	3.46978436862807e-15	2.34392153024161	endothelial	liver	MAST	ngenes	endothelial	endothelial cell of hepatic sinusoid	liver : endothelial
PDIA3	0.00258016757574703	-0.726560611205216	endothelial	liver	MAST	ngenes	endothelial	endothelial cell of hepatic sinusoid	liver : endothelial
PDK4	1.41694712589303e-51	-4.81474539664504	endothelial	liver	MAST	ngenes	endothelial	endothelial cell of hepatic sinusoid	liver : endothelial
PDLIM1	1.85814660588055e-08	1.59103965887718	endothelial	liver	MAST	ngenes	endothelial	endothelial cell of hepatic sinusoid	liver : endothelial
PDLIM5	1.50751282908556e-79	6.03445802166502	endothelial	liver	MAST	ngenes	endothelial	endothelial cell of hepatic sinusoid	liver : endothelial
PDPK1	2.44564057918566e-06	-1.16207465066363	endothelial	liver	MAST	ngenes	endothelial	endothelial cell of hepatic sinusoid	liver : endothelial
PDSS2	0.0206770596038932	0.778679133737807	endothelial	liver	MAST	ngenes	endothelial	endothelial cell of hepatic sinusoid	liver : endothelial
PDXDC1	2.34692280882936e-07	1.48974251476207	endothelial	liver	MAST	ngenes	endothelial	endothelial cell of hepatic sinusoid	liver : endothelial
PECAM1	0.0191842598706774	0.809602430323101	endothelial	liver	MAST	ngenes	endothelial	endothelial cell of hepatic sinusoid	liver : endothelial
PELI1	0.00851765123342252	0.851132600147813	endothelial	liver	MAST	ngenes	endothelial	endothelial cell of hepatic sinusoid	liver : endothelial
PELI2	3.38833458500006e-07	1.41429994268154	endothelial	liver	MAST	ngenes	endothelial	endothelial cell of hepatic sinusoid	liver : endothelial
PFKFB3	1.48375290623325e-15	1.90432125430393	endothelial	liver	MAST	ngenes	endothelial	endothelial cell of hepatic sinusoid	liver : endothelial
PGM5	2.12031150330883e-20	-2.72235816024944	endothelial	liver	MAST	ngenes	endothelial	endothelial cell of hepatic sinusoid	liver : endothelial
PHACTR1	0.00771474435161245	1.00389955240373	endothelial	liver	MAST	ngenes	endothelial	endothelial cell of hepatic sinusoid	liver : endothelial
PHACTR2	2.64261180879243e-14	-2.40284561080267	endothelial	liver	MAST	ngenes	endothelial	endothelial cell of hepatic sinusoid	liver : endothelial
PHC2	8.97767499383584e-22	2.63427749493889	endothelial	liver	MAST	ngenes	endothelial	endothelial cell of hepatic sinusoid	liver : endothelial
PHF20L1	0.010845727606211	-0.759027888236817	endothelial	liver	MAST	ngenes	endothelial	endothelial cell of hepatic sinusoid	liver : endothelial
PHIP	3.94200051969766e-05	-1.39378314207594	endothelial	liver	MAST	ngenes	endothelial	endothelial cell of hepatic sinusoid	liver : endothelial
PHLPP1	1.72796883637635e-22	1.90397744330579	endothelial	liver	MAST	ngenes	endothelial	endothelial cell of hepatic sinusoid	liver : endothelial
PI4KA	0.0338639915642649	-0.782520804624228	endothelial	liver	MAST	ngenes	endothelial	endothelial cell of hepatic sinusoid	liver : endothelial
PICALM	1.2817602498604e-31	3.68383801523566	endothelial	liver	MAST	ngenes	endothelial	endothelial cell of hepatic sinusoid	liver : endothelial
PIEZO1	4.06654373491692e-13	-1.48647658365851	endothelial	liver	MAST	ngenes	endothelial	endothelial cell of hepatic sinusoid	liver : endothelial
PIK3C2A	9.82077626871602e-06	-1.51497293753145	endothelial	liver	MAST	ngenes	endothelial	endothelial cell of hepatic sinusoid	liver : endothelial
PIK3C2B	8.02182369721033e-09	-1.61528462160832	endothelial	liver	MAST	ngenes	endothelial	endothelial cell of hepatic sinusoid	liver : endothelial
PITPNB	1.21713779068711e-05	1.33393591649885	endothelial	liver	MAST	ngenes	endothelial	endothelial cell of hepatic sinusoid	liver : endothelial
PITPNC1	5.59412359711963e-28	3.12594921663552	endothelial	liver	MAST	ngenes	endothelial	endothelial cell of hepatic sinusoid	liver : endothelial
PITPNM2	0.000349556201021341	-1.03161462050409	endothelial	liver	MAST	ngenes	endothelial	endothelial cell of hepatic sinusoid	liver : endothelial
PJA2	0.00480035449920251	0.821962752216726	endothelial	liver	MAST	ngenes	endothelial	endothelial cell of hepatic sinusoid	liver : endothelial
PKD1	1.07377533564742e-05	-0.660509132347577	endothelial	liver	MAST	ngenes	endothelial	endothelial cell of hepatic sinusoid	liver : endothelial
PKD2	1.7598549081505e-10	1.25811289198693	endothelial	liver	MAST	ngenes	endothelial	endothelial cell of hepatic sinusoid	liver : endothelial
PKHD1L1	5.19440129822105e-86	-5.95167697911693	endothelial	liver	MAST	ngenes	endothelial	endothelial cell of hepatic sinusoid	liver : endothelial
PKP4	0.00340795726293302	-1.09357302606573	endothelial	liver	MAST	ngenes	endothelial	endothelial cell of hepatic sinusoid	liver : endothelial
PLAT	5.76046588677085e-06	-0.810045681523548	endothelial	liver	MAST	ngenes	endothelial	endothelial cell of hepatic sinusoid	liver : endothelial
PLCG2	6.0934497616531e-187	8.20305947759959	endothelial	liver	MAST	ngenes	endothelial	endothelial cell of hepatic sinusoid	liver : endothelial
PLCL2	4.20616813574883e-08	-1.59706287122095	endothelial	liver	MAST	ngenes	endothelial	endothelial cell of hepatic sinusoid	liver : endothelial
PLD1	5.89946717501387e-27	1.80755167077423	endothelial	liver	MAST	ngenes	endothelial	endothelial cell of hepatic sinusoid	liver : endothelial
PLEKHA5	7.41406481945968e-11	1.41578908767691	endothelial	liver	MAST	ngenes	endothelial	endothelial cell of hepatic sinusoid	liver : endothelial
PLEKHG1	6.86316199094128e-44	2.64187642880931	endothelial	liver	MAST	ngenes	endothelial	endothelial cell of hepatic sinusoid	liver : endothelial
PLOD2	8.69595750739175e-17	2.20555532018387	endothelial	liver	MAST	ngenes	endothelial	endothelial cell of hepatic sinusoid	liver : endothelial
PLPP1	4.19243336117392e-22	-2.71706113303414	endothelial	liver	MAST	ngenes	endothelial	endothelial cell of hepatic sinusoid	liver : endothelial
PLPP3	0.00388556098544045	-0.779242334051065	endothelial	liver	MAST	ngenes	endothelial	endothelial cell of hepatic sinusoid	liver : endothelial
PLXDC2	9.93579615239051e-10	-2.01946285261745	endothelial	liver	MAST	ngenes	endothelial	endothelial cell of hepatic sinusoid	liver : endothelial
PML	0.000268089821860321	-0.675722281048031	endothelial	liver	MAST	ngenes	endothelial	endothelial cell of hepatic sinusoid	liver : endothelial
PODXL	7.02808499621276e-07	1.07747393658022	endothelial	liver	MAST	ngenes	endothelial	endothelial cell of hepatic sinusoid	liver : endothelial
POLR2A	2.62575393936033e-06	-0.80833155206186	endothelial	liver	MAST	ngenes	endothelial	endothelial cell of hepatic sinusoid	liver : endothelial
PPA2	1.63668186664126e-05	0.98160336525472	endothelial	liver	MAST	ngenes	endothelial	endothelial cell of hepatic sinusoid	liver : endothelial
PPARA	5.92827167159623e-08	0.685119050039414	endothelial	liver	MAST	ngenes	endothelial	endothelial cell of hepatic sinusoid	liver : endothelial
PPM1H	5.78808853369762e-28	-2.98777297373972	endothelial	liver	MAST	ngenes	endothelial	endothelial cell of hepatic sinusoid	liver : endothelial
PPP1CB	4.88158786556396e-08	1.10122571204254	endothelial	liver	MAST	ngenes	endothelial	endothelial cell of hepatic sinusoid	liver : endothelial
PPP1R10	2.85671293115388e-12	-1.11337382018352	endothelial	liver	MAST	ngenes	endothelial	endothelial cell of hepatic sinusoid	liver : endothelial
PPP1R12B	5.59697878092298e-07	1.28855662044325	endothelial	liver	MAST	ngenes	endothelial	endothelial cell of hepatic sinusoid	liver : endothelial
PPP1R13B	6.34222083648231e-06	-1.41618514541759	endothelial	liver	MAST	ngenes	endothelial	endothelial cell of hepatic sinusoid	liver : endothelial
PPP2CB	0.0276024877656918	-0.591707382328681	endothelial	liver	MAST	ngenes	endothelial	endothelial cell of hepatic sinusoid	liver : endothelial
PPP2R2A	1.01183432025376e-13	2.11715830953569	endothelial	liver	MAST	ngenes	endothelial	endothelial cell of hepatic sinusoid	liver : endothelial
PPP2R3A	1.99572003948094e-06	-1.04541899232621	endothelial	liver	MAST	ngenes	endothelial	endothelial cell of hepatic sinusoid	liver : endothelial
PPP2R5A	2.28634724068157e-05	-1.43644567028006	endothelial	liver	MAST	ngenes	endothelial	endothelial cell of hepatic sinusoid	liver : endothelial
PPP3CA	0.00489632576324834	0.677188956393255	endothelial	liver	MAST	ngenes	endothelial	endothelial cell of hepatic sinusoid	liver : endothelial
PPP6R2	2.93446265523585e-08	-1.6611526854393	endothelial	liver	MAST	ngenes	endothelial	endothelial cell of hepatic sinusoid	liver : endothelial
PPP6R3	0.000125196969483322	1.13696084120038	endothelial	liver	MAST	ngenes	endothelial	endothelial cell of hepatic sinusoid	liver : endothelial
PREX1	2.75934429250676e-07	-1.29326121664941	endothelial	liver	MAST	ngenes	endothelial	endothelial cell of hepatic sinusoid	liver : endothelial
PREX2	0.00374034255588234	-0.970238212618677	endothelial	liver	MAST	ngenes	endothelial	endothelial cell of hepatic sinusoid	liver : endothelial
PRKCE	1.26212411941181e-13	1.70330501383344	endothelial	liver	MAST	ngenes	endothelial	endothelial cell of hepatic sinusoid	liver : endothelial
PRKD1	4.23578161876361e-08	-1.72648500281483	endothelial	liver	MAST	ngenes	endothelial	endothelial cell of hepatic sinusoid	liver : endothelial
PRKG1	0.000403022220583955	1.00519202399511	endothelial	liver	MAST	ngenes	endothelial	endothelial cell of hepatic sinusoid	liver : endothelial
PRKX	0.00120445836598779	0.796898106545872	endothelial	liver	MAST	ngenes	endothelial	endothelial cell of hepatic sinusoid	liver : endothelial
PRMT2	0.000238992125512327	-0.943235992605285	endothelial	liver	MAST	ngenes	endothelial	endothelial cell of hepatic sinusoid	liver : endothelial
PSAP	1.82225493143233e-08	0.889844510399378	endothelial	liver	MAST	ngenes	endothelial	endothelial cell of hepatic sinusoid	liver : endothelial
PSD3	4.78087380270676e-65	3.16722753995376	endothelial	liver	MAST	ngenes	endothelial	endothelial cell of hepatic sinusoid	liver : endothelial
PSMC6	0.000194654962144575	0.779723261689785	endothelial	liver	MAST	ngenes	endothelial	endothelial cell of hepatic sinusoid	liver : endothelial
PTBP2	7.96898932891317e-09	1.92479343119196	endothelial	liver	MAST	ngenes	endothelial	endothelial cell of hepatic sinusoid	liver : endothelial
PTBP3	7.65481964623178e-08	1.60192900180679	endothelial	liver	MAST	ngenes	endothelial	endothelial cell of hepatic sinusoid	liver : endothelial
PTMA	1.12813547502363e-12	0.696083355772086	endothelial	liver	MAST	ngenes	endothelial	endothelial cell of hepatic sinusoid	liver : endothelial
PTPRB	9.48047882343475e-42	-2.13306019670059	endothelial	liver	MAST	ngenes	endothelial	endothelial cell of hepatic sinusoid	liver : endothelial
PTPRE	0.00340795726293302	-1.01920735521305	endothelial	liver	MAST	ngenes	endothelial	endothelial cell of hepatic sinusoid	liver : endothelial
PTPRG	2.10446102593179e-13	-1.49752732542909	endothelial	liver	MAST	ngenes	endothelial	endothelial cell of hepatic sinusoid	liver : endothelial
PTPRK	2.00205558242112e-41	2.00713016557562	endothelial	liver	MAST	ngenes	endothelial	endothelial cell of hepatic sinusoid	liver : endothelial
PUM1	4.72229299638386e-19	2.85884638210569	endothelial	liver	MAST	ngenes	endothelial	endothelial cell of hepatic sinusoid	liver : endothelial
PUM2	1.4029490291371e-23	2.94386883383819	endothelial	liver	MAST	ngenes	endothelial	endothelial cell of hepatic sinusoid	liver : endothelial
PVT1	1.40672508102039e-07	0.686886285555064	endothelial	liver	MAST	ngenes	endothelial	endothelial cell of hepatic sinusoid	liver : endothelial
PXDN	2.60511228402469e-09	-1.68452528976014	endothelial	liver	MAST	ngenes	endothelial	endothelial cell of hepatic sinusoid	liver : endothelial
PXN	5.11408595545753e-08	1.61722620982213	endothelial	liver	MAST	ngenes	endothelial	endothelial cell of hepatic sinusoid	liver : endothelial
QKI	0.00539068554448473	-0.878964373016871	endothelial	liver	MAST	ngenes	endothelial	endothelial cell of hepatic sinusoid	liver : endothelial
RAB10	1.73216511508846e-05	1.39624991094458	endothelial	liver	MAST	ngenes	endothelial	endothelial cell of hepatic sinusoid	liver : endothelial
RAB11FIP3	4.84525717082037e-13	-2.19726279962445	endothelial	liver	MAST	ngenes	endothelial	endothelial cell of hepatic sinusoid	liver : endothelial
RAB1A	6.64079489660768e-25	3.13228354408168	endothelial	liver	MAST	ngenes	endothelial	endothelial cell of hepatic sinusoid	liver : endothelial
RAB5A	0.0129151933930298	0.660101334722359	endothelial	liver	MAST	ngenes	endothelial	endothelial cell of hepatic sinusoid	liver : endothelial
RAB6A	4.53180085872173e-23	2.7557757264582	endothelial	liver	MAST	ngenes	endothelial	endothelial cell of hepatic sinusoid	liver : endothelial
RAB7A	0.00651371813998479	-0.987986626349942	endothelial	liver	MAST	ngenes	endothelial	endothelial cell of hepatic sinusoid	liver : endothelial
RABEP1	3.2074102676411e-10	-1.99149719668196	endothelial	liver	MAST	ngenes	endothelial	endothelial cell of hepatic sinusoid	liver : endothelial
RABGAP1	7.2986378964514e-12	-2.20487365901377	endothelial	liver	MAST	ngenes	endothelial	endothelial cell of hepatic sinusoid	liver : endothelial
RABGAP1L	1.84728344722736e-58	5.00841768801676	endothelial	liver	MAST	ngenes	endothelial	endothelial cell of hepatic sinusoid	liver : endothelial
RAD51B	5.95107477594446e-16	2.43368975969577	endothelial	liver	MAST	ngenes	endothelial	endothelial cell of hepatic sinusoid	liver : endothelial
RAI14	3.04484168637897e-06	1.24950133607577	endothelial	liver	MAST	ngenes	endothelial	endothelial cell of hepatic sinusoid	liver : endothelial
RALA	0.003151304120464	0.623905663497113	endothelial	liver	MAST	ngenes	endothelial	endothelial cell of hepatic sinusoid	liver : endothelial
RALB	0.0071532931865944	-0.724564282321122	endothelial	liver	MAST	ngenes	endothelial	endothelial cell of hepatic sinusoid	liver : endothelial
RALGAPA1	7.90997562344187e-18	2.76510325976751	endothelial	liver	MAST	ngenes	endothelial	endothelial cell of hepatic sinusoid	liver : endothelial
RAMP3	3.65624473381499e-30	-2.94248373256315	endothelial	liver	MAST	ngenes	endothelial	endothelial cell of hepatic sinusoid	liver : endothelial
RANBP17	4.70384631867349e-10	1.58896940595723	endothelial	liver	MAST	ngenes	endothelial	endothelial cell of hepatic sinusoid	liver : endothelial
RAP1B	1.49779132586363e-15	2.56447690408277	endothelial	liver	MAST	ngenes	endothelial	endothelial cell of hepatic sinusoid	liver : endothelial
RAP1GDS1	4.23157271431008e-08	1.45317372519903	endothelial	liver	MAST	ngenes	endothelial	endothelial cell of hepatic sinusoid	liver : endothelial
RAPGEF2	9.22943146132962e-05	1.19491766751771	endothelial	liver	MAST	ngenes	endothelial	endothelial cell of hepatic sinusoid	liver : endothelial
RAPGEF5	1.50751282908556e-79	4.84039289689592	endothelial	liver	MAST	ngenes	endothelial	endothelial cell of hepatic sinusoid	liver : endothelial
RASAL2	4.23969301699715e-06	-1.14525933086167	endothelial	liver	MAST	ngenes	endothelial	endothelial cell of hepatic sinusoid	liver : endothelial
RBFOX2	2.00205558242112e-41	4.25728048384547	endothelial	liver	MAST	ngenes	endothelial	endothelial cell of hepatic sinusoid	liver : endothelial
RBL2	1.16297377123189e-06	0.950994869369832	endothelial	liver	MAST	ngenes	endothelial	endothelial cell of hepatic sinusoid	liver : endothelial
RBM39	9.40591398238446e-08	-1.72953098409188	endothelial	liver	MAST	ngenes	endothelial	endothelial cell of hepatic sinusoid	liver : endothelial
RBM47	0.00937600720253431	-1.00439811052921	endothelial	liver	MAST	ngenes	endothelial	endothelial cell of hepatic sinusoid	liver : endothelial
RBMS1	0.0192739152683943	-0.740732512804534	endothelial	liver	MAST	ngenes	endothelial	endothelial cell of hepatic sinusoid	liver : endothelial
RBMS2	0.00067101033135351	1.13483160235919	endothelial	liver	MAST	ngenes	endothelial	endothelial cell of hepatic sinusoid	liver : endothelial
RBMS3	4.20696560764312e-14	-2.40965071734313	endothelial	liver	MAST	ngenes	endothelial	endothelial cell of hepatic sinusoid	liver : endothelial
RBMS3-AS3	7.32385600885692e-07	-1.44271319056657	endothelial	liver	MAST	ngenes	endothelial	endothelial cell of hepatic sinusoid	liver : endothelial
RBPMS	2.42802996751368e-23	3.09411205874537	endothelial	liver	MAST	ngenes	endothelial	endothelial cell of hepatic sinusoid	liver : endothelial
REEP3	0.000664009185458843	1.12100234260598	endothelial	liver	MAST	ngenes	endothelial	endothelial cell of hepatic sinusoid	liver : endothelial
RELL1	0.00122592513253609	0.835926988986915	endothelial	liver	MAST	ngenes	endothelial	endothelial cell of hepatic sinusoid	liver : endothelial
REV1	0.0161640581893612	-0.765595464269629	endothelial	liver	MAST	ngenes	endothelial	endothelial cell of hepatic sinusoid	liver : endothelial
REV3L	7.29899972296458e-14	2.10443367369829	endothelial	liver	MAST	ngenes	endothelial	endothelial cell of hepatic sinusoid	liver : endothelial
RFTN1	0.0121746783485283	0.875629079566159	endothelial	liver	MAST	ngenes	endothelial	endothelial cell of hepatic sinusoid	liver : endothelial
RFX7	5.00740937292494e-08	1.33786146749949	endothelial	liver	MAST	ngenes	endothelial	endothelial cell of hepatic sinusoid	liver : endothelial
RGL2	6.51651108520033e-07	-0.796578706861005	endothelial	liver	MAST	ngenes	endothelial	endothelial cell of hepatic sinusoid	liver : endothelial
RGS12	0.000664770228106149	-0.999454529177858	endothelial	liver	MAST	ngenes	endothelial	endothelial cell of hepatic sinusoid	liver : endothelial
RGS3	1.8129867895833e-07	-1.4959653471035	endothelial	liver	MAST	ngenes	endothelial	endothelial cell of hepatic sinusoid	liver : endothelial
RIC1	0.0273086538211299	-0.636836425108836	endothelial	liver	MAST	ngenes	endothelial	endothelial cell of hepatic sinusoid	liver : endothelial
RILPL2	1.17235304493018e-05	-0.589508231956523	endothelial	liver	MAST	ngenes	endothelial	endothelial cell of hepatic sinusoid	liver : endothelial
RIN3	1.09851372171223e-05	-1.2459432841977	endothelial	liver	MAST	ngenes	endothelial	endothelial cell of hepatic sinusoid	liver : endothelial
RNF115	5.27075960281398e-20	-2.91935043064525	endothelial	liver	MAST	ngenes	endothelial	endothelial cell of hepatic sinusoid	liver : endothelial
RNF130	2.94907512269276e-11	1.32065231363203	endothelial	liver	MAST	ngenes	endothelial	endothelial cell of hepatic sinusoid	liver : endothelial
RNF144A	9.4529358829341e-07	-1.57997510928093	endothelial	liver	MAST	ngenes	endothelial	endothelial cell of hepatic sinusoid	liver : endothelial
RNF4	5.73283503851027e-21	2.17755209553534	endothelial	liver	MAST	ngenes	endothelial	endothelial cell of hepatic sinusoid	liver : endothelial
RNGTT	4.57626565355948e-08	1.37191935393528	endothelial	liver	MAST	ngenes	endothelial	endothelial cell of hepatic sinusoid	liver : endothelial
ROBO4	6.67092019935971e-09	-1.34143346448746	endothelial	liver	MAST	ngenes	endothelial	endothelial cell of hepatic sinusoid	liver : endothelial
RORA	1.8987713475425e-82	5.3391420504069	endothelial	liver	MAST	ngenes	endothelial	endothelial cell of hepatic sinusoid	liver : endothelial
RPGR	0.00033918064649362	1.22457793792003	endothelial	liver	MAST	ngenes	endothelial	endothelial cell of hepatic sinusoid	liver : endothelial
RPS6	7.52598658493e-29	1.31689781953502	endothelial	liver	MAST	ngenes	endothelial	endothelial cell of hepatic sinusoid	liver : endothelial
RPS6KA3	1.9674814497739e-28	2.5764544733675	endothelial	liver	MAST	ngenes	endothelial	endothelial cell of hepatic sinusoid	liver : endothelial
RRBP1	1.44713056066494e-05	-1.20607462770146	endothelial	liver	MAST	ngenes	endothelial	endothelial cell of hepatic sinusoid	liver : endothelial
RREB1	0.0259586382054541	0.612549986020133	endothelial	liver	MAST	ngenes	endothelial	endothelial cell of hepatic sinusoid	liver : endothelial
RSRC1	0.0350178045843537	0.679356182948096	endothelial	liver	MAST	ngenes	endothelial	endothelial cell of hepatic sinusoid	liver : endothelial
RSRP1	4.7571928982616e-22	-3.03616012671987	endothelial	liver	MAST	ngenes	endothelial	endothelial cell of hepatic sinusoid	liver : endothelial
RTN4	1.22077777689703e-49	4.05007681923694	endothelial	liver	MAST	ngenes	endothelial	endothelial cell of hepatic sinusoid	liver : endothelial
RUNX1T1	5.4052416205351e-18	-2.50866433506522	endothelial	liver	MAST	ngenes	endothelial	endothelial cell of hepatic sinusoid	liver : endothelial
RUSC2	4.08236532084226e-08	-1.39904112073824	endothelial	liver	MAST	ngenes	endothelial	endothelial cell of hepatic sinusoid	liver : endothelial
SAMD12	5.6762393223218e-09	-1.84932154127097	endothelial	liver	MAST	ngenes	endothelial	endothelial cell of hepatic sinusoid	liver : endothelial
SAMD4A	3.65432151012722e-57	2.7845469229231	endothelial	liver	MAST	ngenes	endothelial	endothelial cell of hepatic sinusoid	liver : endothelial
SASH1	2.7856968701454e-44	2.99109533982779	endothelial	liver	MAST	ngenes	endothelial	endothelial cell of hepatic sinusoid	liver : endothelial
SAT1	6.10245484393704e-53	3.86649894314438	endothelial	liver	MAST	ngenes	endothelial	endothelial cell of hepatic sinusoid	liver : endothelial
SBF2	0.00140338414470592	-0.9274419305161	endothelial	liver	MAST	ngenes	endothelial	endothelial cell of hepatic sinusoid	liver : endothelial
SBNO1	0.000519091415753346	-0.846717630053075	endothelial	liver	MAST	ngenes	endothelial	endothelial cell of hepatic sinusoid	liver : endothelial
SCAF11	0.00817537772007427	-0.989587902999233	endothelial	liver	MAST	ngenes	endothelial	endothelial cell of hepatic sinusoid	liver : endothelial
SCAMP1	0.0172633450196208	0.732461562612413	endothelial	liver	MAST	ngenes	endothelial	endothelial cell of hepatic sinusoid	liver : endothelial
SCFD2	5.04130982855635e-07	1.20959579146399	endothelial	liver	MAST	ngenes	endothelial	endothelial cell of hepatic sinusoid	liver : endothelial
SCLT1	0.00451066188372558	-0.813963543938222	endothelial	liver	MAST	ngenes	endothelial	endothelial cell of hepatic sinusoid	liver : endothelial
SDCBP	0.00210351172723769	-0.968540660419936	endothelial	liver	MAST	ngenes	endothelial	endothelial cell of hepatic sinusoid	liver : endothelial
SEC14L1	4.41993963872902e-07	1.36604816889082	endothelial	liver	MAST	ngenes	endothelial	endothelial cell of hepatic sinusoid	liver : endothelial
SEMA3F	0.000245512849127312	0.722902503846459	endothelial	liver	MAST	ngenes	endothelial	endothelial cell of hepatic sinusoid	liver : endothelial
SEMA6A	2.08195036569048e-58	-4.93730775105306	endothelial	liver	MAST	ngenes	endothelial	endothelial cell of hepatic sinusoid	liver : endothelial
SENP6	2.17344037577875e-10	2.00603079089739	endothelial	liver	MAST	ngenes	endothelial	endothelial cell of hepatic sinusoid	liver : endothelial
SEPT10	1.79569146547753e-17	2.02415823553592	endothelial	liver	MAST	ngenes	endothelial	endothelial cell of hepatic sinusoid	liver : endothelial
SERPINB6	1.2668438089068e-13	2.1520532952046	endothelial	liver	MAST	ngenes	endothelial	endothelial cell of hepatic sinusoid	liver : endothelial
SERPINE1	4.43582729396186e-36	1.94276101345986	endothelial	liver	MAST	ngenes	endothelial	endothelial cell of hepatic sinusoid	liver : endothelial
SETBP1	2.75991805003179e-25	1.67390368322449	endothelial	liver	MAST	ngenes	endothelial	endothelial cell of hepatic sinusoid	liver : endothelial
SF3B1	2.18451220462003e-20	-2.58699694149585	endothelial	liver	MAST	ngenes	endothelial	endothelial cell of hepatic sinusoid	liver : endothelial
SFMBT2	0.00114806450965516	1.11711039446589	endothelial	liver	MAST	ngenes	endothelial	endothelial cell of hepatic sinusoid	liver : endothelial
SFPQ	5.78697375831098e-05	-1.24632798409015	endothelial	liver	MAST	ngenes	endothelial	endothelial cell of hepatic sinusoid	liver : endothelial
SGK1	8.60831437136858e-28	-3.29567258572717	endothelial	liver	MAST	ngenes	endothelial	endothelial cell of hepatic sinusoid	liver : endothelial
SH2D3C	1.87803933285362e-10	-1.76516506556266	endothelial	liver	MAST	ngenes	endothelial	endothelial cell of hepatic sinusoid	liver : endothelial
SH3BGRL	0.000335910434741025	-0.914824563189888	endothelial	liver	MAST	ngenes	endothelial	endothelial cell of hepatic sinusoid	liver : endothelial
SHANK3	1.31362089916947e-13	-2.18056648161173	endothelial	liver	MAST	ngenes	endothelial	endothelial cell of hepatic sinusoid	liver : endothelial
SIGIRR	1.35947953004279e-07	-0.771507544357205	endothelial	liver	MAST	ngenes	endothelial	endothelial cell of hepatic sinusoid	liver : endothelial
SIK2	5.47195393999463e-38	3.0988622593863	endothelial	liver	MAST	ngenes	endothelial	endothelial cell of hepatic sinusoid	liver : endothelial
SIK3	7.20543837108371e-11	2.14518782931669	endothelial	liver	MAST	ngenes	endothelial	endothelial cell of hepatic sinusoid	liver : endothelial
SIL1	0.000824221159175584	-1.01444220144752	endothelial	liver	MAST	ngenes	endothelial	endothelial cell of hepatic sinusoid	liver : endothelial
SIPA1L1	3.74869190446417e-51	3.70790669659854	endothelial	liver	MAST	ngenes	endothelial	endothelial cell of hepatic sinusoid	liver : endothelial
SIPA1L3	0.00243319065984968	-0.921029387413278	endothelial	liver	MAST	ngenes	endothelial	endothelial cell of hepatic sinusoid	liver : endothelial
SLC10A7	3.27695791189594e-07	1.23244955644552	endothelial	liver	MAST	ngenes	endothelial	endothelial cell of hepatic sinusoid	liver : endothelial
SLC20A2	2.42157916960893e-13	1.28448259074304	endothelial	liver	MAST	ngenes	endothelial	endothelial cell of hepatic sinusoid	liver : endothelial
SLC22A23	5.39131746592711e-92	4.39623405604327	endothelial	liver	MAST	ngenes	endothelial	endothelial cell of hepatic sinusoid	liver : endothelial
SLC25A16	5.71228962119816e-14	1.16373187639154	endothelial	liver	MAST	ngenes	endothelial	endothelial cell of hepatic sinusoid	liver : endothelial
SLC25A29	6.03465738923808e-10	-1.39927916053553	endothelial	liver	MAST	ngenes	endothelial	endothelial cell of hepatic sinusoid	liver : endothelial
SLC25A37	2.11105457639547e-11	2.09188614231034	endothelial	liver	MAST	ngenes	endothelial	endothelial cell of hepatic sinusoid	liver : endothelial
SLC2A3	7.65978334169682e-99	6.22460093814597	endothelial	liver	MAST	ngenes	endothelial	endothelial cell of hepatic sinusoid	liver : endothelial
SLC30A7	0.000141829902072302	1.01065724063658	endothelial	liver	MAST	ngenes	endothelial	endothelial cell of hepatic sinusoid	liver : endothelial
SLC4A7	1.858373393743e-79	3.98581232238004	endothelial	liver	MAST	ngenes	endothelial	endothelial cell of hepatic sinusoid	liver : endothelial
SLC6A6	9.24704097867273e-06	0.636080993353507	endothelial	liver	MAST	ngenes	endothelial	endothelial cell of hepatic sinusoid	liver : endothelial
SLC8A1	2.98547036094929e-29	-2.8927947932825	endothelial	liver	MAST	ngenes	endothelial	endothelial cell of hepatic sinusoid	liver : endothelial
SLC9A3R2	8.92974784709407e-28	-2.55223085070332	endothelial	liver	MAST	ngenes	endothelial	endothelial cell of hepatic sinusoid	liver : endothelial
SLC9A9	1.80000228999573e-34	-3.97500708277907	endothelial	liver	MAST	ngenes	endothelial	endothelial cell of hepatic sinusoid	liver : endothelial
SMAD6	0.00670163489073649	-0.827845357286785	endothelial	liver	MAST	ngenes	endothelial	endothelial cell of hepatic sinusoid	liver : endothelial
SMARCA4	0.0136877468478592	-0.662485337644198	endothelial	liver	MAST	ngenes	endothelial	endothelial cell of hepatic sinusoid	liver : endothelial
SMARCC1	2.80973241973137e-15	2.20384586140615	endothelial	liver	MAST	ngenes	endothelial	endothelial cell of hepatic sinusoid	liver : endothelial
SMCHD1	4.79784730401546e-06	1.12707379441005	endothelial	liver	MAST	ngenes	endothelial	endothelial cell of hepatic sinusoid	liver : endothelial
SMG6	0.0219966110693314	0.878294265446026	endothelial	liver	MAST	ngenes	endothelial	endothelial cell of hepatic sinusoid	liver : endothelial
SMIM14	1.12998774833176e-25	1.19537043990853	endothelial	liver	MAST	ngenes	endothelial	endothelial cell of hepatic sinusoid	liver : endothelial
SMURF1	0.0347315905636222	0.660107465951934	endothelial	liver	MAST	ngenes	endothelial	endothelial cell of hepatic sinusoid	liver : endothelial
SMURF2	0.000384647410134162	1.08612478545004	endothelial	liver	MAST	ngenes	endothelial	endothelial cell of hepatic sinusoid	liver : endothelial
SMYD3	2.85790579100749e-05	0.740709341368829	endothelial	liver	MAST	ngenes	endothelial	endothelial cell of hepatic sinusoid	liver : endothelial
SND1	1.98881722625825e-10	1.88420061537933	endothelial	liver	MAST	ngenes	endothelial	endothelial cell of hepatic sinusoid	liver : endothelial
SNED1	2.2283751812055e-41	-4.21032744064766	endothelial	liver	MAST	ngenes	endothelial	endothelial cell of hepatic sinusoid	liver : endothelial
SNRK	1.52009858575304e-32	3.49442805147851	endothelial	liver	MAST	ngenes	endothelial	endothelial cell of hepatic sinusoid	liver : endothelial
SNRNP70	1.94735726679028e-36	-3.07702100278511	endothelial	liver	MAST	ngenes	endothelial	endothelial cell of hepatic sinusoid	liver : endothelial
SNX25	5.31481311238653e-28	3.19779219550666	endothelial	liver	MAST	ngenes	endothelial	endothelial cell of hepatic sinusoid	liver : endothelial
SNX29	2.89005197538321e-08	-1.70676506917396	endothelial	liver	MAST	ngenes	endothelial	endothelial cell of hepatic sinusoid	liver : endothelial
SNX9	1.91145070692915e-18	2.57043252680557	endothelial	liver	MAST	ngenes	endothelial	endothelial cell of hepatic sinusoid	liver : endothelial
SON	7.35666058167184e-17	-2.53402537519501	endothelial	liver	MAST	ngenes	endothelial	endothelial cell of hepatic sinusoid	liver : endothelial
SORBS1	2.15605670516365e-10	1.3774716088618	endothelial	liver	MAST	ngenes	endothelial	endothelial cell of hepatic sinusoid	liver : endothelial
SORBS2	4.02494203481375e-11	0.869816998464958	endothelial	liver	MAST	ngenes	endothelial	endothelial cell of hepatic sinusoid	liver : endothelial
SORBS3	1.84843637072221e-06	-0.858940519869314	endothelial	liver	MAST	ngenes	endothelial	endothelial cell of hepatic sinusoid	liver : endothelial
SOS2	0.000743323030039426	-1.14395507616776	endothelial	liver	MAST	ngenes	endothelial	endothelial cell of hepatic sinusoid	liver : endothelial
SOX5	5.02616432609923e-18	1.00971979578551	endothelial	liver	MAST	ngenes	endothelial	endothelial cell of hepatic sinusoid	liver : endothelial
SPAG9	2.38872864842858e-15	2.46928676497689	endothelial	liver	MAST	ngenes	endothelial	endothelial cell of hepatic sinusoid	liver : endothelial
SPARCL1	1.19516112360785e-09	0.86187855727378	endothelial	liver	MAST	ngenes	endothelial	endothelial cell of hepatic sinusoid	liver : endothelial
SPATS2L	0.015310527591583	-0.753232998760451	endothelial	liver	MAST	ngenes	endothelial	endothelial cell of hepatic sinusoid	liver : endothelial
SPG7	6.1355125792435e-09	-1.70319160790393	endothelial	liver	MAST	ngenes	endothelial	endothelial cell of hepatic sinusoid	liver : endothelial
SPPL3	0.000103914610436892	1.34708721552854	endothelial	liver	MAST	ngenes	endothelial	endothelial cell of hepatic sinusoid	liver : endothelial
SPRED1	8.50770257225569e-05	1.2225048734924	endothelial	liver	MAST	ngenes	endothelial	endothelial cell of hepatic sinusoid	liver : endothelial
SPTLC2	0.00862113375642608	-0.974165169272806	endothelial	liver	MAST	ngenes	endothelial	endothelial cell of hepatic sinusoid	liver : endothelial
SQSTM1	0.000144878633499597	-0.948676726372008	endothelial	liver	MAST	ngenes	endothelial	endothelial cell of hepatic sinusoid	liver : endothelial
SRGAP2	1.45728838889745e-06	-1.43101671328688	endothelial	liver	MAST	ngenes	endothelial	endothelial cell of hepatic sinusoid	liver : endothelial
SRGAP2B	1.14046332413089e-10	-1.35620260282336	endothelial	liver	MAST	ngenes	endothelial	endothelial cell of hepatic sinusoid	liver : endothelial
SRGAP2C	0.000596251048536295	-0.658742356556733	endothelial	liver	MAST	ngenes	endothelial	endothelial cell of hepatic sinusoid	liver : endothelial
SRGN	0.00046636944054897	0.640652838383714	endothelial	liver	MAST	ngenes	endothelial	endothelial cell of hepatic sinusoid	liver : endothelial
SRPK2	6.04839284063328e-26	3.34670631273446	endothelial	liver	MAST	ngenes	endothelial	endothelial cell of hepatic sinusoid	liver : endothelial
SRSF11	3.69424788023958e-16	-2.60220683604576	endothelial	liver	MAST	ngenes	endothelial	endothelial cell of hepatic sinusoid	liver : endothelial
SRSF5	8.08681248692038e-24	-3.01228016808895	endothelial	liver	MAST	ngenes	endothelial	endothelial cell of hepatic sinusoid	liver : endothelial
SSBP3	3.80258545416164e-10	-1.82376269030396	endothelial	liver	MAST	ngenes	endothelial	endothelial cell of hepatic sinusoid	liver : endothelial
SSH1	1.27041179175996e-22	2.62452870222111	endothelial	liver	MAST	ngenes	endothelial	endothelial cell of hepatic sinusoid	liver : endothelial
ST3GAL2	7.01923793274038e-08	-1.15285402344229	endothelial	liver	MAST	ngenes	endothelial	endothelial cell of hepatic sinusoid	liver : endothelial
ST6GAL1	4.07038493775483e-124	-4.87229702889752	endothelial	liver	MAST	ngenes	endothelial	endothelial cell of hepatic sinusoid	liver : endothelial
ST7	0.000379278691018285	1.02444951165619	endothelial	liver	MAST	ngenes	endothelial	endothelial cell of hepatic sinusoid	liver : endothelial
ST8SIA6	0.0033878601394286	-0.998155732658125	endothelial	liver	MAST	ngenes	endothelial	endothelial cell of hepatic sinusoid	liver : endothelial
STAG1	0.0136877468478592	-0.611554729083785	endothelial	liver	MAST	ngenes	endothelial	endothelial cell of hepatic sinusoid	liver : endothelial
STARD13	3.21415738224956e-21	2.31590203785049	endothelial	liver	MAST	ngenes	endothelial	endothelial cell of hepatic sinusoid	liver : endothelial
STAT3	5.45222591523949e-22	3.11245201948723	endothelial	liver	MAST	ngenes	endothelial	endothelial cell of hepatic sinusoid	liver : endothelial
STAT5B	0.00142205763757473	0.977625544296344	endothelial	liver	MAST	ngenes	endothelial	endothelial cell of hepatic sinusoid	liver : endothelial
STC1	1.5136172374492e-84	3.81961419469917	endothelial	liver	MAST	ngenes	endothelial	endothelial cell of hepatic sinusoid	liver : endothelial
STIM2	1.73839068917036e-08	-1.6212437771735	endothelial	liver	MAST	ngenes	endothelial	endothelial cell of hepatic sinusoid	liver : endothelial
STOM	6.32112542521528e-05	1.20498235316193	endothelial	liver	MAST	ngenes	endothelial	endothelial cell of hepatic sinusoid	liver : endothelial
STX12	8.11029294397959e-12	2.00775702717407	endothelial	liver	MAST	ngenes	endothelial	endothelial cell of hepatic sinusoid	liver : endothelial
SUCLG2	5.02904137032434e-20	1.83491821748987	endothelial	liver	MAST	ngenes	endothelial	endothelial cell of hepatic sinusoid	liver : endothelial
SUMF1	0.000171508062068696	1.01801720316684	endothelial	liver	MAST	ngenes	endothelial	endothelial cell of hepatic sinusoid	liver : endothelial
SUSD6	0.0134839490546236	-0.642594274949929	endothelial	liver	MAST	ngenes	endothelial	endothelial cell of hepatic sinusoid	liver : endothelial
SVIL	1.04801260244904e-49	3.78144770387454	endothelial	liver	MAST	ngenes	endothelial	endothelial cell of hepatic sinusoid	liver : endothelial
TACC2	3.93556631577346e-11	1.25219347924933	endothelial	liver	MAST	ngenes	endothelial	endothelial cell of hepatic sinusoid	liver : endothelial
TAF15	2.95040177834951e-07	1.65113514443372	endothelial	liver	MAST	ngenes	endothelial	endothelial cell of hepatic sinusoid	liver : endothelial
TAF1C	4.07286800436576e-13	-1.32403641277321	endothelial	liver	MAST	ngenes	endothelial	endothelial cell of hepatic sinusoid	liver : endothelial
TAF1D	2.53633952312215e-09	0.88139923242387	endothelial	liver	MAST	ngenes	endothelial	endothelial cell of hepatic sinusoid	liver : endothelial
TANC2	1.43428853591023e-24	2.42739573601134	endothelial	liver	MAST	ngenes	endothelial	endothelial cell of hepatic sinusoid	liver : endothelial
TANK	7.8446990011133e-20	1.79607030896878	endothelial	liver	MAST	ngenes	endothelial	endothelial cell of hepatic sinusoid	liver : endothelial
TAOK1	2.40290748048735e-14	2.4274698873476	endothelial	liver	MAST	ngenes	endothelial	endothelial cell of hepatic sinusoid	liver : endothelial
TAOK3	0.00462473107288445	0.86466385987421	endothelial	liver	MAST	ngenes	endothelial	endothelial cell of hepatic sinusoid	liver : endothelial
TBC1D1	1.86357810533368e-09	1.69363197636058	endothelial	liver	MAST	ngenes	endothelial	endothelial cell of hepatic sinusoid	liver : endothelial
TBC1D22A	1.00741183513792e-05	-1.4013741961099	endothelial	liver	MAST	ngenes	endothelial	endothelial cell of hepatic sinusoid	liver : endothelial
TBC1D4	5.62175564641528e-21	-2.71139423955903	endothelial	liver	MAST	ngenes	endothelial	endothelial cell of hepatic sinusoid	liver : endothelial
TBC1D8	1.82908616488143e-30	2.63119598971022	endothelial	liver	MAST	ngenes	endothelial	endothelial cell of hepatic sinusoid	liver : endothelial
TBC1D9	7.12507417501869e-06	1.37263271096444	endothelial	liver	MAST	ngenes	endothelial	endothelial cell of hepatic sinusoid	liver : endothelial
TBL1X	0.000533883219360857	1.09476422081735	endothelial	liver	MAST	ngenes	endothelial	endothelial cell of hepatic sinusoid	liver : endothelial
TBL1XR1	4.65999204446722e-20	3.0143590365202	endothelial	liver	MAST	ngenes	endothelial	endothelial cell of hepatic sinusoid	liver : endothelial
TCF12	2.84213112852591e-06	1.20176404402795	endothelial	liver	MAST	ngenes	endothelial	endothelial cell of hepatic sinusoid	liver : endothelial
TCF25	1.93005681891983e-23	-2.81498868669231	endothelial	liver	MAST	ngenes	endothelial	endothelial cell of hepatic sinusoid	liver : endothelial
TCF4	1.43445854286382e-91	4.74786674039548	endothelial	liver	MAST	ngenes	endothelial	endothelial cell of hepatic sinusoid	liver : endothelial
TCF7L2	3.38622250668364e-13	2.1494244841108	endothelial	liver	MAST	ngenes	endothelial	endothelial cell of hepatic sinusoid	liver : endothelial
TCIM	0.00422668174395329	0.887055176173746	endothelial	liver	MAST	ngenes	endothelial	endothelial cell of hepatic sinusoid	liver : endothelial
TEAD1	8.90914443333274e-15	2.63318995490605	endothelial	liver	MAST	ngenes	endothelial	endothelial cell of hepatic sinusoid	liver : endothelial
TENT2	5.15950567494818e-07	1.62809318045025	endothelial	liver	MAST	ngenes	endothelial	endothelial cell of hepatic sinusoid	liver : endothelial
TERF2IP	0.00232661094075324	-0.618160823047791	endothelial	liver	MAST	ngenes	endothelial	endothelial cell of hepatic sinusoid	liver : endothelial
TFDP2	1.76234415684552e-06	1.06714549946119	endothelial	liver	MAST	ngenes	endothelial	endothelial cell of hepatic sinusoid	liver : endothelial
TGFBR2	4.24308677340891e-05	-1.28432083807366	endothelial	liver	MAST	ngenes	endothelial	endothelial cell of hepatic sinusoid	liver : endothelial
TGFBR3	1.18001353372574e-41	-4.02935272218637	endothelial	liver	MAST	ngenes	endothelial	endothelial cell of hepatic sinusoid	liver : endothelial
TGM2	1.02586732034853e-05	-1.32920459393918	endothelial	liver	MAST	ngenes	endothelial	endothelial cell of hepatic sinusoid	liver : endothelial
THOC2	1.53859532829353e-05	-1.4681022484965	endothelial	liver	MAST	ngenes	endothelial	endothelial cell of hepatic sinusoid	liver : endothelial
THSD7A	9.31726809171027e-07	-1.70738299115391	endothelial	liver	MAST	ngenes	endothelial	endothelial cell of hepatic sinusoid	liver : endothelial
THUMPD3-AS1	0.000300710401010006	-0.629937442967344	endothelial	liver	MAST	ngenes	endothelial	endothelial cell of hepatic sinusoid	liver : endothelial
TIAM1	5.25230462608268e-12	-2.16201917072194	endothelial	liver	MAST	ngenes	endothelial	endothelial cell of hepatic sinusoid	liver : endothelial
TIE1	1.7080144297265e-06	-1.06153094774984	endothelial	liver	MAST	ngenes	endothelial	endothelial cell of hepatic sinusoid	liver : endothelial
TIMM23B	1.07031422912894e-07	-1.27977385313453	endothelial	liver	MAST	ngenes	endothelial	endothelial cell of hepatic sinusoid	liver : endothelial
TINAGL1	0.00482229336223064	-0.760519246411092	endothelial	liver	MAST	ngenes	endothelial	endothelial cell of hepatic sinusoid	liver : endothelial
TIPARP	3.21747624178291e-09	0.92388657351698	endothelial	liver	MAST	ngenes	endothelial	endothelial cell of hepatic sinusoid	liver : endothelial
TJP1	0.0166982644180926	-0.953582133810783	endothelial	liver	MAST	ngenes	endothelial	endothelial cell of hepatic sinusoid	liver : endothelial
TLE4	2.14067707815627e-07	-1.26997021985115	endothelial	liver	MAST	ngenes	endothelial	endothelial cell of hepatic sinusoid	liver : endothelial
TLK1	1.81950537995406e-28	2.33554322789747	endothelial	liver	MAST	ngenes	endothelial	endothelial cell of hepatic sinusoid	liver : endothelial
TLL1	6.00583402040292e-05	0.726602378561688	endothelial	liver	MAST	ngenes	endothelial	endothelial cell of hepatic sinusoid	liver : endothelial
TMCC1	4.9288551093517e-13	2.18365171483523	endothelial	liver	MAST	ngenes	endothelial	endothelial cell of hepatic sinusoid	liver : endothelial
TMCC3	0.0440281071335014	0.623331154307331	endothelial	liver	MAST	ngenes	endothelial	endothelial cell of hepatic sinusoid	liver : endothelial
TMEM135	5.1808391774968e-05	1.46494569824896	endothelial	liver	MAST	ngenes	endothelial	endothelial cell of hepatic sinusoid	liver : endothelial
TMEM204	1.04082661830115e-10	-1.20596415740782	endothelial	liver	MAST	ngenes	endothelial	endothelial cell of hepatic sinusoid	liver : endothelial
TMEM259	1.16135894583293e-17	-1.75003408123298	endothelial	liver	MAST	ngenes	endothelial	endothelial cell of hepatic sinusoid	liver : endothelial
TMEM30A	6.25528082558568e-06	0.843470508566769	endothelial	liver	MAST	ngenes	endothelial	endothelial cell of hepatic sinusoid	liver : endothelial
TMEM65	0.00928016447822682	-0.886243356355233	endothelial	liver	MAST	ngenes	endothelial	endothelial cell of hepatic sinusoid	liver : endothelial
TMSB10	5.9138881719632e-19	1.27031971542571	endothelial	liver	MAST	ngenes	endothelial	endothelial cell of hepatic sinusoid	liver : endothelial
TMSB4X	1.84851534299127e-16	1.09087353103916	endothelial	liver	MAST	ngenes	endothelial	endothelial cell of hepatic sinusoid	liver : endothelial
TMTC1	0.000141163480753765	0.906326469070593	endothelial	liver	MAST	ngenes	endothelial	endothelial cell of hepatic sinusoid	liver : endothelial
TMTC2	1.20172185419024e-09	0.915316238019698	endothelial	liver	MAST	ngenes	endothelial	endothelial cell of hepatic sinusoid	liver : endothelial
TNFAIP3	4.83727963902809e-10	1.54656174197226	endothelial	liver	MAST	ngenes	endothelial	endothelial cell of hepatic sinusoid	liver : endothelial
TNFRSF10B	3.92665564140367e-22	2.58687808446308	endothelial	liver	MAST	ngenes	endothelial	endothelial cell of hepatic sinusoid	liver : endothelial
TNFSF10	3.31502002296073e-11	-1.16825781785732	endothelial	liver	MAST	ngenes	endothelial	endothelial cell of hepatic sinusoid	liver : endothelial
TNKS	2.34806535110018e-13	2.26171012284207	endothelial	liver	MAST	ngenes	endothelial	endothelial cell of hepatic sinusoid	liver : endothelial
TNRC18	2.11901731290567e-15	-2.15084451712425	endothelial	liver	MAST	ngenes	endothelial	endothelial cell of hepatic sinusoid	liver : endothelial
TNRC6A	0.000147890209398388	-1.07836647303676	endothelial	liver	MAST	ngenes	endothelial	endothelial cell of hepatic sinusoid	liver : endothelial
TNRC6B	4.3561913406111e-08	1.63660547583524	endothelial	liver	MAST	ngenes	endothelial	endothelial cell of hepatic sinusoid	liver : endothelial
TNS2	1.08521532179648e-22	-2.03116335804291	endothelial	liver	MAST	ngenes	endothelial	endothelial cell of hepatic sinusoid	liver : endothelial
TOM1L2	1.45361691536868e-06	-1.24434359328128	endothelial	liver	MAST	ngenes	endothelial	endothelial cell of hepatic sinusoid	liver : endothelial
TOP1	1.83276147135094e-08	1.77485992327056	endothelial	liver	MAST	ngenes	endothelial	endothelial cell of hepatic sinusoid	liver : endothelial
TOX2	5.90668904172677e-05	-1.37381620367401	endothelial	liver	MAST	ngenes	endothelial	endothelial cell of hepatic sinusoid	liver : endothelial
TPK1	5.53135271964546e-25	1.80308785551318	endothelial	liver	MAST	ngenes	endothelial	endothelial cell of hepatic sinusoid	liver : endothelial
TPM4	5.23017461521441e-15	2.299615480162	endothelial	liver	MAST	ngenes	endothelial	endothelial cell of hepatic sinusoid	liver : endothelial
TPST1	0.000392639697386074	0.960106227274594	endothelial	liver	MAST	ngenes	endothelial	endothelial cell of hepatic sinusoid	liver : endothelial
TPTEP2-CSNK1E	3.11309953254427e-05	-1.19321836770262	endothelial	liver	MAST	ngenes	endothelial	endothelial cell of hepatic sinusoid	liver : endothelial
TRA2B	1.33924613164636e-09	-1.59329770076849	endothelial	liver	MAST	ngenes	endothelial	endothelial cell of hepatic sinusoid	liver : endothelial
TRAF3	1.99490512815145e-14	1.07121875013336	endothelial	liver	MAST	ngenes	endothelial	endothelial cell of hepatic sinusoid	liver : endothelial
TRAK1	0.000441282724937871	0.824512897972537	endothelial	liver	MAST	ngenes	endothelial	endothelial cell of hepatic sinusoid	liver : endothelial
TRIM56	2.27454886840164e-12	-1.78298257962359	endothelial	liver	MAST	ngenes	endothelial	endothelial cell of hepatic sinusoid	liver : endothelial
TRIO	4.26571584116125e-35	3.59796047524478	endothelial	liver	MAST	ngenes	endothelial	endothelial cell of hepatic sinusoid	liver : endothelial
TRIP11	0.0222049300930811	-0.690127536804839	endothelial	liver	MAST	ngenes	endothelial	endothelial cell of hepatic sinusoid	liver : endothelial
TSC22D1	0.000277599575213064	-1.27020980233411	endothelial	liver	MAST	ngenes	endothelial	endothelial cell of hepatic sinusoid	liver : endothelial
TSHZ2	4.92369033824561e-14	1.51665421887882	endothelial	liver	MAST	ngenes	endothelial	endothelial cell of hepatic sinusoid	liver : endothelial
TSPAN5	3.09998858699042e-09	1.01109502035832	endothelial	liver	MAST	ngenes	endothelial	endothelial cell of hepatic sinusoid	liver : endothelial
TSPAN9	7.40865214012897e-12	-2.15637744978479	endothelial	liver	MAST	ngenes	endothelial	endothelial cell of hepatic sinusoid	liver : endothelial
TTC28	2.60300354285674e-05	1.0291067034511	endothelial	liver	MAST	ngenes	endothelial	endothelial cell of hepatic sinusoid	liver : endothelial
TTC3	0.00167046916323671	-1.01475431154111	endothelial	liver	MAST	ngenes	endothelial	endothelial cell of hepatic sinusoid	liver : endothelial
TTN-AS1	8.25933738215496e-05	1.20403946590477	endothelial	liver	MAST	ngenes	endothelial	endothelial cell of hepatic sinusoid	liver : endothelial
TTTY14	3.0485583736865e-14	2.28110998958883	endothelial	liver	MAST	ngenes	endothelial	endothelial cell of hepatic sinusoid	liver : endothelial
TULP4	0.0205924422618633	-0.890028458682471	endothelial	liver	MAST	ngenes	endothelial	endothelial cell of hepatic sinusoid	liver : endothelial
TUT4	7.73391275890037e-09	1.64805986171988	endothelial	liver	MAST	ngenes	endothelial	endothelial cell of hepatic sinusoid	liver : endothelial
TUT7	1.85507886063345e-11	1.28852371483299	endothelial	liver	MAST	ngenes	endothelial	endothelial cell of hepatic sinusoid	liver : endothelial
TXNIP	4.81996366013051e-16	0.94498547434443	endothelial	liver	MAST	ngenes	endothelial	endothelial cell of hepatic sinusoid	liver : endothelial
TXNRD1	5.00974124857505e-09	-1.77495961827668	endothelial	liver	MAST	ngenes	endothelial	endothelial cell of hepatic sinusoid	liver : endothelial
UACA	4.38959211135368e-06	1.44801686691945	endothelial	liver	MAST	ngenes	endothelial	endothelial cell of hepatic sinusoid	liver : endothelial
UBAC2	9.17649047429071e-12	1.87506157750657	endothelial	liver	MAST	ngenes	endothelial	endothelial cell of hepatic sinusoid	liver : endothelial
UBAP1	2.67144246241279e-33	2.48310485586362	endothelial	liver	MAST	ngenes	endothelial	endothelial cell of hepatic sinusoid	liver : endothelial
UBC	7.06542983796641e-87	3.45047290257454	endothelial	liver	MAST	ngenes	endothelial	endothelial cell of hepatic sinusoid	liver : endothelial
UBE2B	2.04558726847492e-12	1.71488614987092	endothelial	liver	MAST	ngenes	endothelial	endothelial cell of hepatic sinusoid	liver : endothelial
UBE2D3	8.24469123483583e-08	1.71430995518469	endothelial	liver	MAST	ngenes	endothelial	endothelial cell of hepatic sinusoid	liver : endothelial
UBE2H	2.79909897550095e-14	2.49788747897272	endothelial	liver	MAST	ngenes	endothelial	endothelial cell of hepatic sinusoid	liver : endothelial
UBE2R2	2.18000808360844e-18	2.61603923095824	endothelial	liver	MAST	ngenes	endothelial	endothelial cell of hepatic sinusoid	liver : endothelial
UBE4B	0.0449495198238159	-0.733851548697931	endothelial	liver	MAST	ngenes	endothelial	endothelial cell of hepatic sinusoid	liver : endothelial
UBL3	2.41829648263798e-21	1.6088087573268	endothelial	liver	MAST	ngenes	endothelial	endothelial cell of hepatic sinusoid	liver : endothelial
UBR3	0.000534034618796504	1.18363146787605	endothelial	liver	MAST	ngenes	endothelial	endothelial cell of hepatic sinusoid	liver : endothelial
UBR5	3.63885295080899e-20	2.84884627079865	endothelial	liver	MAST	ngenes	endothelial	endothelial cell of hepatic sinusoid	liver : endothelial
UGGT2	0.00976991798155736	0.726677646763374	endothelial	liver	MAST	ngenes	endothelial	endothelial cell of hepatic sinusoid	liver : endothelial
UHRF2	9.97115922688535e-06	-0.980035314758077	endothelial	liver	MAST	ngenes	endothelial	endothelial cell of hepatic sinusoid	liver : endothelial
ULK4	1.22852149075469e-25	2.33319882435029	endothelial	liver	MAST	ngenes	endothelial	endothelial cell of hepatic sinusoid	liver : endothelial
UMAD1	0.00406531781371599	0.866555727593375	endothelial	liver	MAST	ngenes	endothelial	endothelial cell of hepatic sinusoid	liver : endothelial
UPF3A	7.3165926723907e-14	-2.20445238542437	endothelial	liver	MAST	ngenes	endothelial	endothelial cell of hepatic sinusoid	liver : endothelial
USP12	0.00033005252033488	0.828992877144746	endothelial	liver	MAST	ngenes	endothelial	endothelial cell of hepatic sinusoid	liver : endothelial
USP25	0.0339440435003512	0.843040382046517	endothelial	liver	MAST	ngenes	endothelial	endothelial cell of hepatic sinusoid	liver : endothelial
USP3	0.000100789743813288	1.13334228892993	endothelial	liver	MAST	ngenes	endothelial	endothelial cell of hepatic sinusoid	liver : endothelial
USP34	1.54184147335092e-27	3.50315674793126	endothelial	liver	MAST	ngenes	endothelial	endothelial cell of hepatic sinusoid	liver : endothelial
USP9Y	0.0174105790734069	0.727277151272389	endothelial	liver	MAST	ngenes	endothelial	endothelial cell of hepatic sinusoid	liver : endothelial
UTRN	2.9862468930827e-09	1.26474092583738	endothelial	liver	MAST	ngenes	endothelial	endothelial cell of hepatic sinusoid	liver : endothelial
UTY	5.22216132552877e-13	2.33211745994651	endothelial	liver	MAST	ngenes	endothelial	endothelial cell of hepatic sinusoid	liver : endothelial
VAV3	3.16439152437422e-13	-2.41712972741437	endothelial	liver	MAST	ngenes	endothelial	endothelial cell of hepatic sinusoid	liver : endothelial
VCL	6.29667288188797e-24	2.79394625261054	endothelial	liver	MAST	ngenes	endothelial	endothelial cell of hepatic sinusoid	liver : endothelial
VMP1	2.86218571840694e-89	5.22866891325617	endothelial	liver	MAST	ngenes	endothelial	endothelial cell of hepatic sinusoid	liver : endothelial
VOPP1	2.38056401566536e-05	-1.24503298347548	endothelial	liver	MAST	ngenes	endothelial	endothelial cell of hepatic sinusoid	liver : endothelial
VPS13B	1.18190275137996e-19	3.09582952158556	endothelial	liver	MAST	ngenes	endothelial	endothelial cell of hepatic sinusoid	liver : endothelial
VTI1A	0.0159885207130207	0.727946887163667	endothelial	liver	MAST	ngenes	endothelial	endothelial cell of hepatic sinusoid	liver : endothelial
WARS	0.00110481417567279	1.00903907771864	endothelial	liver	MAST	ngenes	endothelial	endothelial cell of hepatic sinusoid	liver : endothelial
WASL	3.60844752095373e-07	-1.36233980133765	endothelial	liver	MAST	ngenes	endothelial	endothelial cell of hepatic sinusoid	liver : endothelial
WDR7	0.0030001741899247	-0.718803239585039	endothelial	liver	MAST	ngenes	endothelial	endothelial cell of hepatic sinusoid	liver : endothelial
WNK1	3.0485583736865e-14	2.21143609616308	endothelial	liver	MAST	ngenes	endothelial	endothelial cell of hepatic sinusoid	liver : endothelial
WNT2B	1.03304680595577e-30	-3.02808715617118	endothelial	liver	MAST	ngenes	endothelial	endothelial cell of hepatic sinusoid	liver : endothelial
WSB1	0.00174691938000775	0.942236176659886	endothelial	liver	MAST	ngenes	endothelial	endothelial cell of hepatic sinusoid	liver : endothelial
WWOX	1.42764880858888e-20	2.83211377298953	endothelial	liver	MAST	ngenes	endothelial	endothelial cell of hepatic sinusoid	liver : endothelial
WWP1	1.90975121009786e-18	2.78239715704731	endothelial	liver	MAST	ngenes	endothelial	endothelial cell of hepatic sinusoid	liver : endothelial
WWTR1	7.64234672154349e-80	5.04139329378673	endothelial	liver	MAST	ngenes	endothelial	endothelial cell of hepatic sinusoid	liver : endothelial
XPO1	1.29094740794863e-08	1.58832259999533	endothelial	liver	MAST	ngenes	endothelial	endothelial cell of hepatic sinusoid	liver : endothelial
XPR1	0.0118999312420262	0.927497894540594	endothelial	liver	MAST	ngenes	endothelial	endothelial cell of hepatic sinusoid	liver : endothelial
XRN1	0.00204077537758252	1.08966954553229	endothelial	liver	MAST	ngenes	endothelial	endothelial cell of hepatic sinusoid	liver : endothelial
YBX3	1.73258371199613e-21	2.11258330019157	endothelial	liver	MAST	ngenes	endothelial	endothelial cell of hepatic sinusoid	liver : endothelial
YES1	2.81433636795787e-19	2.80313494441496	endothelial	liver	MAST	ngenes	endothelial	endothelial cell of hepatic sinusoid	liver : endothelial
YWHAE	0.00861695020147897	0.750207420394502	endothelial	liver	MAST	ngenes	endothelial	endothelial cell of hepatic sinusoid	liver : endothelial
YY1	0.0292074680526371	-0.5921458026202	endothelial	liver	MAST	ngenes	endothelial	endothelial cell of hepatic sinusoid	liver : endothelial
ZBTB16	2.26727091904456e-93	-4.62982768289902	endothelial	liver	MAST	ngenes	endothelial	endothelial cell of hepatic sinusoid	liver : endothelial
ZBTB20	4.04115963699733e-54	4.53491219198435	endothelial	liver	MAST	ngenes	endothelial	endothelial cell of hepatic sinusoid	liver : endothelial
ZBTB7A	0.000297524131097478	-0.704722890307765	endothelial	liver	MAST	ngenes	endothelial	endothelial cell of hepatic sinusoid	liver : endothelial
ZC3HAV1	6.29751793800877e-05	-1.11308381484611	endothelial	liver	MAST	ngenes	endothelial	endothelial cell of hepatic sinusoid	liver : endothelial
ZCCHC7	2.82611608573494e-34	3.83483877332026	endothelial	liver	MAST	ngenes	endothelial	endothelial cell of hepatic sinusoid	liver : endothelial
ZDHHC14	0.000619813883306726	-1.1444353453852	endothelial	liver	MAST	ngenes	endothelial	endothelial cell of hepatic sinusoid	liver : endothelial
ZFAND3	1.97567005816271e-37	3.44343941104922	endothelial	liver	MAST	ngenes	endothelial	endothelial cell of hepatic sinusoid	liver : endothelial
ZFHX3	0.00103278096306958	-1.1162603968304	endothelial	liver	MAST	ngenes	endothelial	endothelial cell of hepatic sinusoid	liver : endothelial
ZFP36	8.5068107195106e-10	0.69575285451957	endothelial	liver	MAST	ngenes	endothelial	endothelial cell of hepatic sinusoid	liver : endothelial
ZFP36L1	3.03006902347538e-19	1.15626457671873	endothelial	liver	MAST	ngenes	endothelial	endothelial cell of hepatic sinusoid	liver : endothelial
ZFR	5.44848815619275e-05	1.39668103823098	endothelial	liver	MAST	ngenes	endothelial	endothelial cell of hepatic sinusoid	liver : endothelial
ZFYVE9	0.022671313260378	0.638995711942311	endothelial	liver	MAST	ngenes	endothelial	endothelial cell of hepatic sinusoid	liver : endothelial
ZHX2	0.0220925732893147	0.69915791319337	endothelial	liver	MAST	ngenes	endothelial	endothelial cell of hepatic sinusoid	liver : endothelial
ZKSCAN1	5.29933048925961e-40	2.14685168621551	endothelial	liver	MAST	ngenes	endothelial	endothelial cell of hepatic sinusoid	liver : endothelial
ZMYM2	1.4108071132341e-05	1.5689559079867	endothelial	liver	MAST	ngenes	endothelial	endothelial cell of hepatic sinusoid	liver : endothelial
ZMYM4	8.12363776785449e-10	1.95547247377076	endothelial	liver	MAST	ngenes	endothelial	endothelial cell of hepatic sinusoid	liver : endothelial
ZNF106	9.48949123674629e-08	-1.30804356220622	endothelial	liver	MAST	ngenes	endothelial	endothelial cell of hepatic sinusoid	liver : endothelial
ZNF131	0.00351619206170927	-0.905082514925017	endothelial	liver	MAST	ngenes	endothelial	endothelial cell of hepatic sinusoid	liver : endothelial
ZNF148	0.00816148591734789	1.03873927722512	endothelial	liver	MAST	ngenes	endothelial	endothelial cell of hepatic sinusoid	liver : endothelial
ZNF160	2.79387723319198e-07	1.5644230830467	endothelial	liver	MAST	ngenes	endothelial	endothelial cell of hepatic sinusoid	liver : endothelial
ZNF609	5.68666391577973e-17	2.87389257754257	endothelial	liver	MAST	ngenes	endothelial	endothelial cell of hepatic sinusoid	liver : endothelial
ZNF638	4.97158764377812e-05	1.4042203779632	endothelial	liver	MAST	ngenes	endothelial	endothelial cell of hepatic sinusoid	liver : endothelial
ZNF800	0.00979346031651867	-0.769151906539758	endothelial	liver	MAST	ngenes	endothelial	endothelial cell of hepatic sinusoid	liver : endothelial
ZSWIM5	0.00118385409052475	0.796764853367816	endothelial	liver	MAST	ngenes	endothelial	endothelial cell of hepatic sinusoid	liver : endothelial
AASS	0.00492309728332812	-0.925885187469526	endothelial	kidney	MAST	ngenes	endothelial	endothelial cell	kidney : endothelial
ABCB1	1.47719430174539e-05	1.1849865675177	endothelial	kidney	MAST	ngenes	endothelial	endothelial cell	kidney : endothelial
ABCG1	0.00105116661609156	1.3262585916597	endothelial	kidney	MAST	ngenes	endothelial	endothelial cell	kidney : endothelial
ABL2	0.0102821357201462	1.1441900193868	endothelial	kidney	MAST	ngenes	endothelial	endothelial cell	kidney : endothelial
ABLIM1	0.00659605399628572	1.27745354848678	endothelial	kidney	MAST	ngenes	endothelial	endothelial cell	kidney : endothelial
ABLIM2	0.0275161243445154	0.647967059294819	endothelial	kidney	MAST	ngenes	endothelial	endothelial cell	kidney : endothelial
AC007319.1	3.56401730308584e-06	-1.62013293791675	endothelial	kidney	MAST	ngenes	endothelial	endothelial cell	kidney : endothelial
AC010737.1	1.00275886998113e-07	2.00501416160427	endothelial	kidney	MAST	ngenes	endothelial	endothelial cell	kidney : endothelial
AC058822.1	1.88409524864855e-05	1.13135308899132	endothelial	kidney	MAST	ngenes	endothelial	endothelial cell	kidney : endothelial
AC090630.1	0.00171421790091686	-0.851053065963933	endothelial	kidney	MAST	ngenes	endothelial	endothelial cell	kidney : endothelial
ACAP2	0.0147333208098733	-1.13712254598145	endothelial	kidney	MAST	ngenes	endothelial	endothelial cell	kidney : endothelial
ACTN4	0.0224459002100905	1.04640885060704	endothelial	kidney	MAST	ngenes	endothelial	endothelial cell	kidney : endothelial
ACVR2A	0.00015551333944649	-0.870098689686283	endothelial	kidney	MAST	ngenes	endothelial	endothelial cell	kidney : endothelial
ADAM10	5.69090212397703e-06	-1.57532457382329	endothelial	kidney	MAST	ngenes	endothelial	endothelial cell	kidney : endothelial
ADAMTS1	0.000875137402005654	0.986608656363413	endothelial	kidney	MAST	ngenes	endothelial	endothelial cell	kidney : endothelial
ADAMTS9	1.55330650878288e-15	3.05450788139782	endothelial	kidney	MAST	ngenes	endothelial	endothelial cell	kidney : endothelial
ADCY4	0.0054318800792437	-0.898356180814723	endothelial	kidney	MAST	ngenes	endothelial	endothelial cell	kidney : endothelial
ADGRL2	7.95542733842914e-05	-2.05853978240636	endothelial	kidney	MAST	ngenes	endothelial	endothelial cell	kidney : endothelial
AFF1	0.0182189855635769	-0.989478567856425	endothelial	kidney	MAST	ngenes	endothelial	endothelial cell	kidney : endothelial
AFF3	0.0185117915842909	0.819546505373091	endothelial	kidney	MAST	ngenes	endothelial	endothelial cell	kidney : endothelial
AFF4	0.00603423533412489	1.39768465160316	endothelial	kidney	MAST	ngenes	endothelial	endothelial cell	kidney : endothelial
AKT3	0.0390672527186979	-0.922085080748195	endothelial	kidney	MAST	ngenes	endothelial	endothelial cell	kidney : endothelial
AL136531.2	1.08709181350577e-07	2.04497418344898	endothelial	kidney	MAST	ngenes	endothelial	endothelial cell	kidney : endothelial
AL592183.1	0.00038557169202492	-0.959297213050933	endothelial	kidney	MAST	ngenes	endothelial	endothelial cell	kidney : endothelial
AL627171.2	2.71791164386396e-18	1.9160994096386	endothelial	kidney	MAST	ngenes	endothelial	endothelial cell	kidney : endothelial
ANGPT2	5.16864835398177e-05	0.664076966910736	endothelial	kidney	MAST	ngenes	endothelial	endothelial cell	kidney : endothelial
ANK3	3.18637379461592e-11	-2.42245677722966	endothelial	kidney	MAST	ngenes	endothelial	endothelial cell	kidney : endothelial
ANKRD10	0.000363253921376409	-1.57689084402892	endothelial	kidney	MAST	ngenes	endothelial	endothelial cell	kidney : endothelial
ANKRD28	0.000521208368930656	1.51426071505335	endothelial	kidney	MAST	ngenes	endothelial	endothelial cell	kidney : endothelial
ANKRD36	0.000800804270583442	-1.51342224739829	endothelial	kidney	MAST	ngenes	endothelial	endothelial cell	kidney : endothelial
ANKRD44	5.69569102697933e-06	-2.04591456721343	endothelial	kidney	MAST	ngenes	endothelial	endothelial cell	kidney : endothelial
ANKS1A	9.25039141217859e-16	-3.71993875139613	endothelial	kidney	MAST	ngenes	endothelial	endothelial cell	kidney : endothelial
ANO2	0.0147636840911997	0.915833972765387	endothelial	kidney	MAST	ngenes	endothelial	endothelial cell	kidney : endothelial
ANXA3	5.59721666834508e-10	1.60206969348593	endothelial	kidney	MAST	ngenes	endothelial	endothelial cell	kidney : endothelial
AP1S2	0.00210348423514312	-0.996760751488986	endothelial	kidney	MAST	ngenes	endothelial	endothelial cell	kidney : endothelial
APOLD1	0.000271348993279893	1.34846369580737	endothelial	kidney	MAST	ngenes	endothelial	endothelial cell	kidney : endothelial
ARGLU1	1.72627191111546e-05	-1.99277077490329	endothelial	kidney	MAST	ngenes	endothelial	endothelial cell	kidney : endothelial
ARHGAP26	0.00252323578476981	-1.5187746103519	endothelial	kidney	MAST	ngenes	endothelial	endothelial cell	kidney : endothelial
ARHGAP6	0.000101112709813368	-1.2816685383658	endothelial	kidney	MAST	ngenes	endothelial	endothelial cell	kidney : endothelial
ARHGEF15	3.45468541876105e-06	-1.20801153357745	endothelial	kidney	MAST	ngenes	endothelial	endothelial cell	kidney : endothelial
ARID5B	0.00998169114230825	1.09579295336899	endothelial	kidney	MAST	ngenes	endothelial	endothelial cell	kidney : endothelial
ARIH1	0.0106523998218003	-1.21917931172502	endothelial	kidney	MAST	ngenes	endothelial	endothelial cell	kidney : endothelial
ARL15	0.00535083712982189	-1.07726313809351	endothelial	kidney	MAST	ngenes	endothelial	endothelial cell	kidney : endothelial
ARRDC3	1.8570858941885e-08	1.62224577970924	endothelial	kidney	MAST	ngenes	endothelial	endothelial cell	kidney : endothelial
ASS1	0.0163991269686432	-0.597053817003541	endothelial	kidney	MAST	ngenes	endothelial	endothelial cell	kidney : endothelial
ATP11A	0.00313205220236244	1.38921735395697	endothelial	kidney	MAST	ngenes	endothelial	endothelial cell	kidney : endothelial
ATP1A1	0.000944827704960126	-1.40979454353838	endothelial	kidney	MAST	ngenes	endothelial	endothelial cell	kidney : endothelial
ATP1B3	0.0265612697288228	0.875321360968518	endothelial	kidney	MAST	ngenes	endothelial	endothelial cell	kidney : endothelial
ATP2B4	0.0420116333553312	-1.0160208052913	endothelial	kidney	MAST	ngenes	endothelial	endothelial cell	kidney : endothelial
ATRX	6.12662124752199e-17	-3.20170200127236	endothelial	kidney	MAST	ngenes	endothelial	endothelial cell	kidney : endothelial
ATXN10	0.0135200867835204	-1.04511743394934	endothelial	kidney	MAST	ngenes	endothelial	endothelial cell	kidney : endothelial
BACH1	1.1975493036815e-06	-1.3910000625334	endothelial	kidney	MAST	ngenes	endothelial	endothelial cell	kidney : endothelial
BAIAP2	2.89026016772109e-09	-1.52521871944664	endothelial	kidney	MAST	ngenes	endothelial	endothelial cell	kidney : endothelial
BAIAP2L1	0.0222990118322444	0.780265472171107	endothelial	kidney	MAST	ngenes	endothelial	endothelial cell	kidney : endothelial
BHLHE40	0.000264174962497887	1.11076396854101	endothelial	kidney	MAST	ngenes	endothelial	endothelial cell	kidney : endothelial
BMS1P14	6.49400510110214e-07	2.05785867205334	endothelial	kidney	MAST	ngenes	endothelial	endothelial cell	kidney : endothelial
C15orf41	0.0195774474577429	-0.924190442541149	endothelial	kidney	MAST	ngenes	endothelial	endothelial cell	kidney : endothelial
C9orf3	0.00104259976985318	-1.79054827149362	endothelial	kidney	MAST	ngenes	endothelial	endothelial cell	kidney : endothelial
CADPS2	0.00169139825579902	-1.26401537394648	endothelial	kidney	MAST	ngenes	endothelial	endothelial cell	kidney : endothelial
CAMK2D	0.0127617188815099	1.02378073473358	endothelial	kidney	MAST	ngenes	endothelial	endothelial cell	kidney : endothelial
CAVIN2	3.04587882825051e-09	-2.49625993848397	endothelial	kidney	MAST	ngenes	endothelial	endothelial cell	kidney : endothelial
CCSER1	3.15322119502926e-12	-2.27865986594381	endothelial	kidney	MAST	ngenes	endothelial	endothelial cell	kidney : endothelial
CD34	0.00998169114230825	-1.01656223502878	endothelial	kidney	MAST	ngenes	endothelial	endothelial cell	kidney : endothelial
CD36	2.22378430393651e-10	1.39633385071868	endothelial	kidney	MAST	ngenes	endothelial	endothelial cell	kidney : endothelial
CD9	0.00493339447349527	-1.34990944998997	endothelial	kidney	MAST	ngenes	endothelial	endothelial cell	kidney : endothelial
CDC27	0.0492353977230102	-0.971625398977656	endothelial	kidney	MAST	ngenes	endothelial	endothelial cell	kidney : endothelial
CDYL	1.82172545657176e-11	-1.41857982695568	endothelial	kidney	MAST	ngenes	endothelial	endothelial cell	kidney : endothelial
CEACAM1	0.00012214419047544	-1.56060906697662	endothelial	kidney	MAST	ngenes	endothelial	endothelial cell	kidney : endothelial
CECR2	0.000476644167476391	0.8846102467598	endothelial	kidney	MAST	ngenes	endothelial	endothelial cell	kidney : endothelial
CEMIP2	0.000663634381880227	1.32634142782911	endothelial	kidney	MAST	ngenes	endothelial	endothelial cell	kidney : endothelial
CEP112	0.000385830619612466	-1.66879045741763	endothelial	kidney	MAST	ngenes	endothelial	endothelial cell	kidney : endothelial
CERS6	0.0486262572111391	-0.840909381339901	endothelial	kidney	MAST	ngenes	endothelial	endothelial cell	kidney : endothelial
CFAP161	0.00260846006885281	-1.02370485877535	endothelial	kidney	MAST	ngenes	endothelial	endothelial cell	kidney : endothelial
CHCHD3	0.000625126280077122	-1.46710574362205	endothelial	kidney	MAST	ngenes	endothelial	endothelial cell	kidney : endothelial
CHD6	0.00808628896140995	-1.20406114715187	endothelial	kidney	MAST	ngenes	endothelial	endothelial cell	kidney : endothelial
CHIC2	0.0492353977230102	-0.932603851196656	endothelial	kidney	MAST	ngenes	endothelial	endothelial cell	kidney : endothelial
CHN1	0.00646037112794815	-1.41802660810842	endothelial	kidney	MAST	ngenes	endothelial	endothelial cell	kidney : endothelial
CHRM3	0.00011433995235557	-1.71653104208998	endothelial	kidney	MAST	ngenes	endothelial	endothelial cell	kidney : endothelial
CHST11	3.18586242853376e-21	-3.26900622740378	endothelial	kidney	MAST	ngenes	endothelial	endothelial cell	kidney : endothelial
CIRBP	3.03375644217717e-08	-1.58946886520845	endothelial	kidney	MAST	ngenes	endothelial	endothelial cell	kidney : endothelial
CLDN5	0.00134441874128198	0.730243573636712	endothelial	kidney	MAST	ngenes	endothelial	endothelial cell	kidney : endothelial
CLEC1A	0.00190077828577842	-1.1762923116169	endothelial	kidney	MAST	ngenes	endothelial	endothelial cell	kidney : endothelial
CMTM8	9.93422172055003e-08	-2.25140380687624	endothelial	kidney	MAST	ngenes	endothelial	endothelial cell	kidney : endothelial
CNN3	0.000445951100835211	-1.65797621404489	endothelial	kidney	MAST	ngenes	endothelial	endothelial cell	kidney : endothelial
CNOT2	0.0300075040515071	-1.18401256550348	endothelial	kidney	MAST	ngenes	endothelial	endothelial cell	kidney : endothelial
CNTNAP3B	2.19241874745867e-05	-1.97698150297601	endothelial	kidney	MAST	ngenes	endothelial	endothelial cell	kidney : endothelial
COL23A1	0.011042616429839	0.604918729036528	endothelial	kidney	MAST	ngenes	endothelial	endothelial cell	kidney : endothelial
COL4A1	0.00864403327493036	1.28133070484841	endothelial	kidney	MAST	ngenes	endothelial	endothelial cell	kidney : endothelial
COMMD10	0.00710991798359247	-1.39598136179185	endothelial	kidney	MAST	ngenes	endothelial	endothelial cell	kidney : endothelial
CPEB4	7.73797756435096e-06	-1.86363077989186	endothelial	kidney	MAST	ngenes	endothelial	endothelial cell	kidney : endothelial
CPQ	0.000492046258461902	-1.57637088095033	endothelial	kidney	MAST	ngenes	endothelial	endothelial cell	kidney : endothelial
CREB5	4.80130540480065e-05	1.33031471553401	endothelial	kidney	MAST	ngenes	endothelial	endothelial cell	kidney : endothelial
CREM	0.00136916222147174	0.984269878315414	endothelial	kidney	MAST	ngenes	endothelial	endothelial cell	kidney : endothelial
CRIM1	1.4475980126434e-09	2.46771689311761	endothelial	kidney	MAST	ngenes	endothelial	endothelial cell	kidney : endothelial
CSGALNACT1	0.00915738849460871	1.10206356442815	endothelial	kidney	MAST	ngenes	endothelial	endothelial cell	kidney : endothelial
CXorf36	0.00122340556072831	0.997916728369614	endothelial	kidney	MAST	ngenes	endothelial	endothelial cell	kidney : endothelial
DCAF6	0.0352146857060499	-0.981286493220861	endothelial	kidney	MAST	ngenes	endothelial	endothelial cell	kidney : endothelial
DDAH1	0.0137372696336309	0.706433585845678	endothelial	kidney	MAST	ngenes	endothelial	endothelial cell	kidney : endothelial
DDX17	0.000285116779623494	-1.73634856533416	endothelial	kidney	MAST	ngenes	endothelial	endothelial cell	kidney : endothelial
DECR1	0.0195355766479047	-0.876603335140098	endothelial	kidney	MAST	ngenes	endothelial	endothelial cell	kidney : endothelial
DEPP1	0.00286663611941665	-0.631213238293743	endothelial	kidney	MAST	ngenes	endothelial	endothelial cell	kidney : endothelial
DGKD	0.0294324244118624	0.637770156160634	endothelial	kidney	MAST	ngenes	endothelial	endothelial cell	kidney : endothelial
DGKZ	0.00322267627137226	-0.922654894100996	endothelial	kidney	MAST	ngenes	endothelial	endothelial cell	kidney : endothelial
DHFR	7.96365420907317e-06	-1.55928307669269	endothelial	kidney	MAST	ngenes	endothelial	endothelial cell	kidney : endothelial
DHRS3	3.16366575494401e-11	-2.64014957832016	endothelial	kidney	MAST	ngenes	endothelial	endothelial cell	kidney : endothelial
DHRSX	0.000728769551247851	1.25721640050268	endothelial	kidney	MAST	ngenes	endothelial	endothelial cell	kidney : endothelial
DIAPH2	0.0329544286960046	1.01847361852942	endothelial	kidney	MAST	ngenes	endothelial	endothelial cell	kidney : endothelial
DLG2	8.84361931691211e-09	-2.38655839683361	endothelial	kidney	MAST	ngenes	endothelial	endothelial cell	kidney : endothelial
DNAJC5	0.00585086854161869	1.02764097834436	endothelial	kidney	MAST	ngenes	endothelial	endothelial cell	kidney : endothelial
DNASE1L3	3.82407345990481e-06	-1.45001579108298	endothelial	kidney	MAST	ngenes	endothelial	endothelial cell	kidney : endothelial
DNM3	2.70256913749131e-07	-2.26561470239391	endothelial	kidney	MAST	ngenes	endothelial	endothelial cell	kidney : endothelial
DOCK4	0.0358050928335885	-0.853139836098094	endothelial	kidney	MAST	ngenes	endothelial	endothelial cell	kidney : endothelial
DOCK5	1.50536712335125e-07	1.40543366468033	endothelial	kidney	MAST	ngenes	endothelial	endothelial cell	kidney : endothelial
DPH6-DT	0.0111982786490264	-1.00223440556533	endothelial	kidney	MAST	ngenes	endothelial	endothelial cell	kidney : endothelial
DST	4.25385144243618e-07	2.23968451868545	endothelial	kidney	MAST	ngenes	endothelial	endothelial cell	kidney : endothelial
DUSP1	1.42793842723948e-14	-3.14874369352111	endothelial	kidney	MAST	ngenes	endothelial	endothelial cell	kidney : endothelial
DYM	0.0169998520008719	-1.33442729915143	endothelial	kidney	MAST	ngenes	endothelial	endothelial cell	kidney : endothelial
DYRK1A	0.00488351781243776	-1.46673372046257	endothelial	kidney	MAST	ngenes	endothelial	endothelial cell	kidney : endothelial
ECHDC2	1.21897973989007e-05	-1.37910236475821	endothelial	kidney	MAST	ngenes	endothelial	endothelial cell	kidney : endothelial
EEA1	0.00204686976806565	1.34472374570988	endothelial	kidney	MAST	ngenes	endothelial	endothelial cell	kidney : endothelial
EEF1D	0.0110018339929786	-0.587709887909391	endothelial	kidney	MAST	ngenes	endothelial	endothelial cell	kidney : endothelial
EGFL7	1.58473114553527e-18	-3.55517937076959	endothelial	kidney	MAST	ngenes	endothelial	endothelial cell	kidney : endothelial
EIF4A2	0.0227044401747126	0.824994842154455	endothelial	kidney	MAST	ngenes	endothelial	endothelial cell	kidney : endothelial
ELK3	0.00859404610020501	-1.23008382741207	endothelial	kidney	MAST	ngenes	endothelial	endothelial cell	kidney : endothelial
ELL2	0.00710586796127887	0.963602224634527	endothelial	kidney	MAST	ngenes	endothelial	endothelial cell	kidney : endothelial
ELMO1	0.00134397701152745	-1.46992244960288	endothelial	kidney	MAST	ngenes	endothelial	endothelial cell	kidney : endothelial
EMCN	2.59842849665954e-07	-2.10226084536626	endothelial	kidney	MAST	ngenes	endothelial	endothelial cell	kidney : endothelial
EML1	8.44032214317739e-15	-3.28095621249425	endothelial	kidney	MAST	ngenes	endothelial	endothelial cell	kidney : endothelial
ENG	1.10649784001791e-09	-2.53314116549722	endothelial	kidney	MAST	ngenes	endothelial	endothelial cell	kidney : endothelial
EPAS1	2.81021669258766e-09	-2.1559629287554	endothelial	kidney	MAST	ngenes	endothelial	endothelial cell	kidney : endothelial
EPB41L2	0.0425051211383959	-1.00501074437164	endothelial	kidney	MAST	ngenes	endothelial	endothelial cell	kidney : endothelial
EPC1	2.55225911763077e-08	-2.17039639999202	endothelial	kidney	MAST	ngenes	endothelial	endothelial cell	kidney : endothelial
EPHA4	0.00329699775458598	-1.21322494588768	endothelial	kidney	MAST	ngenes	endothelial	endothelial cell	kidney : endothelial
ESR2	7.787715772703e-15	1.90571961520699	endothelial	kidney	MAST	ngenes	endothelial	endothelial cell	kidney : endothelial
EVA1C	0.00048588350243838	1.6593364637061	endothelial	kidney	MAST	ngenes	endothelial	endothelial cell	kidney : endothelial
EXOC4	0.00420588583776371	-1.55394092544173	endothelial	kidney	MAST	ngenes	endothelial	endothelial cell	kidney : endothelial
EXOC6B	0.00384441757548363	-1.5344370920664	endothelial	kidney	MAST	ngenes	endothelial	endothelial cell	kidney : endothelial
FAM107B	0.0106490103664173	0.806864444034382	endothelial	kidney	MAST	ngenes	endothelial	endothelial cell	kidney : endothelial
FAM129A	0.00356608126591725	0.605192489739098	endothelial	kidney	MAST	ngenes	endothelial	endothelial cell	kidney : endothelial
FAM13A	1.83119242438053e-05	-1.10848154848981	endothelial	kidney	MAST	ngenes	endothelial	endothelial cell	kidney : endothelial
FAM174B	0.012939742599184	0.830669925692763	endothelial	kidney	MAST	ngenes	endothelial	endothelial cell	kidney : endothelial
FBXL17	0.0405625212591662	-1.18752318988398	endothelial	kidney	MAST	ngenes	endothelial	endothelial cell	kidney : endothelial
FBXO7	0.0382428105524821	-0.642921116599675	endothelial	kidney	MAST	ngenes	endothelial	endothelial cell	kidney : endothelial
FHIT	0.0495269045350556	-1.11803349146255	endothelial	kidney	MAST	ngenes	endothelial	endothelial cell	kidney : endothelial
FKBP5	1.08526252089894e-07	-2.14383522517763	endothelial	kidney	MAST	ngenes	endothelial	endothelial cell	kidney : endothelial
FLT4	4.1188120432802e-05	-1.27402869321089	endothelial	kidney	MAST	ngenes	endothelial	endothelial cell	kidney : endothelial
FMO2	0.000529934874545369	0.639758831205567	endothelial	kidney	MAST	ngenes	endothelial	endothelial cell	kidney : endothelial
FN1	0.00576828863735247	0.926760780099803	endothelial	kidney	MAST	ngenes	endothelial	endothelial cell	kidney : endothelial
FNBP1	0.0093609763137029	-1.37664887370483	endothelial	kidney	MAST	ngenes	endothelial	endothelial cell	kidney : endothelial
FOS	0.00565092502325988	-0.714627256960141	endothelial	kidney	MAST	ngenes	endothelial	endothelial cell	kidney : endothelial
FOSB	5.62188379044319e-07	-0.671833120161379	endothelial	kidney	MAST	ngenes	endothelial	endothelial cell	kidney : endothelial
FOXJ3	0.0193960757427514	-1.06069517204134	endothelial	kidney	MAST	ngenes	endothelial	endothelial cell	kidney : endothelial
FOXO3	8.01638779846042e-06	-2.12297029736294	endothelial	kidney	MAST	ngenes	endothelial	endothelial cell	kidney : endothelial
FP236383.1	0.00188807221899839	1.51724385850545	endothelial	kidney	MAST	ngenes	endothelial	endothelial cell	kidney : endothelial
FP671120.1	7.45026834729047e-51	5.32873534469176	endothelial	kidney	MAST	ngenes	endothelial	endothelial cell	kidney : endothelial
FP700111.1	0.000285116779623494	0.89325876779687	endothelial	kidney	MAST	ngenes	endothelial	endothelial cell	kidney : endothelial
FTX	1.73862827627362e-07	-1.64633660912353	endothelial	kidney	MAST	ngenes	endothelial	endothelial cell	kidney : endothelial
FUS	0.00012016743305149	-1.45902036199328	endothelial	kidney	MAST	ngenes	endothelial	endothelial cell	kidney : endothelial
GABPB1-AS1	0.0492353977230102	-0.590186248109833	endothelial	kidney	MAST	ngenes	endothelial	endothelial cell	kidney : endothelial
GAK	0.0275263364622946	0.944497555559834	endothelial	kidney	MAST	ngenes	endothelial	endothelial cell	kidney : endothelial
GALK2	0.00402338607452034	-0.952224185528456	endothelial	kidney	MAST	ngenes	endothelial	endothelial cell	kidney : endothelial
GALNT15	0.000387933585980579	1.50485315191145	endothelial	kidney	MAST	ngenes	endothelial	endothelial cell	kidney : endothelial
GALNT17	1.10582372398756e-05	1.02559377849559	endothelial	kidney	MAST	ngenes	endothelial	endothelial cell	kidney : endothelial
GALNT18	0.00136864676293724	1.30389769675582	endothelial	kidney	MAST	ngenes	endothelial	endothelial cell	kidney : endothelial
GAS6	6.82468003147517e-10	-2.02167340170731	endothelial	kidney	MAST	ngenes	endothelial	endothelial cell	kidney : endothelial
GATA6	0.00334930150527936	-0.774899366494662	endothelial	kidney	MAST	ngenes	endothelial	endothelial cell	kidney : endothelial
GHR	0.000881594277852053	-1.15299929815541	endothelial	kidney	MAST	ngenes	endothelial	endothelial cell	kidney : endothelial
GIMAP8	0.0261547621446951	-1.01741402613093	endothelial	kidney	MAST	ngenes	endothelial	endothelial cell	kidney : endothelial
GNAQ	0.000417398319987066	-1.72016759698863	endothelial	kidney	MAST	ngenes	endothelial	endothelial cell	kidney : endothelial
GPHN	0.0389506680343067	-1.17916712838011	endothelial	kidney	MAST	ngenes	endothelial	endothelial cell	kidney : endothelial
GRASP	0.00027979549145113	-1.36510482962776	endothelial	kidney	MAST	ngenes	endothelial	endothelial cell	kidney : endothelial
GRB10	1.88351762100197e-15	-3.44879157651499	endothelial	kidney	MAST	ngenes	endothelial	endothelial cell	kidney : endothelial
GSDMD	0.000892197154291375	-0.612928304873597	endothelial	kidney	MAST	ngenes	endothelial	endothelial cell	kidney : endothelial
GSE1	1.20312233345443e-07	-2.29866290473885	endothelial	kidney	MAST	ngenes	endothelial	endothelial cell	kidney : endothelial
GSK3B	0.00374048166264908	-1.51151271420974	endothelial	kidney	MAST	ngenes	endothelial	endothelial cell	kidney : endothelial
GULP1	0.0469098723484326	-0.753152275491541	endothelial	kidney	MAST	ngenes	endothelial	endothelial cell	kidney : endothelial
H2AFY	1.02643126817133e-07	-1.09235172192634	endothelial	kidney	MAST	ngenes	endothelial	endothelial cell	kidney : endothelial
HDAC7	0.026246302921906	-0.902027381532865	endothelial	kidney	MAST	ngenes	endothelial	endothelial cell	kidney : endothelial
HDAC9	9.43984277567322e-06	1.23756043774632	endothelial	kidney	MAST	ngenes	endothelial	endothelial cell	kidney : endothelial
HDGFL3	0.0137540648598607	-0.857350127533144	endothelial	kidney	MAST	ngenes	endothelial	endothelial cell	kidney : endothelial
HIBCH	0.0308297799534809	-1.0103427551766	endothelial	kidney	MAST	ngenes	endothelial	endothelial cell	kidney : endothelial
HIF3A	0.0093609763137029	-1.35178854731629	endothelial	kidney	MAST	ngenes	endothelial	endothelial cell	kidney : endothelial
HK1	0.00808628896140995	1.05819401052716	endothelial	kidney	MAST	ngenes	endothelial	endothelial cell	kidney : endothelial
HMBOX1	0.00864403327493036	-1.36775247031099	endothelial	kidney	MAST	ngenes	endothelial	endothelial cell	kidney : endothelial
HOOK2	0.000534313460182651	0.712655639570174	endothelial	kidney	MAST	ngenes	endothelial	endothelial cell	kidney : endothelial
HOXB3	0.000991624281832453	-1.16393210810865	endothelial	kidney	MAST	ngenes	endothelial	endothelial cell	kidney : endothelial
HRH1	0.000185168842614339	0.989992034721874	endothelial	kidney	MAST	ngenes	endothelial	endothelial cell	kidney : endothelial
HSP90AA1	6.17670880877338e-16	2.81621369170556	endothelial	kidney	MAST	ngenes	endothelial	endothelial cell	kidney : endothelial
HSP90AB1	4.98228130711424e-06	1.30603052600861	endothelial	kidney	MAST	ngenes	endothelial	endothelial cell	kidney : endothelial
HSPG2	0.000720290311836192	-1.45833536365592	endothelial	kidney	MAST	ngenes	endothelial	endothelial cell	kidney : endothelial
HSPH1	5.46279526269242e-09	1.58303072760755	endothelial	kidney	MAST	ngenes	endothelial	endothelial cell	kidney : endothelial
HYAL2	0.000767754862228942	-0.934418702244656	endothelial	kidney	MAST	ngenes	endothelial	endothelial cell	kidney : endothelial
ICA1	0.0128027359577427	-1.13004692017872	endothelial	kidney	MAST	ngenes	endothelial	endothelial cell	kidney : endothelial
ID1	5.29570945883328e-14	-2.29180650225587	endothelial	kidney	MAST	ngenes	endothelial	endothelial cell	kidney : endothelial
ID2	0.0390143024684884	-0.609577622303561	endothelial	kidney	MAST	ngenes	endothelial	endothelial cell	kidney : endothelial
IFI44L	0.000540531302343197	-1.22384911600021	endothelial	kidney	MAST	ngenes	endothelial	endothelial cell	kidney : endothelial
IL6ST	0.00135044903798806	-1.7340984297465	endothelial	kidney	MAST	ngenes	endothelial	endothelial cell	kidney : endothelial
IMMP2L	1.7516775448897e-12	-3.08115025041639	endothelial	kidney	MAST	ngenes	endothelial	endothelial cell	kidney : endothelial
INPP4A	0.00535083712982189	-0.91142493250779	endothelial	kidney	MAST	ngenes	endothelial	endothelial cell	kidney : endothelial
INSR	1.09102231727808e-09	2.27897889260342	endothelial	kidney	MAST	ngenes	endothelial	endothelial cell	kidney : endothelial
IPO11	0.00281168956990084	-1.02023485107551	endothelial	kidney	MAST	ngenes	endothelial	endothelial cell	kidney : endothelial
IQCJ-SCHIP1	8.85761741284118e-08	-1.25686607108337	endothelial	kidney	MAST	ngenes	endothelial	endothelial cell	kidney : endothelial
IRAK2	6.52704872319147e-18	2.34141524354195	endothelial	kidney	MAST	ngenes	endothelial	endothelial cell	kidney : endothelial
ITGA6	0.0234788470757259	-1.07156832695333	endothelial	kidney	MAST	ngenes	endothelial	endothelial cell	kidney : endothelial
ITM2B	6.46417776076954e-05	-1.69244529635924	endothelial	kidney	MAST	ngenes	endothelial	endothelial cell	kidney : endothelial
ITPR2	0.0484456373478441	-1.14383254985539	endothelial	kidney	MAST	ngenes	endothelial	endothelial cell	kidney : endothelial
JAZF1	0.00986271331028555	-1.01824688320038	endothelial	kidney	MAST	ngenes	endothelial	endothelial cell	kidney : endothelial
KALRN	0.000641614090090933	1.50584713564073	endothelial	kidney	MAST	ngenes	endothelial	endothelial cell	kidney : endothelial
KANSL1	0.000649334547405979	-1.72513160802255	endothelial	kidney	MAST	ngenes	endothelial	endothelial cell	kidney : endothelial
KAZN	2.73289284933204e-06	1.74152000194475	endothelial	kidney	MAST	ngenes	endothelial	endothelial cell	kidney : endothelial
KCNN3	0.00112423260370892	1.36362073878474	endothelial	kidney	MAST	ngenes	endothelial	endothelial cell	kidney : endothelial
KDM6A	0.0224459002100905	-1.08712725297124	endothelial	kidney	MAST	ngenes	endothelial	endothelial cell	kidney : endothelial
KHDRBS3	0.00245862636308621	-1.08970600414191	endothelial	kidney	MAST	ngenes	endothelial	endothelial cell	kidney : endothelial
KIAA1468	0.0437400043201522	-0.852728725189136	endothelial	kidney	MAST	ngenes	endothelial	endothelial cell	kidney : endothelial
KLF2	4.83961199738328e-15	-2.50553696279651	endothelial	kidney	MAST	ngenes	endothelial	endothelial cell	kidney : endothelial
KLF4	0.00487799810407611	-0.933757443410626	endothelial	kidney	MAST	ngenes	endothelial	endothelial cell	kidney : endothelial
KLF7	0.000444803015896533	-1.94379230504533	endothelial	kidney	MAST	ngenes	endothelial	endothelial cell	kidney : endothelial
KLHL2	0.0167228547043352	-0.837730334004459	endothelial	kidney	MAST	ngenes	endothelial	endothelial cell	kidney : endothelial
KLHL5	0.00194941933810563	-1.55209305903021	endothelial	kidney	MAST	ngenes	endothelial	endothelial cell	kidney : endothelial
KMT2A	0.0185117915842909	1.23384924436206	endothelial	kidney	MAST	ngenes	endothelial	endothelial cell	kidney : endothelial
KRAS	0.0150751173741521	-0.617014557943276	endothelial	kidney	MAST	ngenes	endothelial	endothelial cell	kidney : endothelial
L3MBTL4	0.0277579564381537	-0.706879460320922	endothelial	kidney	MAST	ngenes	endothelial	endothelial cell	kidney : endothelial
LAMB2	5.75872201453501e-07	-1.14082313589275	endothelial	kidney	MAST	ngenes	endothelial	endothelial cell	kidney : endothelial
LAMC1	0.0172398437717664	0.869745880724697	endothelial	kidney	MAST	ngenes	endothelial	endothelial cell	kidney : endothelial
LDLRAD4	6.30587946038118e-09	-2.6520717602497	endothelial	kidney	MAST	ngenes	endothelial	endothelial cell	kidney : endothelial
LEMD3	0.00378994958922572	-0.812949399280713	endothelial	kidney	MAST	ngenes	endothelial	endothelial cell	kidney : endothelial
LEPR	0.000328268552186115	1.19932538883362	endothelial	kidney	MAST	ngenes	endothelial	endothelial cell	kidney : endothelial
LIFR	3.57430031966757e-10	-2.69744353729666	endothelial	kidney	MAST	ngenes	endothelial	endothelial cell	kidney : endothelial
LIMA1	9.61100540368647e-06	-1.88712396134202	endothelial	kidney	MAST	ngenes	endothelial	endothelial cell	kidney : endothelial
LIMD1	0.0034505911326001	0.697563731388341	endothelial	kidney	MAST	ngenes	endothelial	endothelial cell	kidney : endothelial
LIMS2	2.29026631830938e-06	-2.02097341624336	endothelial	kidney	MAST	ngenes	endothelial	endothelial cell	kidney : endothelial
LINC00639	7.20995448509442e-07	0.971701632855294	endothelial	kidney	MAST	ngenes	endothelial	endothelial cell	kidney : endothelial
LINC01060	0.00486255114524115	-0.634616704629444	endothelial	kidney	MAST	ngenes	endothelial	endothelial cell	kidney : endothelial
LINC02147	6.89118317868244e-06	1.32842837052097	endothelial	kidney	MAST	ngenes	endothelial	endothelial cell	kidney : endothelial
LITAF	1.26679368247003e-05	0.952844975854373	endothelial	kidney	MAST	ngenes	endothelial	endothelial cell	kidney : endothelial
LMBRD1	0.038205612946423	-0.703387095042593	endothelial	kidney	MAST	ngenes	endothelial	endothelial cell	kidney : endothelial
LNX1	0.000292042248771453	-1.32490442445516	endothelial	kidney	MAST	ngenes	endothelial	endothelial cell	kidney : endothelial
LONP2	0.00509223808816292	-1.35669425995466	endothelial	kidney	MAST	ngenes	endothelial	endothelial cell	kidney : endothelial
LRMDA	2.68120336307056e-16	-3.32807029540892	endothelial	kidney	MAST	ngenes	endothelial	endothelial cell	kidney : endothelial
LUC7L3	2.30769098276706e-07	-2.17481305397947	endothelial	kidney	MAST	ngenes	endothelial	endothelial cell	kidney : endothelial
MACF1	6.03771012815871e-06	1.10034546990443	endothelial	kidney	MAST	ngenes	endothelial	endothelial cell	kidney : endothelial
MAGI3	0.0181262753139772	-1.05891603543961	endothelial	kidney	MAST	ngenes	endothelial	endothelial cell	kidney : endothelial
MAML2	0.014338388416246	-1.38346056883776	endothelial	kidney	MAST	ngenes	endothelial	endothelial cell	kidney : endothelial
MAML3	0.024051302528506	-1.23321499868675	endothelial	kidney	MAST	ngenes	endothelial	endothelial cell	kidney : endothelial
MAN1A1	0.00596641644331234	-1.24168613646594	endothelial	kidney	MAST	ngenes	endothelial	endothelial cell	kidney : endothelial
MAN2A1	0.0346853009591319	-1.2075440039118	endothelial	kidney	MAST	ngenes	endothelial	endothelial cell	kidney : endothelial
MAP3K6	1.89927997139956e-05	-1.1647032806669	endothelial	kidney	MAST	ngenes	endothelial	endothelial cell	kidney : endothelial
MAP3K8	0.0197010779285845	0.742733975305195	endothelial	kidney	MAST	ngenes	endothelial	endothelial cell	kidney : endothelial
MAP4K4	0.0158346762988327	-1.33601982568692	endothelial	kidney	MAST	ngenes	endothelial	endothelial cell	kidney : endothelial
MAPK8	0.0418139525413816	-1.05917038159046	endothelial	kidney	MAST	ngenes	endothelial	endothelial cell	kidney : endothelial
MAST4	0.0036785451047025	-1.31329952895431	endothelial	kidney	MAST	ngenes	endothelial	endothelial cell	kidney : endothelial
MAT2A	0.00414648818712899	0.813436657948897	endothelial	kidney	MAST	ngenes	endothelial	endothelial cell	kidney : endothelial
MBD5	0.00750985969839541	-1.26752182155702	endothelial	kidney	MAST	ngenes	endothelial	endothelial cell	kidney : endothelial
MCAM	0.000159979351578157	0.669615869723962	endothelial	kidney	MAST	ngenes	endothelial	endothelial cell	kidney : endothelial
MCTP1	2.94478051275409e-20	2.88285059195471	endothelial	kidney	MAST	ngenes	endothelial	endothelial cell	kidney : endothelial
MCU	0.0124792398159821	-1.0408121637538	endothelial	kidney	MAST	ngenes	endothelial	endothelial cell	kidney : endothelial
MDFIC	2.73910357603323e-05	-1.46375687074515	endothelial	kidney	MAST	ngenes	endothelial	endothelial cell	kidney : endothelial
MECOM	2.50431357610821e-06	-2.05835048744901	endothelial	kidney	MAST	ngenes	endothelial	endothelial cell	kidney : endothelial
MED13L	1.35378109495755e-07	-2.4268005419494	endothelial	kidney	MAST	ngenes	endothelial	endothelial cell	kidney : endothelial
MEF2C	0.0228685005201925	1.12796464905006	endothelial	kidney	MAST	ngenes	endothelial	endothelial cell	kidney : endothelial
MEF2C-AS1	0.0443850721671578	-0.913426788480278	endothelial	kidney	MAST	ngenes	endothelial	endothelial cell	kidney : endothelial
MEIS2	0.00771042353731007	-1.04744953439889	endothelial	kidney	MAST	ngenes	endothelial	endothelial cell	kidney : endothelial
MERTK	1.3525082080246e-05	1.20467403193208	endothelial	kidney	MAST	ngenes	endothelial	endothelial cell	kidney : endothelial
METTL15	0.0343293174883134	-0.982388363678837	endothelial	kidney	MAST	ngenes	endothelial	endothelial cell	kidney : endothelial
MFSD14C	1.46071659642091e-11	-1.98795564982285	endothelial	kidney	MAST	ngenes	endothelial	endothelial cell	kidney : endothelial
MGP	0.0042599678909465	-0.596836709602788	endothelial	kidney	MAST	ngenes	endothelial	endothelial cell	kidney : endothelial
MICAL2	0.000445951100835211	0.64284183458807	endothelial	kidney	MAST	ngenes	endothelial	endothelial cell	kidney : endothelial
MIR29B2CHG	0.000297638676241487	-1.53225115171196	endothelial	kidney	MAST	ngenes	endothelial	endothelial cell	kidney : endothelial
MIR4435-2HG	4.09838945932178e-05	1.49536864830717	endothelial	kidney	MAST	ngenes	endothelial	endothelial cell	kidney : endothelial
MIR99AHG	0.00273635483678313	-1.54024789089497	endothelial	kidney	MAST	ngenes	endothelial	endothelial cell	kidney : endothelial
MKL2	0.00354248602432791	1.36655783576501	endothelial	kidney	MAST	ngenes	endothelial	endothelial cell	kidney : endothelial
MLLT3	0.000381134395311934	-1.56929359852783	endothelial	kidney	MAST	ngenes	endothelial	endothelial cell	kidney : endothelial
MLLT6	0.00240236264555973	-0.760030617304587	endothelial	kidney	MAST	ngenes	endothelial	endothelial cell	kidney : endothelial
MOB1B	0.023098341527245	-0.668113225366812	endothelial	kidney	MAST	ngenes	endothelial	endothelial cell	kidney : endothelial
MPDZ	0.00649893686523054	1.24996941635949	endothelial	kidney	MAST	ngenes	endothelial	endothelial cell	kidney : endothelial
MSI2	0.0308297799534809	-1.3276075405574	endothelial	kidney	MAST	ngenes	endothelial	endothelial cell	kidney : endothelial
MT-CO1	1.60136022104392e-20	-2.8807045267768	endothelial	kidney	MAST	ngenes	endothelial	endothelial cell	kidney : endothelial
MT-ND5	0.000280893462296596	-1.16284971747408	endothelial	kidney	MAST	ngenes	endothelial	endothelial cell	kidney : endothelial
MT-ND6	7.74365199021792e-05	-0.959464285622006	endothelial	kidney	MAST	ngenes	endothelial	endothelial cell	kidney : endothelial
MT2A	7.34950259624817e-06	-1.76852305328485	endothelial	kidney	MAST	ngenes	endothelial	endothelial cell	kidney : endothelial
MTHFD1L	5.16492551377504e-06	1.76586243054072	endothelial	kidney	MAST	ngenes	endothelial	endothelial cell	kidney : endothelial
MTRNR2L12	2.75378607138406e-11	-2.67816218354832	endothelial	kidney	MAST	ngenes	endothelial	endothelial cell	kidney : endothelial
MXD4	0.0224554561028749	-0.691284195919885	endothelial	kidney	MAST	ngenes	endothelial	endothelial cell	kidney : endothelial
MYH9	0.00021109591396226	1.76484771687088	endothelial	kidney	MAST	ngenes	endothelial	endothelial cell	kidney : endothelial
MYO15B	5.60989854447361e-05	-1.28285637613028	endothelial	kidney	MAST	ngenes	endothelial	endothelial cell	kidney : endothelial
MYO1D	0.00209775362428067	1.36895749339795	endothelial	kidney	MAST	ngenes	endothelial	endothelial cell	kidney : endothelial
MYO1E	0.000316043926172172	1.71664110556868	endothelial	kidney	MAST	ngenes	endothelial	endothelial cell	kidney : endothelial
MYO9B	0.00558152168537834	1.04440965465781	endothelial	kidney	MAST	ngenes	endothelial	endothelial cell	kidney : endothelial
MYRIP	0.0313707968017964	0.821902326332774	endothelial	kidney	MAST	ngenes	endothelial	endothelial cell	kidney : endothelial
NAALADL2	0.00011273597332271	-1.53340104177388	endothelial	kidney	MAST	ngenes	endothelial	endothelial cell	kidney : endothelial
NAMPT	0.000286298753449731	1.14073385143808	endothelial	kidney	MAST	ngenes	endothelial	endothelial cell	kidney : endothelial
NAV2	0.000177507831449533	1.74156558251798	endothelial	kidney	MAST	ngenes	endothelial	endothelial cell	kidney : endothelial
NAV3	2.13708925151476e-06	-1.71907158175893	endothelial	kidney	MAST	ngenes	endothelial	endothelial cell	kidney : endothelial
NCALD	4.49041177809682e-18	-3.16565693774454	endothelial	kidney	MAST	ngenes	endothelial	endothelial cell	kidney : endothelial
NCOA1	0.00219552810126722	-1.55672519096058	endothelial	kidney	MAST	ngenes	endothelial	endothelial cell	kidney : endothelial
NCOA2	0.00027646693010001	-1.68724587787868	endothelial	kidney	MAST	ngenes	endothelial	endothelial cell	kidney : endothelial
NCOA7	3.88016557545226e-05	-1.90107369743753	endothelial	kidney	MAST	ngenes	endothelial	endothelial cell	kidney : endothelial
NDEL1	1.2962004694003e-14	-1.75520693751959	endothelial	kidney	MAST	ngenes	endothelial	endothelial cell	kidney : endothelial
NEDD4L	1.78434553430025e-08	-2.09862804312257	endothelial	kidney	MAST	ngenes	endothelial	endothelial cell	kidney : endothelial
NEDD9	2.57224940935585e-09	2.45282813471263	endothelial	kidney	MAST	ngenes	endothelial	endothelial cell	kidney : endothelial
NFATC3	3.79158393736519e-12	-1.71489804949669	endothelial	kidney	MAST	ngenes	endothelial	endothelial cell	kidney : endothelial
NFIA	1.04360823813451e-06	-2.31155677602807	endothelial	kidney	MAST	ngenes	endothelial	endothelial cell	kidney : endothelial
NFIC	0.0009131684797579	1.31529957147654	endothelial	kidney	MAST	ngenes	endothelial	endothelial cell	kidney : endothelial
NMT1	5.60078976862062e-05	1.21577287499484	endothelial	kidney	MAST	ngenes	endothelial	endothelial cell	kidney : endothelial
NOP58	0.0036678159228089	1.01200125376644	endothelial	kidney	MAST	ngenes	endothelial	endothelial cell	kidney : endothelial
NPAS2	1.64414076144006e-06	1.48666923755338	endothelial	kidney	MAST	ngenes	endothelial	endothelial cell	kidney : endothelial
NR3C2	2.84480608121901e-06	-2.0954036175838	endothelial	kidney	MAST	ngenes	endothelial	endothelial cell	kidney : endothelial
NR5A2	2.86083905515185e-11	1.91343963625687	endothelial	kidney	MAST	ngenes	endothelial	endothelial cell	kidney : endothelial
NRG3	4.6055566113235e-10	-3.16582172967211	endothelial	kidney	MAST	ngenes	endothelial	endothelial cell	kidney : endothelial
NRP1	0.0261603294899358	-1.21965440526942	endothelial	kidney	MAST	ngenes	endothelial	endothelial cell	kidney : endothelial
NSD2	0.00182060377679816	-0.661971919713721	endothelial	kidney	MAST	ngenes	endothelial	endothelial cell	kidney : endothelial
NSF	0.0133378284283944	-0.944869904779144	endothelial	kidney	MAST	ngenes	endothelial	endothelial cell	kidney : endothelial
NT5DC1	0.0307199324159404	-0.652605759385956	endothelial	kidney	MAST	ngenes	endothelial	endothelial cell	kidney : endothelial
NUFIP2	0.0112892987783442	1.02947656430736	endothelial	kidney	MAST	ngenes	endothelial	endothelial cell	kidney : endothelial
NUTM2A-AS1	6.44950517969961e-06	-1.92423300550444	endothelial	kidney	MAST	ngenes	endothelial	endothelial cell	kidney : endothelial
NUTM2B-AS1	4.71467399411967e-05	-1.63376385354847	endothelial	kidney	MAST	ngenes	endothelial	endothelial cell	kidney : endothelial
NXN	3.16191038179315e-09	2.43374814653227	endothelial	kidney	MAST	ngenes	endothelial	endothelial cell	kidney : endothelial
OGA	0.0434888306338753	-0.923397191731265	endothelial	kidney	MAST	ngenes	endothelial	endothelial cell	kidney : endothelial
OSMR-AS1	0.0470216716607266	-0.87193628178609	endothelial	kidney	MAST	ngenes	endothelial	endothelial cell	kidney : endothelial
PALD1	0.0343293174883134	-0.952572311211699	endothelial	kidney	MAST	ngenes	endothelial	endothelial cell	kidney : endothelial
PALMD	1.30990743479342e-10	2.31889131330491	endothelial	kidney	MAST	ngenes	endothelial	endothelial cell	kidney : endothelial
PAN3	0.000212642180394657	-1.89797072162003	endothelial	kidney	MAST	ngenes	endothelial	endothelial cell	kidney : endothelial
PBX1	1.86055329171876e-16	-3.47486093522886	endothelial	kidney	MAST	ngenes	endothelial	endothelial cell	kidney : endothelial
PBX3	9.90796505712122e-05	-1.300080546533	endothelial	kidney	MAST	ngenes	endothelial	endothelial cell	kidney : endothelial
PCDH17	0.00825803220741833	0.871705570738526	endothelial	kidney	MAST	ngenes	endothelial	endothelial cell	kidney : endothelial
PCED1B	1.35322024016271e-10	-2.59999272464213	endothelial	kidney	MAST	ngenes	endothelial	endothelial cell	kidney : endothelial
PCGF3	0.0145758540306921	-0.63546579746802	endothelial	kidney	MAST	ngenes	endothelial	endothelial cell	kidney : endothelial
PDCD10	0.00791306701041007	-0.734350435241195	endothelial	kidney	MAST	ngenes	endothelial	endothelial cell	kidney : endothelial
PDE2A	0.000395700158310132	-1.16095871294995	endothelial	kidney	MAST	ngenes	endothelial	endothelial cell	kidney : endothelial
PDE4D	1.54538076034315e-14	-2.63201477694353	endothelial	kidney	MAST	ngenes	endothelial	endothelial cell	kidney : endothelial
PDE8A	0.0271741268380689	-1.08963732288823	endothelial	kidney	MAST	ngenes	endothelial	endothelial cell	kidney : endothelial
PDK4	7.56169161284178e-09	-2.15477528044359	endothelial	kidney	MAST	ngenes	endothelial	endothelial cell	kidney : endothelial
PDLIM1	0.00212503412732682	-1.44195083772959	endothelial	kidney	MAST	ngenes	endothelial	endothelial cell	kidney : endothelial
PEAK1	0.0211126376980628	-1.30211997348209	endothelial	kidney	MAST	ngenes	endothelial	endothelial cell	kidney : endothelial
PECAM1	0.00141112621062779	1.16374362929798	endothelial	kidney	MAST	ngenes	endothelial	endothelial cell	kidney : endothelial
PFKFB3	0.0350904078384067	0.689530566255606	endothelial	kidney	MAST	ngenes	endothelial	endothelial cell	kidney : endothelial
PHACTR4	0.0143175818971978	-1.17971373811943	endothelial	kidney	MAST	ngenes	endothelial	endothelial cell	kidney : endothelial
[truncated: 5,084 more rows]
