# Supplementary material for: Single-nuclei characterization of pervasive transcriptional signatures across organs in response to COVID-19
Source: eLife. 2023 Oct 13;12:e81090. doi: 10.7554/eLife.81090 (PMC10575628; doi:10.7554/eLife.81090)
Supplement: Supplementary file 5. [file elife-81090-supp5.xlsx]

## Sheet: Reactome
Term_Description

## Sheet: KEGG
Term_Description

## Sheet: BioCarta
Term_Description

## Sheet: GO-All
Term_Description
