# Supplementary material for: Single-nuclei characterization of pervasive transcriptional signatures across organs in response to COVID-19
Source: eLife. 2023 Oct 13;12:e81090. doi: 10.7554/eLife.81090 (PMC10575628; doi:10.7554/eLife.81090)
Supplement: Supplementary file 6. [file elife-81090-supp6.xlsx]

## Sheet: Reactome
Term_Description	tissue	Fold_Enrichment	highest_p	support	database	n_genes_used	genes	logp
Circadian Clock	heart	8.96229	2.6194e-06	0.0106955	Reactome	6	BHLHE40, CUL1, NAMPT, NCOA1, NRIP1, TBL1X	5.5818
Cytoprotection by HMOX1	heart	3.35175	3.04427e-06	0.00540556	Reactome	4	BACH1, CUL1, NCOA1, TBL1X	5.51652
CRMPs in Sema3A signaling	heart	25.7666	1.23407e-05	0.0424478	Reactome	4	DPYSL3, FYN, GSK3B, PLXNA2	4.90866
RHOA GTPase cycle	heart	7.71245	2.09276e-05	0.0105548	Reactome	11	AKAP13, ARHGAP26, ARHGEF7, DIAPH1, FARP1, KALRN, MCAM, MCF2L, PREX2, STARD13, TRIO	4.67928
RHOC GTPase cycle	heart	10.1615	2.09276e-05	0.00534775	Reactome	7	AKAP13, ARHGAP26, DIAPH1, FMNL2, MCAM, MCF2L, STARD13	4.67928
BMAL1:CLOCK,NPAS2 activates circadian gene expression	heart	15.2691	3.21923e-05	0.0106383	Reactome	4	BHLHE40, NAMPT, NCOA1, TBL1X	4.49225
RAC1 GTPase cycle	heart	6.83313	5.22138e-05	0.0209424	Reactome	12	ARHGAP26, ARHGEF7, BAIAP2L1, DOCK1, DOCK4, FARP1, KALRN, MCAM, MCF2L, NCKAP1, PREX2, TRIO	4.28221
p75 NTR receptor-mediated signalling	heart	7.51525	7.37565e-05	0.00534775	Reactome	7	AKAP13, ARHGEF7, FGD4, KALRN, MCF2L, RTN4, TRIO	4.1322
NRAGE signals death through JNK	heart	10.4813	7.37565e-05	0.00534775	Reactome	6	AKAP13, ARHGEF7, FGD4, KALRN, MCF2L, TRIO	4.1322
Heme signaling	heart	8.96229	9.49722e-05	0.0118989	Reactome	4	BACH1, NCOA1, NRIP1, TBL1X	4.0224
NR1H2 and NR1H3-mediated signaling	heart	8.58886	9.49722e-05	0.00534775	Reactome	4	EEPD1, NCOA1, NRIP1, TBL1X	4.0224
CDC42 GTPase cycle	heart	6.52319	0.000123632	0.00534775	Reactome	10	ARHGAP26, ARHGEF7, CDC42BPB, FARP1, FGD4, FMNL2, MCF2L, PREX2, STARD13, TRIO	3.90787
RHOB GTPase cycle	heart	8.96229	0.000135441	0.00534775	Reactome	6	AKAP13, ARHGAP26, DIAPH1, MCAM, MCF2L, STARD13	3.86825
RHOG GTPase cycle	heart	8.58886	0.000152877	0.00534775	Reactome	6	DOCK1, DOCK4, KALRN, MCAM, MCF2L, TRIO	3.81566
Cell death signalling via NRAGE, NRIF and NADE	heart	8.24531	0.000173343	0.00534775	Reactome	6	AKAP13, ARHGEF7, FGD4, KALRN, MCF2L, TRIO	3.76109
G alpha (12/13) signalling events	heart	7.72998	0.000228864	0.00534775	Reactome	6	AKAP13, ARHGEF7, FGD4, KALRN, MCF2L, TRIO	3.64042
Toll Like Receptor 4 (TLR4) Cascade	heart	5.50736	0.00026595	0.0215054	Reactome	7	CUL1, IRAK3, NOD1, PELI1, PTPN4, RPS6KA2, TANK	3.5752
Toll-like Receptor Cascades	heart	4.74648	0.00026595	0.0215054	Reactome	7	CUL1, IRAK3, NOD1, PELI1, PTPN4, RPS6KA2, TANK	3.5752
VEGFA-VEGFR2 Pathway	heart	6.50945	0.000288699	0.029471	Reactome	6	CTNNA1, CTNND1, DOCK1, FYN, NCKAP1, PXN	3.53955
Signaling by VEGF	heart	7.00451	0.000288699	0.0321737	Reactome	7	CTNNA1, CTNND1, DOCK1, FLT1, FYN, NCKAP1, PXN	3.53955
RAC2 GTPase cycle	heart	8.38912	0.000318898	0.0106955	Reactome	7	ARHGAP26, BAIAP2L1, DOCK1, DOCK4, MCAM, NCKAP1, TRIO	3.49635
Signaling by EGFR	heart	6.18398	0.000366533	0.00537634	Reactome	3	ARHGEF7, EPS15, PXN	3.43589
EPHB-mediated forward signaling	heart	12.1255	0.000367757	0.0507893	Reactome	4	ACTB, FYN, KALRN, YES1	3.43444
Death Receptor Signalling	heart	5.15332	0.000370941	0.00534775	Reactome	7	AKAP13, ARHGEF7, FGD4, KALRN, MCF2L, RTN4, TRIO	3.4307
Semaphorin interactions	heart	6.5439	0.000435428	0.0105548	Reactome	4	DPYSL3, FYN, GSK3B, PLXNA2	3.36108
Fcgamma receptor (FCGR) dependent phagocytosis	heart	4.94718	0.000469777	0.0344391	Reactome	6	ACTB, DOCK1, FYN, NCKAP1, PRKCE, YES1	3.32811
Constitutive Signaling by NOTCH1 HD+PEST Domain Mutants	heart	7.10802	0.000503923	0.00537634	Reactome	4	CUL1, FBXW7, HDAC9, TBL1X	3.29764
Constitutive Signaling by NOTCH1 PEST Domain Mutants	heart	7.10802	0.000503923	0.00537634	Reactome	4	CUL1, FBXW7, HDAC9, TBL1X	3.29764
Signaling by NOTCH1 HD+PEST Domain Mutants in Cancer	heart	7.10802	0.000503923	0.00537634	Reactome	4	CUL1, FBXW7, HDAC9, TBL1X	3.29764
Signaling by NOTCH1 PEST Domain Mutants in Cancer	heart	7.10802	0.000503923	0.00537634	Reactome	4	CUL1, FBXW7, HDAC9, TBL1X	3.29764
Signaling by NOTCH1 in Cancer	heart	7.10802	0.000503923	0.00537634	Reactome	4	CUL1, FBXW7, HDAC9, TBL1X	3.29764
Intra-Golgi traffic	heart	7.02725	0.00050855	0.00534775	Reactome	3	MAN2A1, NSF, VTI1A	3.29367
RHOF GTPase cycle	heart	14.7238	0.000681927	0.0316643	Reactome	6	ACTB, BAIAP2L1, CAPZB, DIAPH1, FARP1, MCAM	3.16626
Toll Like Receptor 3 (TLR3) Cascade	heart	4.43296	0.000739745	0.0107527	Reactome	4	CUL1, NOD1, RPS6KA2, TANK	3.13092
MyD88-independent TLR4 cascade	heart	4.25016	0.000739745	0.0107527	Reactome	4	CUL1, NOD1, RPS6KA2, TANK	3.13092
TRIF(TICAM1)-mediated TLR4 signaling	heart	4.25016	0.000739745	0.0107527	Reactome	4	CUL1, NOD1, RPS6KA2, TANK	3.13092
Circadian Clock	liver	10.6839	4.30193e-11	0.0477707	Reactome	10	BHLHE40, CUL1, NAMPT, NCOA2, NCOR1, NPAS2, NRIP1, SERPINE1, TBL1X, TBL1XR1	10.3663
Heme signaling	liver	12.8206	1.78297e-09	0.0321573	Reactome	8	BACH1, NCOA2, NCOR1, NPAS2, NRIP1, TBL1X, TBL1XR1, XPO1	8.74886
BMAL1:CLOCK,NPAS2 activates circadian gene expression	liver	19.1122	8.2834e-08	0.0132596	Reactome	7	BHLHE40, NAMPT, NCOA2, NPAS2, SERPINE1, TBL1X, TBL1XR1	7.08179
Downregulation of ERBB4 signaling	liver	24.5729	2.08996e-06	0.0469245	Reactome	3	ITCH, NEDD4, WWP1	5.67986
Signaling by SCF-KIT	liver	6.85755	1.22572e-05	0.0316506	Reactome	4	FYN, GRB10, STAT5B, YES1	4.91161
Signaling by NOTCH1	liver	7.96958	1.27647e-05	0.0191083	Reactome	8	CUL1, FBXW7, ITCH, MAML2, MAML3, NCOR1, TBL1X, TBL1XR1	4.89399
NOTCH1 Intracellular Domain Regulates Transcription	liver	10.7506	1.27647e-05	0.0157251	Reactome	7	CUL1, FBXW7, MAML2, MAML3, NCOR1, TBL1X, TBL1XR1	4.89399
Constitutive Signaling by NOTCH1 HD+PEST Domain Mutants	liver	8.89708	1.39591e-05	0.0157251	Reactome	7	CUL1, FBXW7, MAML2, MAML3, NCOR1, TBL1X, TBL1XR1	4.85514
Constitutive Signaling by NOTCH1 PEST Domain Mutants	liver	8.89708	1.39591e-05	0.0157251	Reactome	7	CUL1, FBXW7, MAML2, MAML3, NCOR1, TBL1X, TBL1XR1	4.85514
Signaling by NOTCH1 HD+PEST Domain Mutants in Cancer	liver	8.89708	1.39591e-05	0.0157251	Reactome	7	CUL1, FBXW7, MAML2, MAML3, NCOR1, TBL1X, TBL1XR1	4.85514
Signaling by NOTCH1 PEST Domain Mutants in Cancer	liver	8.89708	1.39591e-05	0.0157251	Reactome	7	CUL1, FBXW7, MAML2, MAML3, NCOR1, TBL1X, TBL1XR1	4.85514
Signaling by NOTCH1 in Cancer	liver	8.89708	1.39591e-05	0.0157251	Reactome	7	CUL1, FBXW7, MAML2, MAML3, NCOR1, TBL1X, TBL1XR1	4.85514
PPARA activates gene expression	liver	3.81303	2.1442e-05	0.00934182	Reactome	6	CDK19, NCOA2, NCOR1, NPAS2, TBL1X, TBL1XR1	4.66873
Regulation of lipid metabolism by PPARalpha	liver	3.74841	2.1442e-05	0.00934182	Reactome	6	CDK19, NCOA2, NCOR1, NPAS2, TBL1X, TBL1XR1	4.66873
Signaling by KIT in disease	liver	11.0578	5.50516e-05	0.0695658	Reactome	3	FYN, STAT5B, YES1	4.25923
Signaling by phosphorylated juxtamembrane, extracellular and kinase domain KIT mutants	liver	11.0578	5.50516e-05	0.0695658	Reactome	3	FYN, STAT5B, YES1	4.25923
Signaling by VEGF	liver	7.15715	7.1904e-05	0.0385678	Reactome	10	AKT3, CTNNA1, CTNND1, DOCK1, FLT1, FYN, HSP90AA1, ITPR2, NCKAP1, PXN	4.14325
Signaling by NOTCH4	liver	3.64043	8.95972e-05	0.00636943	Reactome	4	CUL1, FBXW7, MAML2, MAML3	4.04771
Negative regulators of DDX58/IFIH1 signaling	liver	6.31874	0.000100541	0.00613693	Reactome	3	ATG5, ITCH, TRAF3	3.99766
Notch-HLH transcription pathway	liver	13.164	0.000113135	0.0157251	Reactome	5	MAML2, MAML3, NCOR1, TBL1X, TBL1XR1	3.9464
Signaling by ERBB2	liver	9.02677	0.000128575	0.0385678	Reactome	6	AKT3, DIAPH1, FYN, HSP90AA1, PRKCE, YES1	3.89084
NR1H2 and NR1H3-mediated signaling	liver	9.21483	0.000176732	0.0248213	Reactome	6	EEPD1, NCOR1, NRIP1, TBL1X, TBL1XR1, TNRC6B	3.75269
CD28 co-stimulation	liver	6.70169	0.000187438	0.0315486	Reactome	3	AKT3, FYN, YES1	3.72714
Transcriptional activation of mitochondrial biogenesis	liver	5.56367	0.000204996	0.0129038	Reactome	4	NCOA2, NCOR1, TBL1X, TBL1XR1	3.68825
Signaling by Nuclear Receptors	liver	3.11049	0.000219896	0.0258075	Reactome	10	AKT3, EEPD1, HSP90AA1, NCOA2, NCOR1, NRIP1, TBL1X, TBL1XR1, TNRC6B, XPO1	3.65778
FLT3 Signaling	liver	7.75986	0.000253194	0.0189291	Reactome	4	AKT3, FYN, GRB10, STAT5B	3.59655
Signaling by NOTCH	liver	3.68593	0.000267552	0.0132596	Reactome	9	CUL1, FBXW7, ITCH, MAML2, MAML3, NCOR1, TBL1X, TBL1XR1, TNRC6B	3.57259
Interleukin-3, Interleukin-5 and GM-CSF signaling	liver	5.02627	0.000328899	0.0133428	Reactome	3	FYN, STAT5B, YES1	3.48294
RHOF GTPase cycle	liver	10.5312	0.000352275	0.0132596	Reactome	6	ACTB, CAPZB, DIAPH1, FARP1, MCAM, SLC4A7	3.45312
Deadenylation of mRNA	liver	11.795	0.00036014	0.00608358	Reactome	4	CNOT4, CNOT6L, ZCCHC11, ZCCHC6	3.44353
Mitochondrial biogenesis	liver	4.03938	0.000379671	0.0127797	Reactome	4	NCOA2, NCOR1, TBL1X, TBL1XR1	3.42059
Transcriptional regulation of white adipocyte differentiation	liver	6.14322	0.000483791	0.0215746	Reactome	7	CDK19, EBF1, NCOA2, NCOR1, TBL1X, TBL1XR1, ZNF638	3.31534
CTLA4 inhibitory signaling	liver	10.5312	0.000593159	0.0707594	Reactome	3	AKT3, FYN, YES1	3.22683
Netrin-1 signaling	liver	4.42312	0.000608531	0.00641026	Reactome	3	DOCK1, FYN, TRIO	3.21572
Pre-NOTCH Transcription and Translation	liver	5.5289	0.000646837	0.00636943	Reactome	3	MAML2, MAML3, TNRC6B	3.18921
Transcriptional Regulation by MECP2	liver	5.94505	0.000675115	0.0231718	Reactome	5	CAMK2D, NCOR1, TBL1X, TBL1XR1, TNRC6B	3.17062
EPHB-mediated forward signaling	liver	6.50459	0.000719296	0.0387113	Reactome	3	ACTB, FYN, YES1	3.14309
B-WICH complex positively regulates rRNA expression	liver	7.62607	0.000879811	0.00581395	Reactome	3	ACTB, GSK3B, TAF1D	3.05561
Deadenylation-dependent mRNA decay	liver	6.58202	0.000905853	0.00637175	Reactome	5	CNOT4, CNOT6L, XRN1, ZCCHC11, ZCCHC6	3.04294
Signaling by KIT in disease	lung	10.0371	1.0289e-07	0.051808	Reactome	3	FYN, STAT5B, YES1	6.98763
Signaling by phosphorylated juxtamembrane, extracellular and kinase domain KIT mutants	lung	10.0371	1.0289e-07	0.051808	Reactome	3	FYN, STAT5B, YES1	6.98763
Signaling by SCF-KIT	lung	6.22454	1.4338e-06	0.0385678	Reactome	4	FYN, GRB10, STAT5B, YES1	5.84351
Interleukin-3, Interleukin-5 and GM-CSF signaling	lung	4.56231	1.4338e-06	0.0220387	Reactome	3	FYN, STAT5B, YES1	5.84351
Heme signaling	lung	13.0918	3.40803e-06	0.0275484	Reactome	9	BACH1, NCOA1, NCOA2, NCOR1, NPAS2, NRIP1, TBL1X, TBL1XR1, XPO1	5.4675
Downregulation of ERBB4 signaling	lung	22.3046	3.78172e-06	0.0417914	Reactome	3	ITCH, NEDD4, WWP1	5.42231
Constitutive Signaling by AKT1 E17K in Cancer	lung	7.72083	9.18045e-06	0.0102564	Reactome	3	AKT3, FOXO1, GSK3B	5.03714
DDX58/IFIH1-mediated induction of interferon-alpha/beta	lung	3.38804	2.11124e-05	0.013845	Reactome	4	ATG5, ITCH, TANK, TRAF3	4.67546
Bile acid and bile salt metabolism	lung	5.01854	2.63724e-05	0.00584975	Reactome	3	NCOA1, NCOA2, OSBPL9	4.57885
Signaling by EGFR	lung	4.01483	4.60042e-05	0.00626838	Reactome	3	ARHGEF7, EPS15, PXN	4.3372
Signaling by NOTCH1	lung	9.04241	5.02081e-05	0.0385678	Reactome	10	CUL1, FBXW7, HDAC9, ITCH, MAML2, MAML3, NBEA, NCOR1, TBL1X, TBL1XR1	4.29923
NOTCH1 Intracellular Domain Regulates Transcription	lung	12.5463	5.02081e-05	0.041315	Reactome	9	CUL1, FBXW7, HDAC9, MAML2, MAML3, NBEA, NCOR1, TBL1X, TBL1XR1	4.29923
Constitutive Signaling by NOTCH1 HD+PEST Domain Mutants	lung	9.2295	5.45161e-05	0.0385678	Reactome	8	CUL1, FBXW7, HDAC9, MAML2, MAML3, NCOR1, TBL1X, TBL1XR1	4.26348
Constitutive Signaling by NOTCH1 PEST Domain Mutants	lung	9.2295	5.45161e-05	0.0385678	Reactome	8	CUL1, FBXW7, HDAC9, MAML2, MAML3, NCOR1, TBL1X, TBL1XR1	4.26348
Signaling by NOTCH1 HD+PEST Domain Mutants in Cancer	lung	9.2295	5.45161e-05	0.0385678	Reactome	8	CUL1, FBXW7, HDAC9, MAML2, MAML3, NCOR1, TBL1X, TBL1XR1	4.26348
Signaling by NOTCH1 PEST Domain Mutants in Cancer	lung	9.2295	5.45161e-05	0.0385678	Reactome	8	CUL1, FBXW7, HDAC9, MAML2, MAML3, NCOR1, TBL1X, TBL1XR1	4.26348
Signaling by NOTCH1 in Cancer	lung	9.2295	5.45161e-05	0.0385678	Reactome	8	CUL1, FBXW7, HDAC9, MAML2, MAML3, NCOR1, TBL1X, TBL1XR1	4.26348
Signaling by NOTCH4	lung	3.30439	7.26693e-05	0.0110497	Reactome	4	CUL1, FBXW7, MAML2, MAML3	4.13865
Chromatin modifying enzymes	lung	4.32776	0.000100042	0.0330581	Reactome	13	ARID1B, ARID4B, ARID5B, BRWD1, KANSL1, KMT2A, KMT2E, NCOA1, NCOA2, NCOR1, SMYD3, TBL1X, TBL1XR1	3.99982
Chromatin organization	lung	4.32776	0.000100042	0.0330581	Reactome	13	ARID1B, ARID4B, ARID5B, BRWD1, KANSL1, KMT2A, KMT2E, NCOA1, NCOA2, NCOR1, SMYD3, TBL1X, TBL1XR1	3.99982
DCC mediated attractive signaling	lung	19.1182	0.000103483	0.00558659	Reactome	4	ABLIM2, DOCK1, FYN, TRIO	3.98513
CD28 co-stimulation	lung	6.08308	0.000119526	0.0220387	Reactome	3	AKT3, FYN, YES1	3.92254
Circadian Clock	lung	8.72789	0.000120048	0.0373011	Reactome	9	CUL1, NCOA1, NCOA2, NCOR1, NPAS2, NRIP1, SERPINE1, TBL1X, TBL1XR1	3.92065
RHOQ GTPase cycle	lung	4.53653	0.000131186	0.00512821	Reactome	4	ARHGAP26, ARHGEF7, CDC42BPB, SLC4A7	3.88211
Transcriptional Regulation by MECP2	lung	6.47553	0.000144274	0.0229885	Reactome	6	CAMK2D, NCOR1, PTPN4, TBL1X, TBL1XR1, TNRC6B	3.84081
NR1H2 and NR1H3-mediated signaling	lung	9.75827	0.000187285	0.025641	Reactome	7	EEPD1, NCOA1, NCOR1, NRIP1, TBL1X, TBL1XR1, TNRC6B	3.7275
Negative regulators of DDX58/IFIH1 signaling	lung	5.73547	0.000201083	0.00566686	Reactome	3	ATG5, ITCH, TRAF3	3.69663
Intra-Golgi and retrograde Golgi-to-ER traffic	lung	3.27296	0.000213143	0.0059702	Reactome	9	BICD1, CAPZB, GOLGA4, KIF26B, MAN2A1, NSF, PAFAH1B1, RAB1A, VTI1A	3.67133
Notch-HLH transcription pathway	lung	14.3387	0.000244781	0.0227942	Reactome	6	HDAC9, MAML2, MAML3, NCOR1, TBL1X, TBL1XR1	3.61122
EPHB-mediated forward signaling	lung	5.90416	0.000367757	0.0115746	Reactome	3	FYN, KALRN, YES1	3.43444
Signaling by ERBB2	lung	6.82794	0.000413968	0.0221622	Reactome	5	AKT3, DIAPH1, FYN, PRKCE, YES1	3.38303
Cytoprotection by HMOX1	lung	4.35212	0.000457294	0.020539	Reactome	8	BACH1, CUL1, FBXL17, NCOA1, NCOA2, NCOR1, TBL1X, TBL1XR1	3.3398
Pre-NOTCH Transcription and Translation	lung	5.01854	0.0005454	0.0110497	Reactome	3	MAML2, MAML3, TNRC6B	3.26328
Regulation of beta-cell development	lung	7.96593	0.000563485	0.011976	Reactome	5	AKT3, FOXO1, MAML2, MAML3, NR5A2	3.24912
FLT3 Signaling	lung	7.04356	0.000567162	0.0175493	Reactome	4	AKT3, FYN, GRB10, STAT5B	3.24629
SUMOylation of transcription cofactors	lung	4.66841	0.000583173	0.00637755	Reactome	3	NCOA1, NCOA2, NRIP1	3.2342
RHOA GTPase cycle	lung	5.46235	0.00060602	0.00864933	Reactome	12	AKAP13, ARHGAP26, ARHGEF7, DIAPH1, FAM13A, FARP1, KALRN, MCF2L, PLD1, PREX2, STARD13, TRIO	3.21751
Netrin-1 signaling	lung	5.35311	0.000676146	0.00558659	Reactome	4	ABLIM2, DOCK1, FYN, TRIO	3.16996
RUNX1 regulates genes involved in megakaryocyte differentiation and platelet function	lung	5.14722	0.000728573	0.00554055	Reactome	3	KMT2A, KMT2E, TNRC6B	3.13753
RORA activates gene expression	lung	14.8697	0.000791113	0.0275636	Reactome	4	NCOA1, NCOA2, TBL1X, TBL1XR1	3.10176
Signaling by NOTCH	lung	4.08918	0.000808008	0.0315446	Reactome	11	CUL1, FBXW7, HDAC9, ITCH, MAML2, MAML3, NBEA, NCOR1, TBL1X, TBL1XR1, TNRC6B	3.09258
PPARA activates gene expression	lung	4.0379	0.00081953	0.021978	Reactome	7	CDK19, NCOA1, NCOA2, NCOR1, NPAS2, TBL1X, TBL1XR1	3.08644
Regulation of lipid metabolism by PPARalpha	lung	3.96947	0.000832933	0.021978	Reactome	7	CDK19, NCOA1, NCOA2, NCOR1, NPAS2, TBL1X, TBL1XR1	3.07939

## Sheet: KEGG
Term_Description	tissue	Fold_Enrichment	highest_p	support	database	n_genes_used	genes	logp
Adherens junction	heart	7.80806	1.83526e-05	0.0549467	KEGG	5	CTNND1, CTNNA1, ACTB, FYN, YES1	4.7363
Focal adhesion	heart	5.20537	2.15481e-05	0.0851536	KEGG	10	COL4A2, FLT1, DIAPH1, PPP1R12B, ACTB, PXN, GSK3B, DOCK1, BRAF, FYN	4.66659
Yersinia infection	heart	4.58073	3.12064e-05	0.0674179	KEGG	6	DOCK1, ACTB, PXN, ARHGEF7, RPS6KA2, GSK3B	4.50576
Bacterial invasion of epithelial cells	heart	5.97486	5.2011e-05	0.0274734	KEGG	4	CTNNA1, DOCK1, ACTB, PXN	4.2839
Ubiquitin mediated proteolysis	heart	4.51385	9.83586e-05	0.00822116	KEGG	6	UBE2H, NEDD4, CBLB, COP1, CUL1, FBXW7	4.00719
Leukocyte transendothelial migration	heart	5.6218	0.000160827	0.0192666	KEGG	6	CLDN5, MSN, ACTB, CTNND1, CTNNA1, PXN	3.79364
ErbB signaling pathway	heart	4.96705	0.00028012	0.0112363	KEGG	4	CBLB, STAT5B, BRAF, GSK3B	3.55266
Shigellosis	heart	4.29443	0.000281718	0.0666687	KEGG	9	PXN, DOCK1, ACTB, DIAPH1, FOXO1, GSK3B, PRKCE, NOD1, CUL1	3.55019
Regulation of actin cytoskeleton	heart	4.33457	0.000342801	0.0510017	KEGG	9	DOCK1, BRAF, ARHGEF7, PPP1R12B, DIAPH1, NCKAP1, ACTB, PXN, MSN	3.46496
Thyroid hormone signaling pathway	heart	3.40715	0.000934663	0.0226674	KEGG	4	NCOA1, GSK3B, FOXO1, ACTB	3.02935
Ubiquitin mediated proteolysis	liver	6.45711	3.12803e-13	0.0699762	KEGG	12	UBE2H, BIRC6, ITCH, WWP1, NEDD4, NEDD4L, UBR5, HERC1, CBLB, COP1, CUL1, FBXW7	12.5047
Adherens junction	liver	6.70169	8.03938e-06	0.0410561	KEGG	6	PARD3, CTNND1, CTNNA1, ACTB, FYN, YES1	5.09478
Focal adhesion	liver	4.09548	0.000148109	0.0561747	KEGG	11	COL4A2, FLT1, DIAPH1, PPP1R12B, ACTB, PXN, AKT3, GSK3B, DOCK1, BRAF, FYN	3.82942
Endocytosis	liver	3.36475	0.000603333	0.0349857	KEGG	11	PLD1, ZFYVE9, CBLB, NEDD4, NEDD4L, ITCH, WWP1, HSPA1A, CAPZB, EEA1, PARD3	3.21944
Ubiquitin mediated proteolysis	lung	5.86107	1.8428e-14	0.0584208	KEGG	12	UBE2H, BIRC6, ITCH, WWP1, NEDD4, NEDD4L, UBR5, HERC1, CBLB, COP1, CUL1, FBXW7	13.7345
HIF-1 signaling pathway	lung	3.12682	4.99242e-05	0.005	KEGG	5	AKT3, CAMK2D, FLT1, SERPINE1, HK1	4.30169
Endocytosis	lung	3.05416	8.1351e-05	0.029118	KEGG	11	PLD1, ZFYVE9, CBLB, EPS15, NEDD4, NEDD4L, ITCH, WWP1, CAPZB, EEA1, PARD3	4.08964
Focal adhesion	lung	3.37949	9.9011e-05	0.0487805	KEGG	10	COL4A2, FLT1, DIAPH1, PPP1R12B, PXN, AKT3, GSK3B, DOCK1, BRAF, FYN	4.00432
Longevity regulating pathway - multiple species	lung	3.23777	0.000835362	0.00607908	KEGG	3	AKT3, FOXO1, ATG5	3.07813
Insulin signaling pathway	lung	3.4441	0.000947021	0.0234311	KEGG	7	AKT3, GSK3B, CBLB, ACACA, HK1, FOXO1, BRAF	3.02364

## Sheet: BioCarta
Term_Description	tissue	Fold_Enrichment	highest_p	support	database	n_genes_used	genes	logp
BIOCARTA_PPARA_PATHWAY	heart	7.92818	0.000141073	0.00537634	BioCarta	8	HSPA1A, HSPA1A, HSPA1A, HSPA1A, HSPA1A, NCOA1, NRIP1, STAT5B	3.85056
BIOCARTA_PPARA_PATHWAY	liver	7.08833	0.000393344	0.0175493	BioCarta	9	HSP90AA1, HSPA1A, HSPA1A, HSPA1A, HSPA1A, HSPA1A, NCOR1, NRIP1, STAT5B	3.40523

## Sheet: GO-All
Term_Description	tissue	Fold_Enrichment	highest_p	support	database	n_genes_used	genes	logp
transcription corepressor activity	heart	6.7035	2.3957e-07	0.016129	GO-All	8	HSPA1A, TBL1X, NRIP1, CDYL, HDAC9, ZFPM2, RBFOX2, JAZF1	6.62057
guanyl-nucleotide exchange factor activity	heart	8.53804	1.11732e-06	0.00801732	GO-All	14	DOCK1, TRIO, ARHGEF7, KALRN, RAPGEF2, DOCK4, FARP1, AKAP13, DENND5A, MCF2L, RASGRP3, PREX2, SBF2, FGD4	5.95182
beta-catenin binding	heart	7.80806	2.67322e-05	0.01875	GO-All	5	CTNNA1, FOXO1, GSK3B, PXN, TBL1X	4.57297
leukocyte migration	heart	19.3249	9.09534e-05	0.0159574	GO-All	3	FYN, MSN, YES1	4.04118
circadian rhythm	heart	12.368	0.000133409	0.00531915	GO-All	3	GSK3B, NRIP1, BHLHE40	3.87481
nuclear receptor binding	heart	8.83426	0.000189622	0.0105275	GO-All	3	NRIP1, NCOA1, TACC2	3.72211
ephrin receptor signaling pathway	heart	11.1423	0.000450131	0.0259922	GO-All	4	FYN, YES1, ARHGEF7, KALRN	3.34666
cytoskeleton	heart	3.78225	0.000475891	0.00531915	GO-All	4	ACTB, CAPZB, MSN, PDLIM1	3.32249
cell-cell junction	heart	6.93716	0.000505051	0.0104712	GO-All	7	ACTB, CTNNA1, CTNND1, PXN, CLDN5, CDC42BPB, RAPGEF2	3.29666
protein K63-linked ubiquitination	heart	8.58886	0.00070488	0.00531915	GO-All	3	NEDD4, RNF4, PELI1	3.15188
regulation of small GTPase mediated signal transduction	heart	8.08364	0.000855337	0.00531915	GO-All	8	TRIO, KALRN, AKAP13, ARHGAP26, MCF2L, PREX2, STARD13, FGD4	3.06786
small GTPase binding	heart	5.79748	0.00091638	0.0105548	GO-All	9	BRAF, PICALM, YBX3, DOCK4, NCKAP1, AKAP13, EXOC2, EXOC4, FGD4	3.03792
protein ubiquitination	liver	4.36205	2.50472e-05	0.0124224	GO-All	10	NEDD4, CUL1, WWP1, NEDD4L, ARIH1, FBXL5, FBXW7, BIRC6, FBXL17, ITCH	4.60124
cytoplasmic stress granule	liver	8.04203	0.000113971	0.0266269	GO-All	6	MBNL1, PUM1, RBPMS, LARP4B, LARP1, PUM2	3.94321
tau protein binding	liver	17.012	0.00018233	0.0122353	GO-All	3	FYN, HSP90AA1, PICALM	3.73914
circadian rhythm	liver	8.84624	0.000233289	0.00611764	GO-All	3	GSK3B, NRIP1, BHLHE40	3.63211
disordered domain specific binding	liver	9.61548	0.000287293	0.0250806	GO-All	3	FYN, HSPA1A, HSP90AA1	3.54168
nuclear receptor binding	liver	10.5312	0.000331471	0.0117303	GO-All	5	NRIP1, NCOR1, NCOA2, TACC2, BCAS3	3.47955
1-phosphatidylinositol binding	liver	21.0625	0.000383536	0.0117647	GO-All	4	PICALM, EEA1, ZFYVE9, SNX9	3.41619
positive regulation of neuron death	liver	9.21483	0.000708184	0.00611764	GO-All	3	FYN, GSK3B, PICALM	3.14985
histone deacetylase complex	liver	8.506	0.000773399	0.00588235	GO-All	3	TBL1X, NCOR1, TBL1XR1	3.1116
protein K48-linked ubiquitination	lung	7.57515	5.9026e-06	0.0110746	GO-All	6	RNF4, UBE2H, NEDD4L, UBR5, PELI1, ITCH	5.22896
ubiquitin-protein transferase activity	lung	4.18212	6.52571e-06	0.0121591	GO-All	11	CNOT4, RNF4, TRAF3, UBE2H, WWP1, NEDD4L, ARIH1, BIRC6, COP1, ITCH, UBR3	5.18537
protein ubiquitination	lung	3.56346	7.54886e-05	0.0186918	GO-All	9	NEDD4, CUL1, WWP1, NEDD4L, ARIH1, FBXW7, BIRC6, FBXL17, ITCH	4.12212
nuclear receptor binding	lung	11.4709	0.000112726	0.0124612	GO-All	6	NRIP1, NCOA1, NCOR1, NCOA2, TACC2, BCAS3	3.94798
cytoplasmic stress granule	lung	7.29969	0.000135284	0.0245399	GO-All	6	MBNL1, PUM1, RBPMS, LARP4B, LARP1, PUM2	3.86875
1-phosphatidylinositol binding	lung	19.1182	0.00023873	0.00625	GO-All	4	PICALM, EEA1, ZFYVE9, SNX9	3.62209
ubiquitin protein ligase activity	lung	3.21186	0.000269863	0.00600606	GO-All	6	NEDD4, HECTD1, UBR5, PELI1, COP1, ITCH	3.56886
nuclear receptor coactivator activity	lung	6.86296	0.00031958	0.00505051	GO-All	4	RNF4, NCOA1, NCOA2, DCAF6	3.49542
positive regulation of viral genome replication	lung	8.02966	0.000559044	0.00600606	GO-All	3	NR5A2, SRPK2, LARP1	3.25255
histone deacetylase complex	lung	10.2944	0.000631832	0.00558659	GO-All	4	TBL1X, NCOR1, HDAC9, TBL1XR1	3.1994
dynactin binding	lung	18.2492	0.000734757	0.00905551	GO-All	3	BICD1, GSK3B, PAFAH1B1	3.13386
protein K63-linked ubiquitination	lung	7.43487	0.000894373	0.0137107	GO-All	4	NEDD4, RNF4, PELI1, ITCH	3.04848
