# Supplementary material for: Single-nuclei characterization of pervasive transcriptional signatures across organs in response to COVID-19
Source: eLife. 2023 Oct 13;12:e81090. doi: 10.7554/eLife.81090 (PMC10575628; doi:10.7554/eLife.81090)
Supplement: Supplementary file 7. [file elife-81090-supp7.csv]

	gene	cell_class	n	dataset
1	ABCC1	macrophage	3	broad
2	ABCC5	macrophage	3	broad
3	AC009093.2	macrophage	3	broad
4	AC011476.3	macrophage	3	broad
5	AC016831.7	macrophage	3	broad
6	AC027644.4	macrophage	3	broad
7	AC105402.3	macrophage	3	broad
8	ACSL1	macrophage	3	both
9	ACSL3	macrophage	3	cta
10	ACTB	macrophage	3	cta
11	ACTG1	macrophage	3	cta
12	ADAM9	macrophage	3	broad
13	ADAMTS2	macrophage	3	both
14	ADAP2	macrophage	3	both
15	ADCY7	macrophage	3	broad
16	AHNAK	macrophage	3	broad
17	AKR1A1	macrophage	3	broad
18	AL390036.1	macrophage	3	broad
19	ALOX5	macrophage	3	broad
20	ANKRD11	macrophage	3	broad
21	ANKRD13D	macrophage	3	broad
22	ANKRD44	macrophage	3	cta
23	ANKUB1	macrophage	3	broad
24	AOAH	macrophage	3	cta
25	AP003086.2	macrophage	3	broad
26	APBB1IP	macrophage	3	broad
27	APP	macrophage	3	cta
28	ARHGAP31	macrophage	3	cta
29	ARHGAP32	macrophage	3	broad
30	ARIH1	macrophage	3	broad
31	ARL15	macrophage	3	broad
32	ARL8B	macrophage	3	broad
33	ARRB1	macrophage	3	both
34	ARRDC3	macrophage	3	both
35	ATP13A3	macrophage	3	both
36	ATP1B3	macrophage	3	cta
37	ATXN1	macrophage	3	both
38	B2M	macrophage	3	both
39	B4GALT5	macrophage	3	broad
40	BCL6	macrophage	3	broad
41	BLVRB	macrophage	3	broad
42	BOD1L1	macrophage	3	broad
43	C1QA	macrophage	3	broad
44	C20orf194	macrophage	3	broad
45	CAMK1D	macrophage	3	broad
46	CBLB	macrophage	3	broad
47	CCND3	macrophage	3	broad
48	CCNL1	macrophage	3	both
49	CCNY	macrophage	3	broad
50	CD163	macrophage	3	cta
51	CD36	macrophage	3	cta
52	CD74	macrophage	3	broad
53	CDK14	macrophage	3	both
54	CEBPB	macrophage	3	cta
55	CEP350	macrophage	3	broad
56	CFL1	macrophage	3	cta
57	CLCN7	macrophage	3	broad
58	CLEC12A	macrophage	3	both
59	CMKLR1	macrophage	3	both
60	CMTM6	macrophage	3	broad
61	COLGALT1	macrophage	3	broad
62	COMMD10	macrophage	3	cta
63	CREB5	macrophage	3	broad
64	CREM	macrophage	3	both
65	CTNNB1	macrophage	3	broad
66	CYFIP1	macrophage	3	broad
67	DDX46	macrophage	3	broad
68	DENND4C	macrophage	3	both
69	DGLUCY	macrophage	3	broad
70	DHFR	macrophage	3	cta
71	DLEU2	macrophage	3	broad
72	DMXL2	macrophage	3	broad
73	DNMT3A	macrophage	3	both
74	DOCK4	macrophage	3	both
75	DTNA	macrophage	3	broad
76	EDA	macrophage	3	both
77	EIF3A	macrophage	3	broad
78	ELL2	macrophage	3	cta
79	EPB41L3	macrophage	3	both
80	ETS2	macrophage	3	broad
81	F13A1	macrophage	3	both
82	FAM49A	macrophage	3	broad
83	FARP1	macrophage	3	cta
84	FBXW7	macrophage	3	broad
85	FCGR2A	macrophage	3	broad
86	FCGRT	macrophage	3	cta
87	FKBP5	macrophage	3	broad
88	FMN1	macrophage	3	both
89	FN1	macrophage	3	cta
90	FNBP4	macrophage	3	broad
91	FNDC3B	macrophage	3	both
92	FOSL2	macrophage	3	cta
93	FOXN3	macrophage	3	cta
94	FP236383.1	macrophage	3	both
95	FP671120.1	macrophage	3	broad
96	FRMD4A	macrophage	3	cta
97	FRMD4B	macrophage	3	cta
98	FRY	macrophage	3	broad
99	FTH1	macrophage	3	both
100	FTL	macrophage	3	both
101	GAS7	macrophage	3	cta
102	GGNBP2	macrophage	3	broad
103	GK	macrophage	3	both
104	GLDN	macrophage	3	both
105	GNA13	macrophage	3	both
106	GOLGB1	macrophage	3	broad
107	GPCPD1	macrophage	3	broad
108	GPRIN3	macrophage	3	broad
109	GRN	macrophage	3	broad
110	GSE1	macrophage	3	broad
111	H3F3B	macrophage	3	broad
112	HDAC4	macrophage	3	broad
113	HERC2	macrophage	3	broad
114	HIF1A	macrophage	3	both
115	HIF1A-AS2	macrophage	3	broad
116	HIVEP2	macrophage	3	broad
117	HLA-B	macrophage	3	broad
118	HMBOX1	macrophage	3	broad
119	HSP90AB1	macrophage	3	broad
120	HSPA1A	macrophage	3	broad
121	IFI44L	macrophage	3	broad
122	IL18	macrophage	3	broad
123	INO80D	macrophage	3	cta
124	ITGAM	macrophage	3	both
125	ITM2B	macrophage	3	broad
126	ITPK1	macrophage	3	broad
127	JUND	macrophage	3	cta
128	KCNAB2	macrophage	3	broad
129	KDM2B	macrophage	3	broad
130	KDM3B	macrophage	3	broad
131	KDM4C	macrophage	3	broad
132	KLF6	macrophage	3	both
133	KYNU	macrophage	3	both
134	LIMD1	macrophage	3	broad
135	LINC00278	macrophage	3	both
136	LINC00486	macrophage	3	broad
137	LITAF	macrophage	3	broad
138	MAN2A1	macrophage	3	broad
139	MAP3K20	macrophage	3	broad
140	MAP3K3	macrophage	3	both
141	MARCO	macrophage	3	broad
142	MDFIC	macrophage	3	broad
143	ME1	macrophage	3	cta
144	MED13L	macrophage	3	broad
145	MERTK	macrophage	3	both
146	MGAT5	macrophage	3	cta
147	MKLN1	macrophage	3	broad
148	MRC1	macrophage	3	broad
149	MROH1	macrophage	3	broad
150	MS4A6A	macrophage	3	broad
151	MT-ATP6	macrophage	3	both
152	MT-CO1	macrophage	3	cta
153	MT-CO2	macrophage	3	broad
154	MT-CO3	macrophage	3	both
155	MT-CYB	macrophage	3	both
156	MT-ND1	macrophage	3	both
157	MT-ND2	macrophage	3	cta
158	MT-ND3	macrophage	3	both
159	MT-ND4	macrophage	3	both
160	MTRNR2L12	macrophage	3	both
161	MTRNR2L8	macrophage	3	cta
162	MTSS1	macrophage	3	both
163	MXD1	macrophage	3	broad
164	NAMPT	macrophage	3	both
165	NBEAL1	macrophage	3	broad
166	NBPF19	macrophage	3	broad
167	NCOA2	macrophage	3	broad
168	NCOR2	macrophage	3	broad
169	NFIA	macrophage	3	cta
170	NFIC	macrophage	3	broad
171	NUMB	macrophage	3	both
172	PAPSS2	macrophage	3	broad
173	PCBD2	macrophage	3	broad
174	PCNT	macrophage	3	broad
175	PCNX1	macrophage	3	broad
176	PDE3B	macrophage	3	cta
177	PDE4B	macrophage	3	broad
178	PDE4D	macrophage	3	broad
179	PDE8A	macrophage	3	broad
180	PDGFC	macrophage	3	both
181	PDK4	macrophage	3	broad
182	PFN1	macrophage	3	cta
183	PID1	macrophage	3	broad
184	PLAUR	macrophage	3	cta
185	PLCB2	macrophage	3	cta
186	PLCG2	macrophage	3	cta
187	PLSCR1	macrophage	3	broad
188	PLXDC2	macrophage	3	cta
189	PLXNC1	macrophage	3	broad
190	PNISR	macrophage	3	broad
191	PPP2R2A	macrophage	3	broad
192	PPP6R2	macrophage	3	broad
193	PREX1	macrophage	3	broad
194	PRKAG2	macrophage	3	cta
195	PRKCB	macrophage	3	broad
196	PRPF38B	macrophage	3	broad
197	PSAP	macrophage	3	both
198	PSD3	macrophage	3	both
199	PTMA	macrophage	3	both
200	PTPRC	macrophage	3	cta
201	PTPRJ	macrophage	3	cta
202	PTPRM	macrophage	3	cta
203	RAB1A	macrophage	3	both
204	RAB31	macrophage	3	cta
205	RABGAP1L	macrophage	3	broad
206	RAD51B	macrophage	3	cta
207	RAPGEF1	macrophage	3	cta
208	RASAL2	macrophage	3	broad
209	RASSF4	macrophage	3	broad
210	RCSD1	macrophage	3	broad
211	RGL1	macrophage	3	cta
212	RIPOR2	macrophage	3	cta
213	RNF144B	macrophage	3	both
214	RNPC3	macrophage	3	broad
215	ROCK1	macrophage	3	broad
216	RPL28	macrophage	3	cta
217	RPS9	macrophage	3	broad
218	RSRC2	macrophage	3	broad
219	SAMHD1	macrophage	3	broad
220	SAMSN1	macrophage	3	both
221	SAT1	macrophage	3	broad
222	SDC2	macrophage	3	both
223	SEPT9	macrophage	3	broad
224	SF3B1	macrophage	3	both
225	SIGLEC1	macrophage	3	both
226	SIK3	macrophage	3	cta
227	SIPA1L1	macrophage	3	both
228	SKI	macrophage	3	broad
229	SLC16A10	macrophage	3	cta
230	SLC1A3	macrophage	3	cta
231	SLC22A15	macrophage	3	broad
232	SLC2A3	macrophage	3	both
233	SLC2A9	macrophage	3	both
234	SLC38A6	macrophage	3	cta
235	SLC9A9	macrophage	3	cta
236	SLTM	macrophage	3	broad
237	SNX24	macrophage	3	cta
238	SNX6	macrophage	3	broad
239	SPG7	macrophage	3	broad
240	SRGAP2	macrophage	3	broad
241	SRGN	macrophage	3	both
242	SRRM2	macrophage	3	broad
243	SRSF5	macrophage	3	cta
244	ST3GAL6	macrophage	3	broad
245	ST8SIA4	macrophage	3	broad
246	STAB1	macrophage	3	both
247	STAT4	macrophage	3	cta
248	SUFU	macrophage	3	broad
249	SZT2	macrophage	3	broad
250	TBC1D16	macrophage	3	broad
251	TBXAS1	macrophage	3	broad
252	TCF4	macrophage	3	both
253	TENT2	macrophage	3	broad
254	TET2	macrophage	3	broad
255	TFRC	macrophage	3	cta
256	THBS1	macrophage	3	both
257	TIAM1	macrophage	3	broad
258	TIMM23B	macrophage	3	both
259	TMEM106A	macrophage	3	broad
260	TNFAIP2	macrophage	3	both
261	TNFRSF1B	macrophage	3	cta
262	TNFSF13B	macrophage	3	broad
263	TPCN1	macrophage	3	broad
264	TSPAN14	macrophage	3	broad
265	TTTY14	macrophage	3	broad
266	UBC	macrophage	3	broad
267	UBE2B	macrophage	3	broad
268	UBE2D3	macrophage	3	broad
269	UBE2E2	macrophage	3	cta
270	UPF3B	macrophage	3	broad
271	USP25	macrophage	3	broad
272	VEGFA	macrophage	3	cta
273	VMP1	macrophage	3	both
274	VSIG4	macrophage	3	both
275	VWA8	macrophage	3	broad
276	WNT2B	macrophage	3	broad
277	ZBTB16	macrophage	3	broad
278	ZBTB20	macrophage	3	broad
279	ZBTB7A	macrophage	3	broad
280	ZCCHC7	macrophage	3	broad
281	ZFAND5	macrophage	3	cta
282	ZFP36L1	macrophage	3	broad
283	ZKSCAN1	macrophage	3	broad
284	ZNF131	macrophage	3	broad
285	ZNF586	macrophage	3	broad
286	ZNF846	macrophage	3	broad
287	AAMDC	endothelial	3	cta
288	ABCA1	endothelial	3	broad
289	ABCA5	endothelial	3	cta
290	ABCB1	endothelial	3	cta
291	ABCC1	endothelial	3	broad
292	ABCC4	endothelial	3	broad
293	ABCG1	endothelial	3	cta
294	ABL2	endothelial	3	cta
295	ABLIM1	endothelial	3	both
296	ABLIM3	endothelial	3	cta
297	ABR	endothelial	3	both
298	AC007193.2	endothelial	3	broad
299	AC007319.1	endothelial	3	broad
300	AC008014.1	endothelial	3	broad
301	AC008537.1	endothelial	3	cta
302	AC009690.1	endothelial	3	broad
303	AC010976.2	endothelial	3	both
304	AC016831.7	endothelial	3	broad
305	AC058822.1	endothelial	3	cta
306	AC118549.1	endothelial	3	cta
307	ACACA	endothelial	3	cta
308	ACER3	endothelial	3	cta
309	ACTR3	endothelial	3	broad
310	ACYP2	endothelial	3	broad
311	ADAMTS1	endothelial	3	cta
312	ADAMTS9	endothelial	3	broad
313	ADAMTS9-AS2	endothelial	3	both
314	ADD1	endothelial	3	broad
315	ADGRF5	endothelial	3	cta
316	ADGRL2	endothelial	3	broad
317	ADGRL4	endothelial	3	cta
318	ADIPOR2	endothelial	3	cta
319	ADK	endothelial	3	both
320	AGFG1	endothelial	3	cta
321	AGO4	endothelial	3	broad
322	AKAP13	endothelial	3	both
323	AL121761.1	endothelial	3	broad
324	AL136531.2	endothelial	3	broad
325	AL139807.1	endothelial	3	broad
326	AL158152.2	endothelial	3	broad
327	AL592183.1	endothelial	3	cta
328	AMBRA1	endothelial	3	cta
329	ANK3	endothelial	3	cta
330	ANKAR	endothelial	3	broad
331	ANKRD10	endothelial	3	broad
332	ANKRD17	endothelial	3	broad
333	ANKRD28	endothelial	3	broad
334	ANKRD36	endothelial	3	both
335	ANKRD44	endothelial	3	broad
336	ANKS1A	endothelial	3	cta
337	ANKUB1	endothelial	3	cta
338	ANO10	endothelial	3	cta
339	ANO2	endothelial	3	cta
340	AP002518.2	endothelial	3	broad
341	AP2A2	endothelial	3	broad
342	APPL2	endothelial	3	cta
343	ARF1	endothelial	3	cta
344	ARFGEF2	endothelial	3	broad
345	ARGLU1	endothelial	3	cta
346	ARHGAP26	endothelial	3	both
347	ARHGAP29	endothelial	3	cta
348	ARHGAP31	endothelial	3	cta
349	ARHGEF15	endothelial	3	cta
350	ARHGEF7	endothelial	3	both
351	ARID1A	endothelial	3	broad
352	ARID1B	endothelial	3	both
353	ARID4B	endothelial	3	cta
354	ARID5A	endothelial	3	cta
355	ARIH1	endothelial	3	broad
356	ARMCX4	endothelial	3	broad
357	ASAP1	endothelial	3	cta
358	ASCC3	endothelial	3	both
359	ATF3	endothelial	3	cta
360	ATF6	endothelial	3	broad
361	ATF7IP2	endothelial	3	both
362	ATP11A	endothelial	3	broad
363	ATP13A3	endothelial	3	cta
364	ATP1A1	endothelial	3	cta
365	ATP2C1	endothelial	3	both
366	ATP8B1	endothelial	3	cta
367	AUTS2	endothelial	3	cta
368	B2M	endothelial	3	broad
369	B4GALT5	endothelial	3	broad
370	BABAM2	endothelial	3	both
371	BAZ1A	endothelial	3	cta
372	BCR	endothelial	3	broad
373	BHLHE40	endothelial	3	broad
374	BICD1	endothelial	3	cta
375	BICRAL	endothelial	3	broad
376	BIRC6	endothelial	3	both
377	BMP6	endothelial	3	both
378	BMPER	endothelial	3	broad
379	BMS1P14	endothelial	3	cta
380	BNIP3L	endothelial	3	both
381	BPTF	endothelial	3	cta
382	BRWD1	endothelial	3	cta
383	BTNL9	endothelial	3	both
384	C1orf21	endothelial	3	broad
385	C22orf34	endothelial	3	cta
386	C7	endothelial	3	cta
387	C9orf3	endothelial	3	both
388	CACHD1	endothelial	3	broad
389	CALCRL	endothelial	3	both
390	CAPZB	endothelial	3	cta
391	CARD8	endothelial	3	cta
392	CARHSP1	endothelial	3	cta
393	CARMIL1	endothelial	3	cta
394	CASC15	endothelial	3	both
395	CBLB	endothelial	3	both
396	CCDC85A	endothelial	3	cta
397	CCM2	endothelial	3	broad
398	CCND3	endothelial	3	broad
399	CCNH	endothelial	3	cta
400	CCNL1	endothelial	3	cta
401	CCNT2	endothelial	3	broad
402	CCNY	endothelial	3	broad
403	CD109	endothelial	3	cta
404	CD34	endothelial	3	cta
405	CD36	endothelial	3	broad
406	CD47	endothelial	3	broad
407	CD59	endothelial	3	cta
408	CD63	endothelial	3	broad
409	CD9	endothelial	3	both
410	CD93	endothelial	3	both
411	CD99	endothelial	3	broad
412	CDC42BPB	endothelial	3	cta
413	CDC42EP3	endothelial	3	cta
414	CDC42EP4	endothelial	3	both
415	CDC73	endothelial	3	broad
416	CDH13	endothelial	3	cta
417	CDK14	endothelial	3	cta
418	CDK17	endothelial	3	both
419	CDK19	endothelial	3	broad
420	CDK6	endothelial	3	broad
421	CDKAL1	endothelial	3	cta
422	CECR2	endothelial	3	cta
423	CEP112	endothelial	3	cta
424	CEP170	endothelial	3	both
425	CERS6	endothelial	3	cta
426	CFAP161	endothelial	3	cta
427	CFLAR	endothelial	3	broad
428	CHCHD3	endothelial	3	both
429	CHD7	endothelial	3	broad
430	CHD9	endothelial	3	both
431	CHIC2	endothelial	3	broad
432	CHRM3	endothelial	3	cta
433	CHST11	endothelial	3	cta
434	CHSY3	endothelial	3	both
435	CLASP1	endothelial	3	cta
436	CLEC16A	endothelial	3	broad
437	CLIC2	endothelial	3	broad
438	CLIC4	endothelial	3	cta
439	CMIP	endothelial	3	both
440	CMSS1	endothelial	3	broad
441	CMTM8	endothelial	3	cta
442	CNKSR3	endothelial	3	broad
443	CNN3	endothelial	3	broad
444	CNOT2	endothelial	3	broad
445	CNOT6L	endothelial	3	broad
446	CNTNAP3B	endothelial	3	both
447	COG5	endothelial	3	both
448	COL19A1	endothelial	3	broad
449	COL4A1	endothelial	3	both
450	COL4A2	endothelial	3	both
451	COP1	endothelial	3	both
452	CPEB4	endothelial	3	cta
453	CPED1	endothelial	3	broad
454	CPLANE1	endothelial	3	broad
455	CPQ	endothelial	3	cta
456	CPSF6	endothelial	3	both
457	CRADD	endothelial	3	broad
458	CREBBP	endothelial	3	broad
459	CRIM1	endothelial	3	cta
460	CRIP2	endothelial	3	cta
461	CRK	endothelial	3	broad
462	CRLF3	endothelial	3	broad
463	CSGALNACT1	endothelial	3	both
464	CSNK1G3	endothelial	3	broad
465	CTNNA1	endothelial	3	cta
466	CTNNB1	endothelial	3	broad
467	CTSB	endothelial	3	both
468	CTSL	endothelial	3	cta
469	CUL1	endothelial	3	cta
470	CUX1	endothelial	3	broad
471	CYSTM1	endothelial	3	cta
472	CYYR1	endothelial	3	broad
473	DACH1	endothelial	3	cta
474	DARS	endothelial	3	cta
475	DCAF6	endothelial	3	cta
476	DDX10	endothelial	3	both
477	DDX17	endothelial	3	cta
478	DDX46	endothelial	3	broad
479	DDX60L	endothelial	3	both
480	DENND3	endothelial	3	broad
481	DENND4C	endothelial	3	both
482	DENND5A	endothelial	3	cta
483	DENND5B	endothelial	3	broad
484	DGKH	endothelial	3	broad
485	DGKZ	endothelial	3	cta
486	DHRS3	endothelial	3	broad
487	DIAPH1	endothelial	3	cta
488	DIAPH2	endothelial	3	both
489	DIP2B	endothelial	3	cta
490	DIP2C	endothelial	3	cta
491	DISC1	endothelial	3	both
492	DIXDC1	endothelial	3	cta
493	DLC1	endothelial	3	cta
494	DLG2	endothelial	3	both
495	DNASE1L3	endothelial	3	cta
496	DNM2	endothelial	3	broad
497	DNM3	endothelial	3	cta
498	DOCK4	endothelial	3	both
499	DOCK5	endothelial	3	cta
500	DOCK7	endothelial	3	cta
501	DPH6	endothelial	3	broad
502	DPYD	endothelial	3	cta
503	DST	endothelial	3	broad
504	DUSP1	endothelial	3	both
505	DUSP16	endothelial	3	cta
506	DYM	endothelial	3	both
507	DYSF	endothelial	3	cta
508	EBF1	endothelial	3	cta
509	ECE1	endothelial	3	broad
510	ECHDC2	endothelial	3	cta
511	ECPAS	endothelial	3	cta
512	EEA1	endothelial	3	broad
513	EEPD1	endothelial	3	broad
514	EFNB1	endothelial	3	cta
515	EFNB2	endothelial	3	broad
516	EGR1	endothelial	3	cta
517	EIF3E	endothelial	3	broad
518	EIF3H	endothelial	3	both
519	EIF4G3	endothelial	3	cta
520	ELF2	endothelial	3	cta
521	ELK3	endothelial	3	both
522	ELL2	endothelial	3	cta
523	ELOVL5	endothelial	3	cta
524	EMCN	endothelial	3	cta
525	EML1	endothelial	3	both
526	EML4	endothelial	3	broad
527	EMP1	endothelial	3	cta
528	ENG	endothelial	3	broad
529	EPB41	endothelial	3	both
530	EPC1	endothelial	3	cta
531	EPN2	endothelial	3	broad
532	EPS15	endothelial	3	cta
533	EPSTI1	endothelial	3	broad
534	ERBIN	endothelial	3	broad
535	ERG	endothelial	3	both
536	ESR2	endothelial	3	cta
537	ESYT2	endothelial	3	cta
538	ETNK1	endothelial	3	broad
539	ETS2	endothelial	3	both
540	ETV6	endothelial	3	cta
541	EXD3	endothelial	3	broad
542	EXOC2	endothelial	3	both
543	EXOC4	endothelial	3	cta
544	FAF1	endothelial	3	broad
545	FAM172A	endothelial	3	broad
546	FAM174B	endothelial	3	broad
547	FAM177A1	endothelial	3	cta
548	FAM214A	endothelial	3	broad
549	FAM219A	endothelial	3	both
550	FAM222B	endothelial	3	broad
551	FAM241A	endothelial	3	cta
552	FAR1	endothelial	3	broad
553	FAR2	endothelial	3	broad
554	FARP2	endothelial	3	cta
555	FAT4	endothelial	3	broad
556	FBXL17	endothelial	3	cta
557	FBXL7	endothelial	3	broad
558	FBXO11	endothelial	3	cta
559	FBXW7	endothelial	3	both
560	FCHSD2	endothelial	3	both
561	FCN3	endothelial	3	broad
562	FDPS	endothelial	3	broad
563	FER	endothelial	3	broad
564	FGD4	endothelial	3	both
565	FGF12	endothelial	3	cta
566	FGFR1	endothelial	3	cta
567	FHIT	endothelial	3	both
568	FKBP5	endothelial	3	both
569	FLRT2	endothelial	3	cta
570	FLT1	endothelial	3	both
571	FLT4	endothelial	3	cta
572	FMNL2	endothelial	3	both
573	FNBP1L	endothelial	3	cta
574	FNDC3B	endothelial	3	broad
575	FOSB	endothelial	3	cta
576	FOSL2	endothelial	3	cta
577	FOXJ3	endothelial	3	broad
578	FOXN3	endothelial	3	broad
579	FOXO1	endothelial	3	cta
580	FOXO3	endothelial	3	broad
581	FOXP1	endothelial	3	cta
582	FP236383.1	endothelial	3	cta
583	FP671120.1	endothelial	3	both
584	FP700111.1	endothelial	3	cta
585	FTH1	endothelial	3	cta
586	FTL	endothelial	3	cta
587	FTO	endothelial	3	broad
588	FUS	endothelial	3	cta
589	FYN	endothelial	3	both
590	GALNT15	endothelial	3	broad
591	GALNT18	endothelial	3	both
592	GAS6	endothelial	3	broad
593	GHR	endothelial	3	cta
594	GIMAP8	endothelial	3	cta
595	GLS	endothelial	3	broad
596	GNA14	endothelial	3	both
597	GNAI2	endothelial	3	cta
598	GNAQ	endothelial	3	both
599	GNAS	endothelial	3	cta
600	GNB4	endothelial	3	broad
601	GOLGA4	endothelial	3	cta
602	GOLGB1	endothelial	3	cta
603	GOLPH3	endothelial	3	both
604	GPATCH8	endothelial	3	broad
605	GPCPD1	endothelial	3	broad
606	GPHN	endothelial	3	both
607	GPX3	endothelial	3	cta
608	GRAPL	endothelial	3	cta
609	GRB10	endothelial	3	broad
610	GRK5	endothelial	3	broad
611	GSDMD	endothelial	3	cta
612	GSE1	endothelial	3	both
613	GSK3B	endothelial	3	both
614	GSN	endothelial	3	broad
615	GULP1	endothelial	3	cta
616	GYPC	endothelial	3	cta
617	H2AFY	endothelial	3	cta
618	HDAC9	endothelial	3	cta
619	HECTD1	endothelial	3	cta
620	HECTD4	endothelial	3	broad
621	HERC2	endothelial	3	broad
622	HES1	endothelial	3	cta
623	HIBCH	endothelial	3	both
624	HIF1A	endothelial	3	broad
625	HIF1A-AS2	endothelial	3	cta
626	HIF3A	endothelial	3	both
627	HIP1	endothelial	3	broad
628	HIST1H2AC	endothelial	3	cta
629	HIVEP2	endothelial	3	broad
630	HK1	endothelial	3	cta
631	HLA-E	endothelial	3	broad
632	HNRNPK	endothelial	3	broad
633	HOXB3	endothelial	3	cta
634	HP1BP3	endothelial	3	both
635	HRH1	endothelial	3	cta
636	HSP90AA1	endothelial	3	cta
637	HSP90AB1	endothelial	3	broad
638	HSP90B1	endothelial	3	cta
639	HSPA1A	endothelial	3	both
640	HSPG2	endothelial	3	broad
641	HYAL2	endothelial	3	both
642	IFI16	endothelial	3	broad
643	IFI44L	endothelial	3	both
644	IFIH1	endothelial	3	broad
645	IFITM2	endothelial	3	cta
646	IFT140	endothelial	3	broad
647	IGFBP4	endothelial	3	cta
648	IKBKB	endothelial	3	broad
649	IL1R1	endothelial	3	broad
650	IL33	endothelial	3	cta
651	IL6ST	endothelial	3	both
652	IMMP2L	endothelial	3	broad
653	INPP5D	endothelial	3	both
654	IQCJ-SCHIP1	endothelial	3	broad
655	IRAK2	endothelial	3	cta
656	IRAK3	endothelial	3	cta
657	IRF2BP2	endothelial	3	cta
658	ITCH	endothelial	3	cta
659	ITGA1	endothelial	3	broad
660	ITGA6	endothelial	3	broad
661	ITGA9	endothelial	3	both
662	ITGB1	endothelial	3	broad
663	ITM2B	endothelial	3	cta
664	ITPR2	endothelial	3	cta
665	ITSN1	endothelial	3	both
666	IVNS1ABP	endothelial	3	both
667	JAZF1	endothelial	3	both
668	JDP2	endothelial	3	cta
669	JMJD1C	endothelial	3	broad
670	KALRN	endothelial	3	cta
671	KANSL1L	endothelial	3	both
672	KCNQ1OT1	endothelial	3	cta
673	KDM3A	endothelial	3	broad
674	KDM3B	endothelial	3	both
675	KDM4B	endothelial	3	cta
676	KIAA1217	endothelial	3	broad
677	KIF13B	endothelial	3	broad
678	KLF6	endothelial	3	cta
679	KLF7	endothelial	3	cta
680	KMT2E	endothelial	3	both
681	LAMA4	endothelial	3	broad
682	LAMC1	endothelial	3	cta
683	LARGE1	endothelial	3	cta
684	LARP1	endothelial	3	cta
685	LCOR	endothelial	3	cta
686	LDLR	endothelial	3	cta
687	LDLRAD4	endothelial	3	broad
688	LHFPL2	endothelial	3	broad
689	LIFR	endothelial	3	broad
690	LIMA1	endothelial	3	cta
691	LIMK2	endothelial	3	cta
692	LIMS2	endothelial	3	broad
693	LINC00486	endothelial	3	both
694	LINC00513	endothelial	3	broad
695	LINC01004	endothelial	3	cta
696	LINC02256	endothelial	3	broad
697	LIPE-AS1	endothelial	3	broad
698	LITAF	endothelial	3	cta
699	LMBR1	endothelial	3	both
700	LPAR6	endothelial	3	broad
701	LPP	endothelial	3	both
702	LRBA	endothelial	3	cta
703	LRCH1	endothelial	3	broad
704	LRMDA	endothelial	3	both
705	LTBP1	endothelial	3	broad
706	LUC7L	endothelial	3	broad
707	LUC7L3	endothelial	3	cta
708	MAGI1	endothelial	3	both
709	MAGI3	endothelial	3	cta
710	MALAT1	endothelial	3	cta
711	MAML2	endothelial	3	cta
712	MAML3	endothelial	3	cta
713	MAN1A1	endothelial	3	broad
714	MAN2A1	endothelial	3	both
715	MAP3K20	endothelial	3	broad
716	MAP3K3	endothelial	3	broad
717	MAP3K5	endothelial	3	cta
718	MAP4K4	endothelial	3	broad
719	MAP4K5	endothelial	3	both
720	MARCH6	endothelial	3	broad
721	MARK4	endothelial	3	both
722	MAST4	endothelial	3	both
723	MBNL1	endothelial	3	cta
724	MBNL2	endothelial	3	cta
725	MCAM	endothelial	3	cta
726	MCF2L	endothelial	3	broad
727	MCL1	endothelial	3	cta
728	MCTP1	endothelial	3	broad
729	MDFIC	endothelial	3	broad
730	MDN1	endothelial	3	cta
731	MECOM	endothelial	3	cta
732	MED13L	endothelial	3	cta
733	MEF2C	endothelial	3	both
734	MEIS2	endothelial	3	both
735	METTL15	endothelial	3	both
736	MFSD14C	endothelial	3	cta
737	MGAT5	endothelial	3	broad
738	MGST2	endothelial	3	broad
739	MIB1	endothelial	3	broad
740	MICAL2	endothelial	3	cta
741	MICAL3	endothelial	3	broad
742	MIDN	endothelial	3	cta
743	MINDY3	endothelial	3	broad
744	MIR222HG	endothelial	3	cta
745	MIR29B2CHG	endothelial	3	broad
746	MIR4435-2HG	endothelial	3	broad
747	MIR99AHG	endothelial	3	cta
748	MKLN1	endothelial	3	both
749	MLLT10	endothelial	3	broad
750	MLLT3	endothelial	3	broad
751	MNAT1	endothelial	3	cta
752	MON2	endothelial	3	cta
753	MORF4L2	endothelial	3	cta
754	MPDZ	endothelial	3	broad
755	MPHOSPH8	endothelial	3	cta
756	MSH3	endothelial	3	cta
757	MSN	endothelial	3	broad
758	MT-ATP6	endothelial	3	cta
759	MT-CO1	endothelial	3	cta
760	MT-CO2	endothelial	3	cta
761	MT-CO3	endothelial	3	cta
762	MT-ND4	endothelial	3	cta
763	MT-ND5	endothelial	3	cta
764	MT-ND6	endothelial	3	cta
765	MT2A	endothelial	3	cta
766	MTHFD1L	endothelial	3	broad
767	MTRNR2L12	endothelial	3	cta
768	MTUS1	endothelial	3	broad
769	MUC20-OT1	endothelial	3	broad
770	MX1	endothelial	3	broad
771	MX2	endothelial	3	broad
772	MXD4	endothelial	3	both
773	MXI1	endothelial	3	cta
774	MYCBP2	endothelial	3	broad
775	MYO15B	endothelial	3	broad
776	MYO1E	endothelial	3	broad
777	MYO9B	endothelial	3	broad
778	MYRIP	endothelial	3	cta
779	N4BP2L2	endothelial	3	cta
780	NAALADL2	endothelial	3	broad
781	NAMPT	endothelial	3	broad
782	NAP1L1	endothelial	3	broad
783	NASP	endothelial	3	broad
784	NAV1	endothelial	3	both
785	NAV2	endothelial	3	broad
786	NBEA	endothelial	3	both
787	NBEAL1	endothelial	3	cta
788	NCALD	endothelial	3	cta
789	NCKAP1	endothelial	3	broad
790	NCOA2	endothelial	3	cta
791	NCOA3	endothelial	3	broad
792	NCOA7	endothelial	3	cta
793	NCOR1	endothelial	3	cta
794	NDFIP1	endothelial	3	cta
795	NEDD4	endothelial	3	both
796	NEDD4L	endothelial	3	broad
797	NEDD9	endothelial	3	cta
798	NF1	endothelial	3	broad
799	NFATC3	endothelial	3	broad
800	NFE2L1	endothelial	3	both
801	NFIA	endothelial	3	broad
802	NFIB	endothelial	3	cta
803	NFIC	endothelial	3	both
804	NFKB1	endothelial	3	both
805	NIPBL	endothelial	3	broad
806	NLRP1	endothelial	3	broad
807	NMT1	endothelial	3	both
808	NOD1	endothelial	3	cta
809	NOL10	endothelial	3	cta
810	NOSTRIN	endothelial	3	broad
811	NOTCH4	endothelial	3	cta
812	NPAS2	endothelial	3	cta
813	NR3C2	endothelial	3	cta
814	NR4A1	endothelial	3	cta
815	NR5A2	endothelial	3	broad
816	NREP	endothelial	3	cta
817	NRG3	endothelial	3	broad
818	NRIP1	endothelial	3	both
819	NRP1	endothelial	3	both
820	NRXN3	endothelial	3	cta
821	NSUN6	endothelial	3	broad
822	NUAK1	endothelial	3	broad
823	NUTM2B-AS1	endothelial	3	broad
824	NXN	endothelial	3	cta
825	OGA	endothelial	3	cta
826	OSMR	endothelial	3	broad
827	PACSIN2	endothelial	3	broad
828	PALMD	endothelial	3	broad
829	PAN3	endothelial	3	cta
830	PAPOLA	endothelial	3	broad
831	PARD3	endothelial	3	cta
832	PARD3B	endothelial	3	cta
833	PBRM1	endothelial	3	broad
834	PBX3	endothelial	3	cta
835	PCAT19	endothelial	3	broad
836	PCBP2	endothelial	3	cta
837	PCCA	endothelial	3	cta
838	PCDH17	endothelial	3	broad
839	PCDH7	endothelial	3	cta
840	PCED1B	endothelial	3	cta
841	PCMTD2	endothelial	3	cta
842	PCNX1	endothelial	3	broad
843	PDE10A	endothelial	3	both
844	PDE4B	endothelial	3	cta
845	PDE4D	endothelial	3	broad
846	PDE7B	endothelial	3	cta
847	PDE8A	endothelial	3	both
848	PDK4	endothelial	3	broad
849	PDLIM1	endothelial	3	cta
850	PDLIM5	endothelial	3	broad
851	PDPK1	endothelial	3	broad
852	PDS5B	endothelial	3	broad
853	PEAK1	endothelial	3	broad
854	PELI1	endothelial	3	both
855	PELI2	endothelial	3	both
856	PGM5	endothelial	3	cta
857	PHACTR2	endothelial	3	cta
858	PHF20	endothelial	3	broad
859	PHLDB2	endothelial	3	broad
860	PICALM	endothelial	3	both
861	PIK3C2A	endothelial	3	broad
862	PITPNB	endothelial	3	both
863	PITPNC1	endothelial	3	broad
864	PITPNM2	endothelial	3	cta
865	PKP4	endothelial	3	cta
866	PLCG2	endothelial	3	broad
867	PLCL1	endothelial	3	both
868	PLD1	endothelial	3	both
869	PLD3	endothelial	3	broad
870	PLEKHG1	endothelial	3	broad
871	PLOD2	endothelial	3	cta
872	PLPP1	endothelial	3	cta
873	PLPP3	endothelial	3	cta
874	PLSCR1	endothelial	3	broad
875	PLXDC2	endothelial	3	cta
876	PML	endothelial	3	cta
877	PNISR	endothelial	3	broad
878	PODXL	endothelial	3	broad
879	POLR2A	endothelial	3	cta
880	PPA2	endothelial	3	broad
881	PPARA	endothelial	3	cta
882	PPARG	endothelial	3	broad
883	PPM1H	endothelial	3	cta
884	PPP1R10	endothelial	3	cta
885	PPP1R12B	endothelial	3	both
886	PPP1R13B	endothelial	3	cta
887	PPP2R2A	endothelial	3	both
888	PPP2R5A	endothelial	3	broad
889	PPP3CA	endothelial	3	cta
890	PPP6R2	endothelial	3	both
891	PRELID2	endothelial	3	broad
892	PREX1	endothelial	3	cta
893	PREX2	endothelial	3	both
894	PRICKLE1	endothelial	3	broad
895	PRKAR1B	endothelial	3	broad
896	PRKCE	endothelial	3	cta
897	PRKD1	endothelial	3	cta
898	PRKG1	endothelial	3	broad
899	PRMT2	endothelial	3	cta
900	PRSS23	endothelial	3	broad
901	PSAP	endothelial	3	cta
902	PTBP2	endothelial	3	both
903	PTBP3	endothelial	3	broad
904	PTGES3	endothelial	3	cta
905	PTK2	endothelial	3	cta
906	PTPRB	endothelial	3	cta
907	PTPRK	endothelial	3	broad
908	PTPRM	endothelial	3	both
909	PUM1	endothelial	3	cta
910	PUM2	endothelial	3	both
911	PUM3	endothelial	3	broad
912	PXDN	endothelial	3	cta
913	R3HDM2	endothelial	3	broad
914	RAB10	endothelial	3	cta
915	RAB11FIP3	endothelial	3	both
916	RABEP1	endothelial	3	cta
917	RABGAP1	endothelial	3	cta
918	RABGAP1L	endothelial	3	broad
919	RAD51B	endothelial	3	both
920	RAI14	endothelial	3	broad
921	RALGAPA2	endothelial	3	cta
922	RAMP3	endothelial	3	broad
923	RANBP17	endothelial	3	cta
924	RAP1B	endothelial	3	both
925	RAP1GDS1	endothelial	3	both
926	RAPGEF1	endothelial	3	cta
927	RAPGEF2	endothelial	3	both
928	RAPGEF4	endothelial	3	broad
929	RAPGEF5	endothelial	3	broad
930	RAPH1	endothelial	3	broad
931	RASA2	endothelial	3	broad
932	RASAL2	endothelial	3	cta
933	RASGRF2	endothelial	3	broad
934	RASGRP3	endothelial	3	broad
935	RBFOX2	endothelial	3	both
936	RBM39	endothelial	3	cta
937	RBM6	endothelial	3	broad
938	RBMS2	endothelial	3	cta
939	RBMS3	endothelial	3	broad
940	RBPMS	endothelial	3	both
941	RDX	endothelial	3	broad
942	REEP3	endothelial	3	broad
943	RELB	endothelial	3	cta
944	REV3L	endothelial	3	both
945	RFTN1	endothelial	3	broad
946	RFX3	endothelial	3	broad
947	RFX7	endothelial	3	broad
948	RGS3	endothelial	3	cta
949	RHOB	endothelial	3	cta
950	RHOJ	endothelial	3	broad
951	RIN3	endothelial	3	both
952	RNF115	endothelial	3	broad
953	RNF144A	endothelial	3	broad
954	RNF4	endothelial	3	cta
955	RNGTT	endothelial	3	both
956	RPL13	endothelial	3	cta
957	RPL13A	endothelial	3	cta
958	RPL37A	endothelial	3	cta
959	RPS6	endothelial	3	cta
960	RPS6KA2	endothelial	3	both
961	RPS6KA3	endothelial	3	both
962	RSRP1	endothelial	3	both
963	SASH1	endothelial	3	both
964	SAT1	endothelial	3	cta
965	SBF2	endothelial	3	cta
966	SCFD2	endothelial	3	both
967	SEMA3F	endothelial	3	cta
968	SEMA6A	endothelial	3	both
969	SENP6	endothelial	3	both
970	SEPT10	endothelial	3	cta
971	SEPT2	endothelial	3	broad
972	SERPINB6	endothelial	3	cta
973	SERPINE1	endothelial	3	cta
974	SETBP1	endothelial	3	both
975	SF3B1	endothelial	3	both
976	SFMBT2	endothelial	3	broad
977	SGMS1	endothelial	3	both
978	SH3D19	endothelial	3	broad
979	SH3RF1	endothelial	3	broad
980	SH3RF3	endothelial	3	cta
981	SHANK3	endothelial	3	broad
982	SHE	endothelial	3	cta
983	SHROOM2	endothelial	3	broad
984	SIGIRR	endothelial	3	cta
985	SIK2	endothelial	3	cta
986	SIL1	endothelial	3	cta
987	SIPA1L1	endothelial	3	cta
988	SIPA1L2	endothelial	3	broad
989	SIPA1L3	endothelial	3	broad
990	SLC10A7	endothelial	3	cta
991	SLC14A1	endothelial	3	cta
992	SLC20A2	endothelial	3	cta
993	SLC25A29	endothelial	3	broad
994	SLC25A37	endothelial	3	cta
995	SLC2A3	endothelial	3	cta
996	SLC30A7	endothelial	3	broad
997	SLC44A2	endothelial	3	broad
998	SLC4A7	endothelial	3	broad
999	SLC6A6	endothelial	3	cta
1000	SLC8A1	endothelial	3	both
1001	SLC9A3R2	endothelial	3	cta
1002	SLC9A9	endothelial	3	cta
1003	SLCO2A1	endothelial	3	cta
1004	SLCO4A1	endothelial	3	cta
1005	SMAD6	endothelial	3	cta
1006	SMARCC1	endothelial	3	cta
1007	SMCHD1	endothelial	3	both
1008	SMG6	endothelial	3	broad
1009	SMURF2	endothelial	3	cta
1010	SMYD3	endothelial	3	cta
1011	SND1	endothelial	3	cta
1012	SNED1	endothelial	3	broad
1013	SNRK	endothelial	3	both
1014	SNRNP70	endothelial	3	cta
1015	SNTB2	endothelial	3	broad
1016	SNTG2	endothelial	3	cta
1017	SNX25	endothelial	3	cta
1018	SNX6	endothelial	3	broad
1019	SNX9	endothelial	3	cta
1020	SON	endothelial	3	cta
1021	SORBS1	endothelial	3	both
1022	SORBS3	endothelial	3	both
1023	SOS2	endothelial	3	broad
1024	SOX5	endothelial	3	cta
1025	SPARCL1	endothelial	3	broad
1026	SPATS2	endothelial	3	broad
1027	SPATS2L	endothelial	3	broad
1028	SPC25	endothelial	3	broad
1029	SPIDR	endothelial	3	cta
1030	SPRED1	endothelial	3	both
1031	SPTAN1	endothelial	3	broad
1032	SRGAP2	endothelial	3	cta
1033	SRGN	endothelial	3	cta
1034	SRPK2	endothelial	3	cta
1035	SRSF5	endothelial	3	broad
1036	SSBP2	endothelial	3	broad
1037	SSBP3	endothelial	3	cta
1038	SSH1	endothelial	3	cta
1039	ST3GAL2	endothelial	3	broad
1040	ST6GAL1	endothelial	3	broad
1041	ST6GALNAC3	endothelial	3	cta
1042	STARD13	endothelial	3	both
1043	STAT3	endothelial	3	cta
1044	STC1	endothelial	3	cta
1045	STIM1	endothelial	3	broad
1046	STK3	endothelial	3	broad
1047	STK32B	endothelial	3	cta
1048	STOM	endothelial	3	broad
1049	STT3B	endothelial	3	broad
1050	STX12	endothelial	3	cta
1051	STXBP5	endothelial	3	cta
1052	SUCLG2	endothelial	3	both
1053	SUMF1	endothelial	3	broad
1054	SUPT3H	endothelial	3	broad
1055	SUSD6	endothelial	3	cta
1056	SVIL	endothelial	3	broad
1057	SYN3	endothelial	3	broad
1058	SYNE1	endothelial	3	broad
1059	TACC1	endothelial	3	broad
1060	TACC2	endothelial	3	broad
1061	TAF1C	endothelial	3	cta
1062	TAF1D	endothelial	3	cta
1063	TANC2	endothelial	3	both
1064	TANK	endothelial	3	cta
1065	TBC1D1	endothelial	3	both
1066	TBC1D15	endothelial	3	broad
1067	TBC1D22A	endothelial	3	broad
1068	TBC1D8	endothelial	3	both
1069	TBC1D9	endothelial	3	both
1070	TBCD	endothelial	3	broad
1071	TBL1X	endothelial	3	cta
1072	TBL1XR1	endothelial	3	cta
1073	TCF12	endothelial	3	broad
1074	TCF25	endothelial	3	cta
1075	TCF4	endothelial	3	broad
1076	TCF7L2	endothelial	3	cta
1077	TCIM	endothelial	3	cta
1078	TEAD1	endothelial	3	cta
1079	TEAD4	endothelial	3	cta
1080	TENT2	endothelial	3	cta
1081	TFDP2	endothelial	3	broad
1082	TFPI	endothelial	3	cta
1083	TGFBR2	endothelial	3	broad
1084	TGM2	endothelial	3	cta
1085	THBD	endothelial	3	cta
1086	THOC2	endothelial	3	cta
1087	THSD7A	endothelial	3	both
1088	THUMPD3-AS1	endothelial	3	cta
1089	TIAM1	endothelial	3	cta
1090	TIMM23B	endothelial	3	cta
1091	TIMP3	endothelial	3	broad
1092	TIPARP	endothelial	3	cta
1093	TLK1	endothelial	3	cta
1094	TLL1	endothelial	3	cta
1095	TMCC1	endothelial	3	cta
1096	TMEM131	endothelial	3	cta
1097	TMEM131L	endothelial	3	broad
1098	TMEM135	endothelial	3	cta
1099	TMEM204	endothelial	3	cta
1100	TMEM273	endothelial	3	broad
1101	TMEM30A	endothelial	3	broad
1102	TMEM44	endothelial	3	broad
1103	TMTC2	endothelial	3	cta
1104	TNFAIP3	endothelial	3	cta
1105	TNFRSF10B	endothelial	3	both
1106	TNKS	endothelial	3	both
1107	TNRC18	endothelial	3	both
1108	TNRC6A	endothelial	3	both
1109	TNRC6B	endothelial	3	both
1110	TNS1	endothelial	3	broad
1111	TNS2	endothelial	3	cta
1112	TOM1L2	endothelial	3	broad
1113	TOX2	endothelial	3	cta
1114	TPM4	endothelial	3	cta
1115	TPST2	endothelial	3	broad
1116	TPTEP2-CSNK1E	endothelial	3	broad
1117	TRA2B	endothelial	3	cta
1118	TRIM2	endothelial	3	broad
1119	TRIO	endothelial	3	both
1120	TSC22D1	endothelial	3	cta
1121	TSC22D3	endothelial	3	cta
1122	TSHZ1	endothelial	3	broad
1123	TSHZ2	endothelial	3	cta
1124	TSPAN14	endothelial	3	broad
1125	TSPAN18	endothelial	3	broad
1126	TTC28	endothelial	3	both
1127	TTN-AS1	endothelial	3	both
1128	TUT4	endothelial	3	cta
1129	TUT7	endothelial	3	cta
1130	TXNIP	endothelial	3	both
1131	UACA	endothelial	3	cta
1132	UBA6	endothelial	3	broad
1133	UBAC2	endothelial	3	both
1134	UBAP1	endothelial	3	cta
1135	UBC	endothelial	3	cta
1136	UBE2H	endothelial	3	cta
1137	UBE2R2	endothelial	3	cta
1138	UBE4B	endothelial	3	both
1139	UBL3	endothelial	3	cta
1140	UBR1	endothelial	3	cta
1141	UBR5	endothelial	3	both
1142	UGCG	endothelial	3	broad
1143	UGGT2	endothelial	3	broad
1144	UHRF2	endothelial	3	cta
1145	UPF3A	endothelial	3	broad
1146	USP12	endothelial	3	cta
1147	USP34	endothelial	3	broad
1148	UTRN	endothelial	3	broad
1149	VAV3	endothelial	3	cta
1150	VCAM1	endothelial	3	cta
1151	VCL	endothelial	3	cta
1152	VEGFC	endothelial	3	broad
1153	VMP1	endothelial	3	both
1154	VPS13B	endothelial	3	broad
1155	VPS13C	endothelial	3	broad
1156	VWA8	endothelial	3	broad
1157	WARS	endothelial	3	cta
1158	WASF2	endothelial	3	broad
1159	WNK1	endothelial	3	cta
1160	WWOX	endothelial	3	both
1161	WWP1	endothelial	3	cta
1162	WWP2	endothelial	3	broad
1163	WWTR1	endothelial	3	cta
1164	XAF1	endothelial	3	both
1165	XPO1	endothelial	3	both
1166	XPR1	endothelial	3	broad
1167	XRN2	endothelial	3	broad
1168	XRRA1	endothelial	3	broad
1169	YBX3	endothelial	3	broad
1170	YES1	endothelial	3	broad
1171	ZBTB16	endothelial	3	both
1172	ZBTB46	endothelial	3	broad
1173	ZBTB7A	endothelial	3	cta
1174	ZC3HAV1	endothelial	3	cta
1175	ZCCHC7	endothelial	3	cta
1176	ZEB1	endothelial	3	broad
1177	ZEB2	endothelial	3	broad
1178	ZFAND3	endothelial	3	both
1179	ZFP36	endothelial	3	cta
1180	ZFP36L1	endothelial	3	both
1181	ZFP36L2	endothelial	3	cta
1182	ZFPM2	endothelial	3	both
1183	ZHX3	endothelial	3	broad
1184	ZKSCAN1	endothelial	3	cta
1185	ZMIZ1	endothelial	3	broad
1186	ZMYM2	endothelial	3	cta
1187	ZMYM4	endothelial	3	cta
1188	ZNF160	endothelial	3	cta
1189	ZNF521	endothelial	3	cta
1190	ZNF586	endothelial	3	broad
1191	ZNF608	endothelial	3	broad
1192	ZNF609	endothelial	3	cta
1193	ZNF638	endothelial	3	both
1194	ZRANB2	endothelial	3	cta
1195	ZSWIM6	endothelial	3	both
